# Supplementary material for: Elucidation of radical- and oxygenate-driven paths in zeolite-catalysed conversion of methanol and methyl chloride to hydrocarbons
Source: Nat Catal. 2022 Jun 27;5(7):605–14. doi: 10.1038/s41929-022-00808-0 (PMC7613158; doi:10.1038/s41929-022-00808-0)
Supplement: Source Data Fig. 2 — Statistical source data. [file 41929_2022_808_MOESM2_ESM.xlsx]

## Sheet: panel a
time-on-stream (h)	Conversion (CH3Cl)	Conversion (CH3OH)
0		99
1	97.493	99
2	97.9349	99
3	97.8753	99
4	97.7225	99
5	97.5264	99
6	97.3439	99
7	97.1884	99
8	97.0456	99
9	96.8983	99
10	96.7736	99
20	96	99
30	95.1197	99
40	93.8708	99
50	90.9282	99
60	86.6905	99
70	79.6701	99
80	65.4433	99
90	51.9385	99
100	39.0899	99
110	23.2815	99
120	19.4397	99

## Sheet: panel a inset
Temperature (K)	Conversion (CH3Cl)	Conversion (CH3OH)
523	8.9446	26.8
623	88.53	99
673	97.1	99
723	88.54	99
773	93.2	99

## Sheet: panel b
	Selectivity (%)
Reaction	MTH				MCTH
time-on-stream	10 h	25 h	60 h	120 h	10 h	25 h	60 h	120 h
Methane (%)	3	2	2	3	1	2	2	5
Olefins (%)	24	23	26	40	24	25	34	76
Paraffins (5)	15	15	10	13	19	19	18	14
Benzene, toluene, and xylenes (%)	37	34	32	28	44	44	44	0
Other (%)	21	26	30	16	12	10	2	5

## Sheet: panel c
	Coke / wt.%
time-on-stream / h	MTH	MCTH
5	2.4	4
25	4.2	5.6
60	7	7.1
120	18	15

## Sheet: panel d
MTH		MCTH
Coke / wt.%	Vmicro / cm3 g-1	Coke / wt.%	Vmicro / cm3 g-1
0	0.15	0	0.15
2.4	0.13	4	0.12
4.24	0.13	5.6	0.12
7.01	0.1	7.05	0.1
18.01	0.04	15	0.05
