# Supplementary material for: Elucidation of radical- and oxygenate-driven paths in zeolite-catalysed conversion of methanol and methyl chloride to hydrocarbons
Source: Nat Catal. 2022 Jun 27;5(7):605–14. doi: 10.1038/s41929-022-00808-0 (PMC7613158; doi:10.1038/s41929-022-00808-0)
Supplement: Source Data Fig. 3 — Statistical source data. [file 41929_2022_808_MOESM3_ESM.xlsx]

## Sheet: area vs temperature MTH
Temperatrue (K)	Area CH2O (counts)	Area (CH3)2O (counts)	Area CH3CHO (counts)	Area C4H8 (counts)	Area C4H6 (counts)	Area C5H8 (counts)	Area C5H6 (counts)	Area C5H10 (counts)	Area C6H8 (counts)	Area C7H10 (counts)	Blank (counts)		Inset CH3*
623	9.1229	259.2	5.36915	361.01	24.16	4.79	5.207	269.2	12.9857	16.078			m/z	CH3*
673	13.8523	73.74	8.93835	394.95	62.54	14.3156	13.36	321.25	23.7016	42.65			14.0175	0
698	19.17	29.71	10.3409	368.99	98.789	21.44	21.907	312.64	49.9416	78.571	0		14.0629	0
723	38.4087	5.74	15.2326	303.744	133.79	26.6867	41.569	249.52	91.446	96.57	0		14.1083	0
773	67.4411	3.69	13.2	178.56	132.28	25.4855	51.7846	122.997	118.51	71.988	0		14.1537	0
													14.1993	0
													14.2449	0
													14.2906	0
													14.3364	0
													14.3822	0
													14.4281	0
													14.4741	0
													14.5202	0
													14.5663	0
													14.6125	0
													14.6588	0
													14.7051	0
													14.7516	0
													14.7981	0
													14.8446	0
													14.8913	0
													14.938	4
													14.9848	0
													15.0316	0
													15.0786	0
													15.1256	0
													15.1727	0
													15.2198	0
													15.2671	0
													15.3144	0
													15.3617	1
													15.4092	0
													15.4567	0
													15.5043	0
													15.552	0
													15.5997	0
													15.6475	0
													15.6954	0
													15.7434	0
													15.7914	0
													15.8395	0
													15.8877	0
													15.936	0
													15.9843	0

## Sheet: area vs temperature MCTH
Temperatrue (K)	Area CH3 (counts)	Area C4H8 (counts)	Area C4H6 (counts)	Area C5H8 (counts)	Area C5H6 (counts)	Area C5H10 (counts)	Area C6H8 (counts)	Area C7H10 (counts)	Blank (counts)		Inset CH3*
623											m/z	CH3*
673	0	46.295	5.507	1.09755	0.8834	34	2.7049	2.2297			14.0175	0
698	0	59.593	14.217	1.3959	3.5376	52.73	4.219	5.05	0		14.0629	0
723	0	32.03	13.99	1.496	2.75	25.457	5.95	3.87	0		14.1083	0
773	0	11.767	12.526	0.499	4.42	6.68	3.67885	1.64	0		14.1537	0
											14.1993	0
											14.2449	0
											14.2906	0
											14.3364	0
											14.3822	0
											14.4281	0
											14.4741	0
											14.5202	0
											14.5663	0
											14.6125	0
											14.6588	0
											14.7051	0
											14.7516	0
											14.7981	0
											14.8446	0
											14.8913	0
											14.938	4
											14.9848	0
											15.0316	0
											15.0786	0
											15.1256	0
											15.1727	0
											15.2198	0
											15.2671	0
											15.3144	0
											15.3617	1
											15.4092	0
											15.4567	0
											15.5043	0
											15.552	0
											15.5997	0
											15.6475	0
											15.6954	0
											15.7434	0
											15.7914	0
											15.8395	0
											15.8877	0
											15.936	0
											15.9843	0

## Sheet: ms TPE spectrum MTH
MTH, 698 K
m/z	CH2O	m/z	CH3CHO	m/z	(CH3)2O	m/z	C4H6	m/z	C4H8	m/z	C5H6	m/z	C5H7	m/z	C5H10	m/z	C6H8	m/z	C7H10
29.0433	4	43.306	6	45.0751	10	53.0326	11	55.0782	47	65.0056	11	67.0699	15	69.0659	46	79.0542	8	79.0542	8
29.1085	0	43.3856	3	45.1563	5	53.1208	11	55.168	51	65.1031	7	67.169	18	69.1665	44	79.1618	16	79.1618	16
29.1738	3	43.4654	7	45.2376	6	53.209	7	55.2579	44	65.2008	8	67.2682	10	69.2671	35	79.2695	10	79.2695	10
29.2392	0	43.5452	2	45.319	10	53.2973	15	55.3478	51	65.2985	6	67.3674	17	69.3678	31	79.3772	11	79.3772	11
29.3046	2	43.625	6	45.4005	13	53.3856	16	55.4379	55	65.3963	10	67.4668	14	69.4686	56	79.485	21	79.485	21
29.3702	1	43.7049	2	45.4821	15	53.474	21	55.528	85	65.4942	9	67.5662	28	69.5695	72	79.5929	13	79.5929	13
29.4358	3	43.785	5	45.5637	9	53.5625	21	55.6181	170	65.5921	13	67.6656	53	69.6704	153	79.7009	30	79.7009	30
29.5014	1	43.865	10	45.6454	26	53.6511	32	55.7084	372	65.6901	18	67.7652	86	69.7714	353	79.8089	35	79.8089	35
29.5672	1	43.9452	8	45.7271	36	53.7397	96	55.7987	751	65.7882	30	67.8648	162	69.8725	647	79.917	51	79.917	51
29.633	3	44.0254	18	45.809	49	53.8285	190	55.8891	1696	65.8863	54	67.9645	241	69.9737	1087	80.0252	80	80.0252	80
29.6989	3	44.1057	1	45.8909	109	53.9172	283	55.9796	1784	65.9846	55	68.0642	173	70.0749	887	80.1334	56	80.1334	56
29.7648	3	44.1861	1	45.9729	91	54.0061	261	56.0701	1668	66.0829	49	68.1641	176	70.1762	917	80.2418	58	80.2418	58
29.8309	32	44.2665	3	46.0549	77	54.095	217	56.1608	1034	66.1812	57	68.264	88	70.2776	444	80.3502	27	80.3502	27
29.897	29	44.3471	0	46.137	24	54.184	51	56.2514	156	66.2797	20	68.364	23	70.379	71	80.4586	6	80.4586	6
29.9631	33	44.4277	3	46.2193	15	54.2731	17	56.3422	38	66.3782	3	68.464	13	70.4805	28	80.5672	7	80.5672	7
30.0294	6	44.5083	1	46.3015	12	54.3623	16	56.433	18	66.4768	5	68.5642	15	70.5821	10	80.6758	9	80.6758	9
30.0957	1	44.5891	3	46.3839	8	54.4515	13	56.524	15	66.5755	7	68.6644	22	70.6838	15	80.7845	9	80.7845	9
30.1621	2	44.6699	1	46.4663	8	54.5408	13	56.6149	21	66.6742	8	68.7646	21	70.7855	27	80.8932	24	80.8932	24
30.2286	2	44.7508	1	46.5488	6	54.6302	14	56.706	17	66.773	11	68.865	35	70.8874	51
30.2951	1			46.6314	13	54.7196	27	56.7971	26	66.8719	14	68.9654	43	70.9892	75
30.3618	0			46.714	7	54.8092	25	56.8883	83	66.9709	18
30.4285	2			46.7967	11	54.8988	30	56.9796	92
30.4952	1			46.8795	15	54.9884	33
30.5621	0			46.9624	11
30.629	4
30.696	2
30.763	0
30.8302	1
30.8974	0
30.9646	0
31.032	0

## Sheet: ms TPE spectrum MCTH
MCTH, 698 K																		Inset CH3*
m/z	CH3*	m/z	C4H6	m/z	C4H8	m/z	C5H6	m/z	C5H8	m/z	C5H10	m/z	C6H8	m/z	C7H10			Data		Simulated
14.0175	0	53.0326	6	55.0782	11	65.0056	1	67.0699	1	67.0699	1	79.0542	0	93.0704	0			hu (eV)	I (a.u.)	hu (eV)	I (a.u.)
14.0629	0	53.1208	6	55.168	23	65.1031	0	67.169	6	67.169	1	79.1618	1	93.1872	0			9.6169	0.09091	9.70035	0.06934
14.1083	0	53.209	9	55.2579	12	65.2008	1	67.2682	1	67.2682	2	79.2695	0	93.304	0			9.6409	0.09495	9.70264	0.07132
14.1537	0	53.2973	5	55.3478	7	65.2985	1	67.3674	0	67.3674	0	79.3772	0	93.4209	3			9.66	0.13737	9.70776	0.07379
14.1993	0	53.3856	4	55.4379	13	65.3963	0	67.4668	2	67.4668	0	79.485	0	93.5378	0			9.6772	0.05252	9.71323	0.08269
14.2449	0	53.474	2	55.528	14	65.4942	2	67.5662	1	67.5662	0	79.5929	2	93.6548	2			9.6992	0.01616	9.71642	0.08516
14.2906	0	53.5625	10	55.6181	34	65.5921	2	67.6656	0	67.6656	2	79.7009	1	93.772	3			9.7197	0.07071	9.72057	0.10098
14.3364	0	53.6511	19	55.7084	79	65.6901	5	67.7652	6	67.7652	0	79.8089	4	93.8891	8			9.74	0.15556	9.72604	0.11928
14.3822	0	53.7397	32	55.7987	160	65.7882	15	67.8648	10	67.8648	3	79.917	11	94.0064	9			9.7642	0.22828	9.73567	0.14251
14.4281	0	53.8285	77	55.8891	375	65.8863	22	67.9645	12	67.9645	4	80.0252	10	94.1237	5			9.7782	0.05657	9.7392	0.14004
14.4741	0	53.9172	143	55.9796	397	65.9846	29	68.0642	9	68.0642	1	80.1334	6	94.2411	10			9.7954	0.23232	9.74335	0.1262
14.5202	0	54.0061	101	56.0701	328	66.0829	22	68.1641	5	68.1641	3	80.2418	4	94.3586	2			9.8209	0.42222	9.74654	0.11285
14.5663	0	54.095	115	56.1608	236	66.1812	14	68.264	5	68.264	1	80.3502	1	94.4761	4			9.8433	1	9.75263	0.099
14.6125	0	54.184	22	56.2514	47	66.2797	7	68.364	2	68.364	1	80.4586	0	94.5937	0			9.8605	0.18384	9.76032	0.09208
14.6588	0	54.2731	7	56.3422	14	66.3782	4	68.464	1	68.464	0	80.5672	0	94.7114	0			9.8791	0.08283	9.76323	0.11928
14.7051	0	54.3623	6	56.433	3	66.4768	3	68.5642	0	68.5642	0	80.6758	1	94.8292	0			9.9036	0.06465	9.76704	0.14943
14.7516	0	54.4515	2	56.524	4	66.5755	2	68.6644	3	68.6644	0	80.7845	0	94.947	1			9.9186	0.03434	9.77091	0.1791
14.7981	0	54.5408	1	56.6149	5	66.6742	1	68.7646	1	68.7646	0	80.8932	1					9.9388	0.09495	9.77507	0.20877
14.8446	1	54.6302	3	56.706	6	66.773	1	68.865	1	68.865	0							9.9616	0.05051	9.78082	0.25672
14.8913	0	54.7196	0	56.7971	9	66.8719	1	68.9654	0	68.9654	1							9.9784	0.09697	9.78594	0.28886
14.938	0	54.8092	3	56.8883	13	66.9709	1											9.9989	0.10909	9.79176	0.30963
14.9848	0	54.8988	1	56.9796	18															9.7975	0.33484
15.0316	0	54.9884	11																	9.80041	0.3828
15.0786	0																			9.80325	0.44015
15.1256	0																			9.80581	0.48366
15.1727	0																			9.80935	0.55684
15.2198	0																			9.81101	0.61617
15.2671	0																			9.81357	0.69429
15.3144	0																			9.81641	0.75362
15.3617	0																			9.818	0.7996
15.4092	0																			9.82056	0.84311
15.4567	0																			9.82347	0.88662
15.5043	0																			9.82666	0.9232
15.552	0																			9.83054	0.95732
15.5997	0																			9.83504	0.98253
15.6475	0																			9.84078	0.99885
15.6954	0																			9.843	0.98253
15.7434	0																			9.84591	0.93903
15.7914	0																			9.84847	0.86387
15.8395	0																			9.85138	0.77883
15.8877	0																			9.85359	0.69429
15.936	0																			9.85553	0.61419
15.9843	0																			9.85713	0.54102
16.0327	0																			9.85872	0.46043
16.0812	0																			9.86287	0.36451
16.1297	0																			9.87222	0.16081
16.1783	0																			9.87735	0.08071
16.227	0																			9.88053	0.05549
16.2758	0																			9.88406	0.03918
16.3246	0																			9.88759	0.03473
16.3735	0																			9.89334	0.04857
16.4225	0																			9.89978	0.06439
16.4716	0																			9.9065	0.07577
16.5207	0																			9.91322	0.08961
16.5699	0																			9.91869	0.10345
16.6192	0																			9.92222	0.10345
16.6686	0																			9.92831	0.09406
16.718	0																			9.93988	0.06687
16.7675	0																			9.94819	0.04857
16.817	0																			9.95331	0.02781
16.8667	0																			9.96065	0.00259
16.9164	0																			9.96647	0.01396
16.9662	0																			9.97097	0.03226
																				9.97415	0.05302
																				9.97796	0.08071
																				9.98475	0.1079
																				9.99084	0.14251
																				9.9988	0.17218
