# Supplementary material for: Elucidation of radical- and oxygenate-driven paths in zeolite-catalysed conversion of methanol and methyl chloride to hydrocarbons
Source: Nat Catal. 2022 Jun 27;5(7):605–14. doi: 10.1038/s41929-022-00808-0 (PMC7613158; doi:10.1038/s41929-022-00808-0)
Supplement: Source Data Fig. 4 — Statistical source data. [file 41929_2022_808_MOESM4_ESM.xlsx]

## Sheet: panel a
(CH3)2O+					CH2OO+					C2H2O+					CH3CHO+					C4H6O+					C5H8+
hv (eV)	ms-TPE (-)	hv (eV)	Reference		hv (eV)	ms-TPE (-)	hv (eV)	Reference		hv (eV)	ms-TPE (-)	hv (eV)	Reference		hv (eV)	ms-TPE (-)	hv (eV)	Reference		hv (eV)	ms-TPE (-)	hv (eV)	Reference		hv (eV)	ms-TPE (-)	hv (eV)	Reference
9.5625	0.00202	9.42476	0.01545		7.5006	0.000707919	10.0013	0.00368		9.4015	0.0015	9.48806	0		10.0001	0.04812	10.005	0.00517		9.5971	0.32094	9.56386	-0.000413		8.4002	0.01329	10.1	0
9.58	0.00302	9.46226	0.02358		7.7002	0.000707919	10.0132	0.00187		9.4197	0.00503	9.48906	3.16377e-07		10.0163	0.08913	10.0253	0.00517		9.6201	0.41304	9.59405	0.00128		8.4213	0.02373	10.0883	0.16192
9.5971	0.00515	9.51753	0.02087		7.9013	0.000707919	10.022	0.00368		9.4404	0.00257	9.49005	6.8002e-07		10.0406	0.06832	10.0476	0.00321		9.64	0.16247	9.63054	0.00364		8.4427	0.03418	10.0766	0.13949
9.6201	0.00564	9.55503	0.02358		8.1026	0.000707919	10.0352	0.00187		9.4621	0	9.49104	1.09747e-06		10.0626	0.08026	10.0863	0.00714		9.6591	0.28547	9.64312	0.00769		8.4581	0.0159	10.0649	0.15147
9.64	0.00914	9.57477	0.02358		8.3023	0.000707919	10.0495	0.00187		9.4812	0.00674	9.49203	6.23507e-06		10.0807	0.08105	10.1312	0.00517		9.6806	0.31522	9.67332	0.01275		8.4804	0.04201	10.0532	0.0977
9.6591	0.01	9.5945	0.02358		8.5008	0	10.0617	0.00187		9.4988	0.01155	9.49302	7.56403e-06		10.1026	0.05989	10.1535	0.00871		9.7033	0.05607	9.69219	0.03165		8.5012	0.03643	10.0415	0.116
9.6806	0.01217	9.62609	0.02358		8.6995	0.000707919	10.0749	0.000414594		9.5211	0.0108	9.49402	9.09338e-06		10.1194	0.08289	10.1707	0.00871		9.7217	0.36842	9.72238	0.09393		8.5204	0.06159	10.0298	0.11798
9.7033	0.01795	9.65964	0.01816		8.8996	0.00196	10.0935	0.000414594		9.5411	0.04416	9.49501	1.08511e-05		10.1385	0.05848	10.1809	0.01068		9.7389	0.19508	9.75384	0.33712		8.5403	0.11819	10.0181	0.13215
9.7217	0.02971	9.68727	0.029		9.101	0.000707919	10.1067	0.000414594		9.5625	0.03496	9.496	1.28682e-05		10.1611	0.06314	10.189	0.0205		9.7586	0.15561	9.76516	0.32227		8.5613	0.34247	10.0064	0.15708
9.7389	0.02991	9.72675	0.029		9.2976	0.000707919	10.1213	-0.00104		9.58	0.07431	9.49699	1.51797e-05		10.1791	0.12838	10.1951	0.03386		9.7787	0.24085	9.77145	0.16295		8.581	0.6885	9.99474	0.17265
9.7586	0.04084	9.75241	0.04526		9.4999	0.000999415	10.1376	-0.00104		9.5971	0.21383	9.49798	1.78249e-05		10.1954	0.25018	10.2022	0.05861		9.7947	0.14016	9.79662	0.14658		8.599	0.52925	9.98304	0.15086
9.7787	0.05239	9.77215	0.06559		9.7042	0.000707919	10.1498	0.00187		9.6201	0.18229	9.49898	2.08475e-05		10.2203	1	10.2083	0.09673		9.8216	0.2008	9.80794	0.13173		8.6191	0.57767	9.97135	0.12653
9.7947	0.07047	9.79978	0.10624		9.8982	0.000291496	10.163	0.000414594		9.64	0.05068	9.49997	3.36012e-05		10.2403	0.74921	10.2135	0.16942		9.8436	0.2746	9.81423	0.10794		8.637	0.5162	9.95965	0.15023
9.8216	0.10221	9.82347	0.12521		10.0989	0.00429	10.1762	-0.00104		9.6591	0.12659	9.50096	3.90825e-05		10.2606	0.03381	10.2174	0.29594		9.86	0.06751	9.81423	0.09157		8.6593	0.35553	9.94796	0.17194
9.8436	0.13496	9.84123	0.16992		10.301	0.000791203	10.1884	0.000414594		9.6806	0.11964	9.50195	4.5346e-05		10.2805	0.01124	10.2195	0.35134		9.8791	0.32094	9.83939	0.07587		8.6794	0.28112	9.93626	0.13483
9.86	0.20058	9.85702	0.20922		10.5012	0.00587	10.2016	0.00187		9.7033	0.20368	9.50294	5.24925e-05		10.2997	0.02327	10.2246	0.46608		9.9039	0.06179	9.8633	0.08414		8.7008	0.46944	9.92457	0.14213
9.8791	0.26053	9.87281	0.23903		10.7024	0.05518	10.2138	0.00368		9.7217	0.64193	9.50394	9.52878e-05		10.3184	0.09282	10.2246	0.72816		9.9188	0.1087	9.86959	0.10473		8.7193	0.42483	9.91287	0.16043
9.9039	0.33197	9.88071	0.29729		10.8017	0.1	10.2257	0.000414594		9.7389	1	9.50493	0.000110323		10.3393	0.09589	10.2277	0.99613		9.94	0.09039	9.88846	0.13173		8.741	0.47739	9.90118	0.11323
9.9188	0.42743	9.87676	0.33659		10.9017	1	10.2379	0.000414594		9.7586	0.4095	9.50592	0.000127513		10.3603	0.18607	10.2298	0.78199		9.9635	0.16876	9.91237	0.13831		8.7556	0.55987	9.88948	0.11083
9.94	0.54088	9.8886	0.44634				10.2488	0.000414594		9.7787	0.21416	9.50691	0.000147139		10.3769	0.17053	10.2337	0.77413		9.9748	0.17277	9.92495	0.12599		8.7811	0.8099	9.87778	0.16757
9.9635	0.70719	9.8965	0.56829				10.26	0.000414594		9.7947	0.31594	9.5079	0.000169516		10.4035	0.12241	10.2348	0.64211		10.0008	0.19279	9.93753	0.08903		8.7992	0.79471	9.86609	0.16457
9.9748	0.87682	9.90045	0.68482				10.2732	0.00187		9.8216	0.27147	9.5089	0.000194992		10.4203	0.02468	10.2379	0.48926		10.0182	0.06064	9.96143	0.05461		8.8207	0.81322	9.85439	0.12395
10.0008	1	9.92019	0.74579				10.2898	0.00187		9.8436	0.24014	9.50989	0.000223956		10.44	0.03425	10.2409	0.34741		10.0418	0.05263	10.0105	0.04313		8.839	1	9.8427	0.12327
10.0182	0.9861	9.91624	0.85961				10.3084	0.00187		9.86	0.41356	9.51088	0.0002575		10.4587	0.02318	10.244	0.27865		10.0628	0.02288	10.0533	0.04718		8.8608	0.93402	9.831	0.14854
10.0418	0.84904	9.9419	0.90704				10.3227	0.000414594		9.8791	0.55394	9.51187	0.000295		10.4796	0.04259	10.2461	0.2594		10.079	0.08925	10.0961	0.05292		8.8794	0.74273	9.81931	0.13723
10.0628	0.82665	9.95374	0.93684				10.3458	0.000414594		9.9039	0.79493	9.51286	0.0003375		10.5017	0.06463	10.249	0.20007		10.1006	0.04234	10.1212	0.06524		8.8981	0.60556	9.80761	0.11654
10.079	0.76717	9.98927	0.95039				10.3712	0.000414594		9.9188	0.71004	9.51386	0.000385		10.5199	0.03618	10.2532	0.17924		10.1246	0.05606	10.1577	0.07351		8.9184	0.65777	9.79592	0.12709
10.1006	0.76188	9.99322	0.96394				10.3932	0.00187		9.94	0.48937	9.51485	0.0004375		10.5399	0.05234	10.2532	0.15252		10.1422	0.06465	10.2005	0.08988		8.9431	0.60045	9.78422	0.16403
10.1246	0.72276	10.009	0.95039				10.4176	0.000414594		9.9635	0.30739	9.51584	0.0004975		10.559	0.02731	10.2561	0.11991		10.1571	0.08581	10.2433	0.08009		8.9582	0.5715	9.77252	0.17182
10.1422	0.67611	10.009	0.926				10.4383	0.000414594		9.9748	0.41655	9.51683	0.0005675		10.5795	0.02301	10.2642	0.09673		10.1761	0.05835	10.2735	0.07351		8.9815	0.75401	9.76083	0.15287
10.1571	0.68893	10.0051	0.90704				10.4614	0.00187		10.0008	0.36203	9.51782	0.0006425		10.6015	0.01115	10.2695	0.0814		10.2002	0.21339	10.3225	0.07587		9.002	0.68269	9.74913	0.14448
10.1761	0.5988	10.0051	0.87858				10.4912	0.00187		10.0182	0.28066	9.51882	0.00073				10.2713	0.06254		10.2191	0.15275	10.3351	0.08009		9.0189	0.91171	9.73744	0.14242
10.2002	0.55378	10.013	0.87045				10.5099	0.000414594		10.0418	0.21961	9.51981	0.0008275				10.2826	0.04918		10.2428	0.13043	10.4018	0.06777		9.0421	0.83316	9.72574	0.15245
10.2191	0.48299	10.0307	0.86503				10.5376	0.000414594		10.0628	0.20646	9.5208	0.000935				10.2937	0.03386		10.2601	0.07723	10.4697	0.05376		9.0615	0.78486	9.71405	0.15923
10.2428	0.4425	10.0465	0.85961				10.5627	0.000414594		10.079	0.30996	9.52179	0.00105				10.3018	0.02993		10.2823	0.05892	10.5314	0.04634		9.0806	0.54729	9.70235	0.17282
10.2601	0.36684	10.0505	0.84064				10.5905	0.00187		10.1006	0.2704	9.52278	0.00119				10.3089	0.02404		10.2979	0.07723	10.5805	0.03317		9.1018	0.60484	9.69066	0.16788
10.2823	0.29407	10.0663	0.82303				10.6156	0.00187		10.1246	0.18893	9.52378	0.00134				10.3181	0.03936		10.3236	0.03776				9.1212	0.48665	9.67896	0.14525
10.2979	0.31165	10.0781	0.80135				10.639	0.000414594		10.1422	0.18433	9.52477	0.00151				10.3242	0.05665		10.3385	0.03776				9.1363	0.51454	9.66727	0.13744
10.3236	0.28297	10.086	0.75663				10.6675	0.000414594		10.1571	0.15054	9.52576	0.0017				10.3365	0.03936		10.3564	0.14359				9.1588	0.54646	9.65557	0.14453
10.3385	0.27001	10.0899	0.73766				10.6739	0.00513		10.1761	0.08564	9.52675	0.00191				10.3405	0.03582		10.3813	0.13329				9.1821	0.42293	9.64387	0.16534
10.3564	0.23069	10.1097	0.71598				10.6851	0.00513		10.2002	0.19855	9.52774	0.00214				10.3507	0.05115		10.403	0.14016				9.1978	0.54314	9.63218	0.1709
10.3813	0.1966	10.1235	0.69566				10.6983	0.00513		10.2191	0.14124	9.52874	0.00239				10.3557	0.05861		10.425	0.16018				9.22	0.37214	9.62048	0.15719
10.403	0.18252	10.1472	0.68211				10.7115	0.00513		10.2428	0.16487	9.52973	0.00267				10.3628	0.0814		10.4429	0.10927				9.2368	0.53092	9.60879	0.15012
10.425	0.16605	10.159	0.66314				10.7312	0.00513		10.2601	0.13964	9.53072	0.00298				10.362	0.10262		10.4598	0.09039				9.2573	0.45082	9.59709	0.14442
10.4429	0.15388	10.1709	0.64281				10.759	0.00513		10.2823	0.16957	9.53171	0.00332				10.3649	0.11402		10.4815	0.11956				9.2818	0.42969	9.5854	0.14416
10.4598	0.1095	10.1867	0.62113				10.781	0.00368		10.2979	0.12296	9.5327	0.00369				10.3701	0.12934		10.5006	0.03032				9.2995	0.42234	9.5737	0.15116
10.4815	0.13237	10.1985	0.59945				10.7929	0.00803		10.3236	0.12199	9.5337	0.00411				10.3731	0.09869		10.5207	0.08696				9.324	0.48191	9.56201	0.15536
10.5006	0.10318	10.2241	0.58048				10.8031	0.0142		10.3385	0.10938	9.53469	0.00456				10.3791	0.09869		10.5402	0.06064				9.3417	0.33618	9.55031	0.16511
10.5207	0.10988	10.2281	0.55474				10.8106	0.02363		10.3564	0.0726	9.53568	0.00505				10.3833	0.11402		10.5555	0				9.358	0.40109	9.53861	0.16885
10.5402	0.09667	10.2478	0.5439				10.8163	0.02835		10.3813	0.07238	9.53667	0.00559				10.3883	0.15802		10.5798	0.10069				9.379	0.29465	9.52692	0.15119
10.5555	0.10281	10.2478	0.52493				10.8207	0.03887		10.403	0.12424	9.53766	0.00617				10.3904	0.14663		10.6026	0.14073				9.4	0.29928	9.51522	0.13309
10.5798	0.07815	10.2597	0.50731				10.8251	0.05302		10.425	0.0541	9.53866	0.00682				10.3933	0.15999							9.4204	0.35553	9.50353	0.12863
10.6026	0.08141	10.2755	0.48563				10.8295	0.06354		10.4429	0.04501	9.53965	0.00752				10.3964	0.1372							9.4419	0.36715	9.49183	0.13643
		10.2913	0.46666				10.8316	0.08204		10.4598	0.04811	9.54064	0.00827				10.3996	0.09869							9.4593	0.35315	9.48014	0.15587
		10.3031	0.44092				10.837	0.10235		10.4815	0.0201	9.54163	0.0091				10.4046	0.07983							9.4791	0.25169	9.46844	0.16859
		10.3209	0.40569				10.8404	0.11904		10.5006	0.0602	9.54262	0.00999				10.4096	0.06451							9.5021	0.25442	9.45675	0.16391
		10.3327	0.39214				10.8427	0.13936		10.5207	0.05731	9.54362	0.01095				10.4148	0.05665							9.5181	0.27068	9.44505	0.15916
		10.3446	0.36911				10.8414	0.16693		10.5402	0.0355	9.54461	0.01199				10.4209	0.04132							9.5363	0.23211	9.43335	0.15976
		10.3564	0.36098				10.8448	0.19776		10.5555	0.03379	9.5456	0.01312				10.433	0.03936							9.5614	0.25383	9.42166	0.1595
		10.384	0.35014				10.8471	0.22243		10.5798	0.0494	9.54659	0.01432				10.4401	0.02993							9.5802	0.28848	9.40996	0.16525
		10.4136	0.33659				10.8502	0.24565		10.6026	0.01732	9.54758	0.01562				10.4524	0.02246							9.6004	0.27768	9.39827	0.17414
		10.4038	0.32304				10.8502	0.27467				9.54858	0.01701				10.4616	0.02796							9.618	0.24813	9.38657	0.17377
							10.8515	0.29934				9.54957	0.01851				10.4687	0.01853							9.6362	0.29619	9.37488	0.17147
							10.8526	0.33199				9.55056	0.02011				10.4808	0.02796							9.6614	0.25834	9.36318	0.1753
							10.8559	0.35339				9.55155	0.02181				10.4931	0.0205							9.6808	0.2346	9.35149	0.17609
							10.8546	0.38422				9.55254	0.02363				10.5074	0.0146							9.7015	0.24066	9.33979	0.17436
							10.857	0.42123				9.55354	0.02557				10.5166	0.02404							9.7206	0.21526	9.32809	0.17979
							10.8601	0.44444				9.55453	0.02762				10.5255	0.026							9.7393	0.16151	9.3164	0.18678
							10.859	0.47818				9.55552	0.0298				10.5337	0.026							9.7655	0.24184	9.3047	0.19013
							10.859	0.50466				9.55651	0.03211				10.5408	0.0205							9.7817	0.20482	9.29301	0.19859
							10.8624	0.52933				9.5575	0.03456				10.5531	0.02993							9.7984	0.20245	9.28131	0.20954
							10.8614	0.56162				9.5585	0.03714				10.5612	0.02404							9.8195	0.22535	9.26962	0.20889
							10.8624	0.60007				9.55949	0.03986				10.5713	0.01853							9.8417	0.19912	9.25792	0.20061
							10.8645	0.61712				9.56048	0.04272				10.5846	0.01264							9.8607	0.1945	9.24623	0.19805
							10.8645	0.64614				9.56147	0.04573				10.5988	0.0146							9.8805	0.08425	9.23453	0.19801
							10.8679	0.67081				9.56246	0.04888				10.6141	0.01853							9.9074	0.22084	9.22283	0.19451
							10.8679	0.70165				9.56346	0.05218				10.6262	0.0146							9.9186	0.13148	9.21114	0.19549
							10.8702	0.72341				9.56445	0.05563				10.6375	0.0146							9.9412	0.22915	9.19944	0.20493
							10.8689	0.74953				9.56544	0.05923				10.6556	0.01068							9.9584	0.13006	9.18775	0.2158
							10.8689	0.7713				9.56643	0.06297				10.6701	0.01068							9.9798	0.12092	9.17605	0.22951
							10.8702	0.78654				9.56742	0.06686				10.6791	0.01264							10.0001	0.16981	9.16436	0.25226
							10.8723	0.79887				9.56842	0.0709				10.6893	0.01264							10.0163	0.18346	9.15266	0.27304
							10.8733	0.82499				9.56941	0.07508				10.6964	0.00871							10.0406	0.15106	9.14097	0.27604
							10.8733	0.86997				9.5704	0.0794				10.7087	0.01068							10.0626	0.1233	9.12927	0.26821
							10.8746	0.88376				9.57139	0.08385				10.7248	0.00871							10.0807	0.13386	9.11757	0.26607
							10.8756	0.91314				9.57238	0.08844				10.7513	0.01264							10.1026	0.11629	9.10588	0.26837
							10.8777	0.93455				9.57338	0.09315				10.7747	0.0146							10.1194	0.08544	9.09418	0.26701
							10.88	0.94833				9.57437	0.09799				10.7981	0.00714							10.1385	0.13065	9.08249	0.26806
							10.879	0.97772				9.57536	0.10293				10.8154	0.01068							10.1611	0.08805	9.07079	0.27828
							10.8834	0.98715				9.57635	0.10798				10.847	0.01068							10.1791	0.09588	9.0591	0.28842
							10.8878	0.99477				9.57734	0.11313				10.8754	0.01264							10.1954	0.14952	9.0474	0.29032
												9.57834	0.11837				10.8875	0.01264							10.2203	0.11262	9.03571	0.29334
												9.57933	0.12368				10.9019	0.00871							10.2403	0.18666	9.02401	0.30673
												9.58032	0.12905				10.918	0.00871							10.2606	0.14916	9.01231	0.324
												9.58131	0.13448				10.9314	0.01068							10.2805	0.10502	9.00062	0.34007
												9.5823	0.13996				10.9456	0.01068							10.2997	0.18749	8.98892	0.36418
												9.5833	0.14546				10.9771	0.00871							10.3184	0.15059	8.97723	0.39938
												9.58429	0.15097				10.9944	0.00714							10.3393	0.14181	8.96553	0.4287
												9.58528	0.15649												10.3603	0.16234	8.95384	0.43962
												9.58627	0.16199												10.3769	0.08603	8.94214	0.44444
												9.58726	0.16746												10.4035	0.13991	8.93045	0.45689
												9.58826	0.17289												10.4203	0.08615	8.91875	0.46502
												9.58925	0.17825												10.44	0.10573	8.90705	0.44892
												9.59024	0.18354												10.4587	0.1227	8.89536	0.41384
												9.59123	0.18873												10.4796	0.11879	8.88366	0.38473
												9.59222	0.19381												10.5017	0.11273	8.87197	0.37652
												9.59322	0.19877												10.5199	0.12436	8.86027	0.38925
												9.59421	0.20358												10.5399	0.11072	8.84858	0.42501
												9.5952	0.20823												10.559	0.14204	8.83688	0.48608
												9.59619	0.21271												10.5795	0.11095	8.82519	0.55645
												9.59718	0.21699												10.6015	0.05316	8.81349	0.60842
												9.59818	0.22107														8.8018	0.63511
												9.59917	0.22494														8.7901	0.65756
												9.60016	0.22856														8.7784	0.68918
												9.60115	0.23194														8.76671	0.71041
												9.60214	0.23506														8.75501	0.69449
												9.60314	0.23791														8.74332	0.646
												9.60413	0.24047														8.73162	0.59501
												9.60512	0.24275														8.71993	0.55876
												9.60611	0.24473														8.70823	0.52819
												9.6071	0.2464														8.69654	0.4924
												9.6081	0.24776														8.68484	0.45897
												9.60909	0.2488														8.67314	0.44317
												9.61008	0.24953														8.66145	0.45023
												9.61107	0.24993														8.64975	0.4787
												9.61206	0.25														8.63806	0.53221
												9.61306	0.24975														8.62636	0.612
												9.61405	0.24918														8.61467	0.69751
												9.61504	0.24829														8.60297	0.75
												9.61603	0.24709														8.59128	0.74517
												9.61702	0.24557														8.57958	0.69631
												9.61802	0.24376														8.56788	0.63692
												9.61901	0.24164														8.55619	0.58381
												9.62	0.23924														8.54449	0.52529
												9.62099	0.23656														8.5328	0.44405
												9.62198	0.23361														8.5211	0.34208
												9.62298	0.23041														8.50941	0.24021
												9.62397	0.22696														8.49771	0.15907
												9.62496	0.22329														8.48602	0.10562
												9.62595	0.21939														8.47432	0.07501
												9.62694	0.21529														8.46262	0.05911
												9.62794	0.21101														8.45093	0.0515
												9.62893	0.20655														8.43923	0.04767
												9.62992	0.20194														8.42754	0.0443
												9.63091	0.19718														8.41584	0.03971
												9.6319	0.19229														8.40415	0.03421
												9.6329	0.1873														8.39245	0.02912
												9.63389	0.18222														8.38076	0.02537
												9.63488	0.17705														8.36906	0.02292
												9.63587	0.17183														8.35736	0.02139
												9.63686	0.16655														8.34567	0.02066
												9.63786	0.16124														8.33397	0.02072
												9.63885	0.15591														8.32228	0.02123
												9.63984	0.15058														8.31058	0.02161
												9.64083	0.14526
												9.64182	0.13996
												9.64282	0.13469
												9.64381	0.12947
												9.6448	0.12431
												9.64579	0.11922
												9.64678	0.11421
												9.64778	0.10928
												9.64877	0.10445
												9.64976	0.09972
												9.65075	0.09511
												9.65174	0.09062
												9.65274	0.08624
												9.65373	0.082
												9.65472	0.07788
												9.65571	0.07391
												9.6567	0.07007
												9.6577	0.06638
												9.65869	0.06282
												9.65968	0.05942
												9.66067	0.05615
												9.66166	0.05304
												9.66266	0.05007
												9.66365	0.04725
												9.66464	0.04457
												9.66563	0.04204
												9.66662	0.03964
												9.66762	0.03739
												9.66861	0.03528
												9.6696	0.03331
												9.67059	0.03147
												9.67158	0.02976
												9.67258	0.02819
												9.67357	0.02674
												9.67456	0.02542
												9.67555	0.02422
												9.67654	0.02314
												9.67754	0.02218
												9.67853	0.02133
												9.67952	0.0206
												9.68051	0.01998
												9.6815	0.01946
												9.6825	0.01905
												9.68349	0.01874
												9.68448	0.01853
												9.68547	0.01843
												9.68646	0.01841
												9.68746	0.01849
												9.68845	0.01866
												9.68944	0.01892
												9.69043	0.01927
												9.69142	0.01971
												9.69242	0.02022
												9.69341	0.02082
												9.6944	0.0215
												9.69539	0.02225
												9.69638	0.02307
												9.69738	0.02397
												9.69837	0.02494
												9.69936	0.02598
												9.70035	0.02707
												9.70134	0.02824
												9.70234	0.02945
												9.70333	0.03073
												9.70432	0.03206
												9.70531	0.03344
												9.7063	0.03487
												9.7073	0.03633
												9.70829	0.03784
												9.70928	0.03938
												9.71027	0.04095
												9.71126	0.04255
												9.71226	0.04417
												9.71325	0.04582
												9.71424	0.04747
												9.71523	0.04913
												9.71622	0.0508
												9.71722	0.05246
												9.71821	0.05412
												9.7192	0.05577
												9.72019	0.0574
												9.72118	0.05899
												9.72218	0.06058
												9.72317	0.06214
												9.72416	0.06366
												9.72515	0.06514
												9.72614	0.06657
												9.72714	0.06795
												9.72813	0.06928
												9.72912	0.07054
												9.73011	0.07174
												9.7311	0.07287
												9.7321	0.07394
												9.73309	0.07492
												9.73408	0.07582
												9.73507	0.07665
												9.73606	0.07738
												9.73706	0.07804
												9.73805	0.0786
												9.73904	0.07907
												9.74003	0.07945
												9.74102	0.07974
												9.74202	0.07993
												9.74301	0.08004
												9.744	0.08005
												9.74499	0.07996
												9.74598	0.07979
												9.74698	0.07952
												9.74797	0.07917
												9.74896	0.07873
												9.74995	0.07821
												9.75094	0.0776
												9.75194	0.07691
												9.75293	0.07615
												9.75392	0.07532
												9.75491	0.07441
												9.7559	0.07344
												9.7569	0.07241
												9.75789	0.07132
												9.75888	0.07017
												9.75987	0.06898
												9.76086	0.06774
												9.76186	0.06646
												9.76285	0.06513
												9.76384	0.06378
												9.76483	0.0624
												9.76582	0.061
												9.76682	0.05957
												9.76781	0.05813
												9.7688	0.05667
												9.76979	0.0552
												9.77078	0.05374
												9.77178	0.05226
												9.77277	0.0508
												9.77376	0.04933
												9.77475	0.04788
												9.77574	0.04643
												9.77674	0.045
												9.77773	0.04358
												9.77872	0.04218
												9.77971	0.04081
												9.7807	0.03945
												9.7817	0.03812
												9.78269	0.03681
												9.78368	0.03554
												9.78467	0.03429
												9.78566	0.03307
												9.78666	0.03189
												9.78765	0.03073
												9.78864	0.02961
												9.78963	0.02852
												9.79062	0.02746
												9.79162	0.02643
												9.79261	0.02544
												9.7936	0.02448
												9.79459	0.02356
												9.79558	0.02267
												9.79658	0.02181
												9.79757	0.02099
												9.79856	0.0202
												9.79955	0.01944
												9.80054	0.01872
												9.80154	0.01803
												9.80253	0.01738
												9.80352	0.01675
												9.80451	0.01616
												9.8055	0.01561
												9.8065	0.01509
												9.80749	0.0146
												9.80848	0.01415
												9.80947	0.01373
												9.81046	0.01334
												9.81146	0.01299
												9.81245	0.01267
												9.81344	0.01239
												9.81443	0.01214
												9.81542	0.01193
												9.81642	0.01176
												9.81741	0.01162
												9.8184	0.01152
												9.81939	0.01146
												9.82038	0.01145
												9.82138	0.01147
												9.82237	0.01154
												9.82336	0.01165
												9.82435	0.01181
												9.82534	0.01201
												9.82634	0.01227
												9.82733	0.01257
												9.82832	0.01292
												9.82931	0.01333
												9.8303	0.01379
												9.8313	0.01431
												9.83229	0.01489
												9.83328	0.01553
												9.83427	0.01622
												9.83526	0.01699
												9.83626	0.01781
												9.83725	0.0187
												9.83824	0.01966
												9.83923	0.02069
												9.84022	0.02179
												9.84122	0.02296
												9.84221	0.0242
												9.8432	0.02552
												9.84419	0.02691
												9.84518	0.02837
												9.84618	0.02991
												9.84717	0.03152
												9.84816	0.03321
												9.84915	0.03497
												9.85014	0.0368
												9.85114	0.0387
												9.85213	0.04068
												9.85312	0.04273
												9.85411	0.04484
												9.8551	0.04702
												9.8561	0.04926
												9.85709	0.05155
												9.85808	0.05391
												9.85907	0.05631
												9.86006	0.05876
												9.86106	0.06125
												9.86205	0.06378
												9.86304	0.06635
												9.86403	0.06894
												9.86502	0.07154
												9.86602	0.07417
												9.86701	0.0768
												9.868	0.07944
												9.86899	0.08206
												9.86998	0.08468
												9.87098	0.08727
												9.87197	0.08983
												9.87296	0.09236
												9.87395	0.09485
												9.87494	0.09728
												9.87594	0.09966
												9.87693	0.10197
												9.87792	0.1042
												9.87891	0.10636
												9.8799	0.10842
												9.8809	0.11039
												9.88189	0.11225
												9.88288	0.114
												9.88387	0.11564
												9.88486	0.11716
												9.88586	0.11854
												9.88685	0.1198
												9.88784	0.12091
												9.88883	0.12189
												9.88982	0.12272
												9.89082	0.1234
												9.89181	0.12394
												9.8928	0.12431
												9.89379	0.12454
												9.89478	0.12461
												9.89578	0.12453
												9.89677	0.12429
												9.89776	0.1239
												9.89875	0.12336
												9.89974	0.12266
												9.90074	0.12182
												9.90173	0.12084
												9.90272	0.11972
												9.90371	0.11846
												9.9047	0.11707
												9.9057	0.11556
												9.90669	0.11393
												9.90768	0.11218
												9.90867	0.11032
												9.90966	0.10837
												9.91066	0.10632
												9.91165	0.10418
												9.91264	0.10197
												9.91363	0.09968
												9.91462	0.09732
												9.91562	0.09491
												9.91661	0.09246
												9.9176	0.08996
												9.91859	0.08742
												9.91958	0.08486
												9.92058	0.08228
												9.92157	0.07968
												9.92256	0.07708
												9.92355	0.07448
												9.92454	0.07188
												9.92554	0.0693
												9.92653	0.06674
												9.92752	0.0642
												9.92851	0.06169
												9.9295	0.05921
												9.9305	0.05678
												9.93149	0.05439
												9.93248	0.05205
												9.93347	0.04975
												9.93446	0.04752
												9.93546	0.04534
												9.93645	0.04322
												9.93744	0.04116
												9.93843	0.03916
												9.93942	0.03724
												9.94042	0.03538
												9.94141	0.03358
												9.9424	0.03186
												9.94339	0.03021
												9.94438	0.02863
												9.94538	0.02712
												9.94637	0.02567
												9.94736	0.0243
												9.94835	0.023
												9.94934	0.02176
												9.95034	0.0206
												9.95133	0.0195
												9.95232	0.01846
												9.95331	0.0175
												9.9543	0.01659
												9.9553	0.01575
												9.95629	0.01497
												9.95728	0.01425
												9.95827	0.01358
												9.95926	0.01298
												9.96026	0.01243
												9.96125	0.01193
												9.96224	0.01149
												9.96323	0.01109
												9.96422	0.01075
												9.96522	0.01045
												9.96621	0.01021
												9.9672	0.01
												9.96819	0.00984
												9.96918	0.00972
												9.97018	0.00965
												9.97117	0.00962
												9.97216	0.00962
												9.97315	0.00966
												9.97414	0.00974
												9.97514	0.00985
												9.97613	0.01
												9.97712	0.01018
												9.97811	0.01039
												9.9791	0.01063
												9.9801	0.01091
												9.98109	0.0112
												9.98208	0.01153
												9.98307	0.01188
												9.98406	0.01225
												9.98506	0.01265
												9.98605	0.01307
												9.98704	0.01351
												9.98803	0.01397
												9.98902	0.01445
												9.99002	0.01494
												9.99101	0.01545
												9.992	0.01597
												9.99299	0.01649
												9.99398	0.01704
												9.99498	0.01759
												9.99597	0.01815
												9.99696	0.01871
												9.99795	0.01927
												9.99894	0.01984
												9.99994	0.02041
												10.0009	0.02097
												10.0019	0.02153
												10.0029	0.02209
												10.0039	0.02262
												10.0049	0.02316
												10.0059	0.0237
												10.0069	0.02421
												10.0079	0.02472
												10.0089	0.02521
												10.0099	0.02568
												10.0108	0.02612
												10.0118	0.02655
												10.0128	0.02696
												10.0138	0.02735
												10.0148	0.02771
												10.0158	0.02804
												10.0168	0.02834
												10.0178	0.02862
												10.0188	0.02886
												10.0198	0.02908
												10.0208	0.02927
												10.0218	0.02942
												10.0228	0.02955
												10.0237	0.02964
												10.0247	0.0297
												10.0257	0.02972
												10.0267	0.02971
												10.0277	0.02968
												10.0287	0.02961
												10.0297	0.02951
												10.0307	0.02937
												10.0317	0.02921
												10.0327	0.02902
												10.0337	0.0288
												10.0347	0.02855
												10.0357	0.02827
												10.0366	0.02797
												10.0376	0.02765
												10.0386	0.0273
												10.0396	0.02693
												10.0406	0.02654
												10.0416	0.02612
												10.0426	0.02569
												10.0436	0.02525
												10.0446	0.02479
												10.0456	0.02432
												10.0466	0.02383
												10.0475	0.02334
												10.0485	0.02284
												10.0495	0.02233
												10.0505	0.02181
												10.0515	0.02128
												10.0525	0.02076
												10.0535	0.02024
												10.0545	0.01971
												10.0555	0.01918
												10.0565	0.01865
												10.0575	0.01813
												10.0585	0.01761
												10.0595	0.0171
												10.0604	0.01659
												10.0614	0.01609
												10.0624	0.01559
												10.0634	0.01511
												10.0644	0.01463
												10.0654	0.01416
												10.0664	0.0137
												10.0674	0.01325
												10.0684	0.01281
												10.0694	0.01238
												10.0704	0.01197
												10.0714	0.01156
												10.0724	0.01117
												10.0733	0.01078
												10.0743	0.01041
												10.0753	0.01006
												10.0763	0.00971
												10.0773	0.00937
												10.0783	0.00905
												10.0793	0.00874
												10.0803	0.00844
												10.0813	0.00815
												10.0823	0.00788
												10.0833	0.00761
												10.0843	0.00736
												10.0853	0.00711
												10.0862	0.00688
												10.0872	0.00666
												10.0882	0.00646
												10.0892	0.00626
												10.0902	0.00607
												10.0912	0.0059
												10.0922	0.00573
												10.0932	0.00558
												10.0942	0.00543
												10.0952	0.0053
												10.0962	0.00518
												10.0971	0.00507
												10.0981	0.00497
												10.0991	0.00488
												10.1001	0.0048
												10.1011	0.00473
												10.1021	0.00468
												10.1031	0.00463
												10.1041	0.0046
												10.1051	0.00458
												10.1061	0.00456
												10.1071	0.00457
												10.1081	0.00458
												10.1091	0.00461
												10.11	0.00465
												10.111	0.00471
												10.112	0.00477
												10.113	0.00485
												10.114	0.00495
												10.115	0.00506
												10.116	0.00519
												10.117	0.00533
												10.118	0.00549
												10.119	0.00566
												10.12	0.00586
												10.121	0.00607
												10.122	0.00629
												10.1229	0.00654
												10.1239	0.0068
												10.1249	0.00708
												10.1259	0.00738
												10.1269	0.0077
												10.1279	0.00804
												10.1289	0.0084
												10.1299	0.00877
												10.1309	0.00917
												10.1319	0.00958
												10.1329	0.01002
												10.1339	0.01047
												10.1349	0.01094
												10.1358	0.01143
												10.1368	0.01194
												10.1378	0.01247
												10.1388	0.01301
												10.1398	0.01357
												10.1408	0.01415
												10.1418	0.01474
												10.1428	0.01534
												10.1438	0.01595
												10.1448	0.01658
												10.1458	0.01722
												10.1468	0.01786
												10.1477	0.01852
												10.1487	0.01917
												10.1497	0.01984
												10.1507	0.0205
												10.1517	0.02117
												10.1527	0.02183
												10.1537	0.0225
												10.1547	0.02315
												10.1557	0.0238
												10.1567	0.02445
												10.1577	0.02508
												10.1587	0.02569
												10.1596	0.0263
												10.1606	0.02688
												10.1616	0.02745
												10.1626	0.028
												10.1636	0.02852
												10.1646	0.02903
												10.1656	0.0295
												10.1666	0.02995
												10.1676	0.03036
												10.1686	0.03075
												10.1696	0.0311
												10.1706	0.03142
												10.1715	0.0317
												10.1725	0.03195
												10.1735	0.03216
												10.1745	0.03233
												10.1755	0.03246
												10.1765	0.03256
												10.1775	0.03261
												10.1785	0.03262
												10.1795	0.0326
												10.1805	0.03253
												10.1815	0.03243
												10.1825	0.03228
												10.1835	0.0321
												10.1845	0.03188
												10.1854	0.03162
												10.1864	0.03132
												10.1874	0.03099
												10.1884	0.03063
												10.1894	0.03024
												10.1904	0.02981
												10.1914	0.02935
												10.1924	0.02887
												10.1934	0.02836
												10.1944	0.02782
												10.1954	0.02727
												10.1964	0.02669
												10.1973	0.02609
												10.1983	0.02548
												10.1993	0.02485
												10.2003	0.02421
												10.2013	0.02356
												10.2023	0.0229
												10.2033	0.02224
												10.2043	0.02157
												10.2053	0.02089
												10.2063	0.02021
												10.2073	0.01954
												10.2083	0.01886
												10.2093	0.01819
												10.2102	0.01753
												10.2112	0.01687
												10.2122	0.01622
												10.2132	0.01558
												10.2142	0.01495
												10.2152	0.01432
												10.2162	0.01372
												10.2172	0.01313
												10.2182	0.01255
												10.2192	0.01198
												10.2202	0.01143
												10.2211	0.0109
												10.2221	0.01039
												10.2231	0.00989
												10.2241	0.00941
												10.2251	0.00895
												10.2261	0.00851
												10.2271	0.00808
												10.2281	0.00767
												10.2291	0.00728
												10.2301	0.00691
												10.2311	0.00656
												10.2321	0.00623
												10.2331	0.00591
												10.234	0.00561
												10.235	0.00533
												10.236	0.00507
												10.237	0.00482
												10.238	0.00459
												10.239	0.00438
												10.24	0.00417
												10.241	0.00399
												10.242	0.00382
												10.243	0.00367
												10.244	0.00353
												10.245	0.0034
												10.246	0.00329
												10.2469	0.00318
												10.2479	0.0031
												10.2489	0.00302
												10.2499	0.00295
												10.2509	0.0029
												10.2519	0.00285
												10.2529	0.00282
												10.2539	0.0028
												10.2549	0.00278
												10.2559	0.00277
												10.2569	0.00278
												10.2579	0.00279
												10.2589	0.00281
												10.2598	0.00283
												10.2608	0.00286
												10.2618	0.0029
												10.2628	0.00295
												10.2638	0.003
												10.2648	0.00306
												10.2658	0.00312
												10.2668	0.00319
												10.2678	0.00326
												10.2688	0.00334
												10.2698	0.00342
												10.2707	0.00351
												10.2717	0.0036
												10.2727	0.00369
												10.2737	0.00378
												10.2747	0.00388
												10.2757	0.00398
												10.2767	0.00407
												10.2777	0.00418
												10.2787	0.00428
												10.2797	0.00438
												10.2807	0.00449
												10.2817	0.00459
												10.2827	0.00469
												10.2836	0.0048
												10.2846	0.0049
												10.2856	0.005
												10.2866	0.00509
												10.2876	0.00519
												10.2886	0.00528
												10.2896	0.00537
												10.2906	0.00546
												10.2916	0.00555
												10.2926	0.00563
												10.2936	0.00571
												10.2946	0.00578
												10.2956	0.00585
												10.2965	0.00592
												10.2975	0.00598
												10.2985	0.00603
												10.2995	0.00608
												10.3005	0.00612
												10.3015	0.00616
												10.3025	0.00619
												10.3035	0.00622
												10.3045	0.00624
												10.3055	0.00625
												10.3065	0.00626
												10.3075	0.00626
												10.3085	0.00626
												10.3094	0.00625
												10.3104	0.00623
												10.3114	0.00621
												10.3124	0.00618
												10.3134	0.00615
												10.3144	0.00611
												10.3154	0.00606
												10.3164	0.00601
												10.3174	0.00595
												10.3184	0.00589
												10.3194	0.00583
												10.3203	0.00575
												10.3213	0.00568
												10.3223	0.0056
												10.3233	0.00552
												10.3243	0.00543
												10.3253	0.00534
												10.3263	0.00525
												10.3273	0.00516
												10.3283	0.00506
												10.3293	0.00496
												10.3303	0.00486
												10.3313	0.00475
												10.3323	0.00465
												10.3332	0.00455
												10.3342	0.00444
												10.3352	0.00434
												10.3362	0.00423
												10.3372	0.00412
												10.3382	0.00402
												10.3392	0.00391
												10.3402	0.0038
												10.3412	0.0037
												10.3422	0.0036
												10.3432	0.0035
												10.3442	0.0034
												10.3452	0.0033
												10.3461	0.0032
												10.3471	0.00311
												10.3481	0.00301
												10.3491	0.00292
												10.3501	0.00283
												10.3511	0.00275
												10.3521	0.00266
												10.3531	0.00258
												10.3541	0.0025
												10.3551	0.00242
												10.3561	0.00234
												10.3571	0.00227
												10.3581	0.0022
												10.359	0.00213
												10.36	0.00207
												10.361	0.002
												10.362	0.00194
												10.363	0.00188
												10.364	0.00183
												10.365	0.00177
												10.366	0.00172
												10.367	0.00167
												10.368	0.00162
												10.369	0.00158
												10.3699	0.00154
												10.3709	0.0015
												10.3719	0.00146
												10.3729	0.00142
												10.3739	0.00139
												10.3749	0.00136
												10.3759	0.00133
												10.3769	0.00129
												10.3779	0.00127
												10.3789	0.00125
												10.3799	0.00122
												10.3809	0.0012
												10.3819	0.00119
												10.3828	0.00117
												10.3838	0.00115
												10.3848	0.00114
												10.3858	0.00113
												10.3868	0.00112
												10.3878	0.00112
												10.3888	0.00111
												10.3898	0.00111
												10.3908	0.00111
												10.3918	0.00111
												10.3928	0.00112
												10.3938	0.00112
												10.3948	0.00113
												10.3957	0.00115
												10.3967	0.00116
												10.3977	0.00118
												10.3987	0.0012
												10.3997	0.00122
												10.4007	0.00125
												10.4017	0.00127
												10.4027	0.0013
												10.4037	0.00134
												10.4047	0.00137
												10.4057	0.00141
												10.4067	0.00145
												10.4077	0.0015
												10.4086	0.00155
												10.4096	0.00161
												10.4106	0.00166
												10.4116	0.00172
												10.4126	0.00178
												10.4136	0.00185
												10.4146	0.00192
												10.4156	0.00199
												10.4166	0.00207
												10.4176	0.00215
												10.4186	0.00224
												10.4195	0.00232
												10.4205	0.00242
												10.4215	0.00251
												10.4225	0.00261
												10.4235	0.00271
												10.4245	0.00281
												10.4255	0.00292
												10.4265	0.00303
												10.4275	0.00314
												10.4285	0.00325
												10.4295	0.00337
												10.4305	0.00348
												10.4315	0.0036
												10.4324	0.00372
												10.4334	0.00384
												10.4344	0.00396
												10.4354	0.00409
												10.4364	0.00421
												10.4374	0.00433
												10.4384	0.00445
												10.4394	0.00457
												10.4404	0.00468
												10.4414	0.0048
												10.4424	0.00492
												10.4434	0.00503
												10.4444	0.00513
												10.4453	0.00524
												10.4463	0.00534
												10.4473	0.00543
												10.4483	0.00553
												10.4493	0.00562
												10.4503	0.0057
												10.4513	0.00577
												10.4523	0.00585
												10.4533	0.00591
												10.4543	0.00597
												10.4553	0.00602
												10.4563	0.00607
												10.4573	0.00611
												10.4582	0.00613
												10.4592	0.00616
												10.4602	0.00617
												10.4612	0.00619
												10.4622	0.00619
												10.4632	0.00618
												10.4642	0.00617
												10.4652	0.00615
												10.4662	0.00612
												10.4672	0.00609
												10.4682	0.00604
												10.4692	0.00599
												10.4701	0.00594
												10.4711	0.00588
												10.4721	0.00581
												10.4731	0.00573
												10.4741	0.00565
												10.4751	0.00556
												10.4761	0.00547
												10.4771	0.00537
												10.4781	0.00527
												10.4791	0.00517
												10.4801	0.00506
												10.4811	0.00494
												10.482	0.00483
												10.483	0.00471
												10.484	0.00459
												10.485	0.00447
												10.486	0.00434
												10.487	0.00422
												10.488	0.00409
												10.489	0.00396
												10.49	0.00383
												10.491	0.00371
												10.492	0.00358
												10.493	0.00345
												10.4939	0.00333
												10.4949	0.0032
												10.4959	0.00308
												10.4969	0.00296
												10.4979	0.00284
												10.4989	0.00272
												10.4999	0.00261
												10.5009	0.0025
												10.5019	0.00239
												10.5029	0.00228
												10.5039	0.00218
												10.5049	0.00208
												10.5059	0.00198
												10.5069	0.00189
												10.5078	0.0018
												10.5088	0.00171
												10.5098	0.00163
												10.5108	0.00155
												10.5118	0.00148
												10.5128	0.00141
												10.5138	0.00134
												10.5148	0.00127
												10.5158	0.00121
												10.5168	0.00115
												10.5178	0.0011
												10.5188	0.00104
												10.5197	0.000995
												10.5207	0.00095
												10.5217	0.0009075
												10.5227	0.00087
												10.5237	0.0008325
												10.5247	0.0008
												10.5257	0.00077
												10.5267	0.0007425
												10.5277	0.000715
												10.5287	0.0006925
												10.5297	0.0006725
												10.5307	0.000655
												10.5317	0.00064
												10.5326	0.000625
												10.5336	0.000615
												10.5346	0.000605
												10.5356	0.0005975
												10.5366	0.00059
												10.5376	0.0005875
												10.5386	0.000585
												10.5396	0.0005825
												10.5406	0.0005825
												10.5416	0.000585
												10.5426	0.0005875
												10.5435	0.0005925
												10.5445	0.0005975
												10.5455	0.0006025
												10.5465	0.00061
												10.5475	0.0006175
												10.5485	0.0006275
												10.5495	0.0006375
												10.5505	0.0006475
												10.5515	0.0006575
												10.5525	0.00067
												10.5535	0.0006825
												10.5545	0.000695
												10.5555	0.0007075
												10.5564	0.00072
												10.5574	0.0007325
												10.5584	0.0007475
												10.5594	0.00076
												10.5604	0.000775
												10.5614	0.0007875
												10.5624	0.0008025
												10.5634	0.000815
												10.5644	0.0008275
												10.5654	0.0008425
												10.5664	0.000855
												10.5674	0.0008675
												10.5684	0.00088
												10.5693	0.0008925
												10.5703	0.000905
												10.5713	0.000915
												10.5723	0.000925
												10.5733	0.000935
												10.5743	0.000945
												10.5753	0.000955
												10.5763	0.0009625
												10.5773	0.00097
												10.5783	0.0009775
												10.5793	0.0009825
												10.5803	0.0009875
												10.5813	0.0009925
												10.5822	0.0009975
												10.5832	0.001
												10.5842	0.001
												10.5852	0.00101
												10.5862	0.00101
												10.5872	0.00101
												10.5882	0.001
												10.5892	0.001
												10.5902	0.0009975
												10.5912	0.000995
												10.5922	0.00099
												10.5931	0.000985
												10.5941	0.0009775
												10.5951	0.0009725
												10.5961	0.000965
												10.5971	0.000955
												10.5981	0.0009475
												10.5991	0.0009375
												10.6001	0.000925
												10.6011	0.000915
												10.6021	0.0009025
												10.6031	0.00089
												10.6041	0.0008775

## Sheet: panel b
CH3+					C2H4+					C3H6+					C4H8+					C5H10+
hv (eV)	ms-TPE (-)	hv (eV)	Reference		hv (eV)	ms-TPE (-)	hv (eV)	Reference		hv (eV)	ms-TPE (-)	hv (eV)	Reference		hv (eV)	ms-TPE (-)	hv (eV)	Reference		hv (eV)	ms-TPE (-)	hv (eV)	Reference
9.6044	0.13143	9.70035	0.06934		7.9979	0.06564	10.456	0.04306		9.6044	0.17311	9.60516	0		8.8023	0.14857	8.7109	0.02112		8.4002	0.20895	10.1	0
9.6252	0.11543	9.70264	0.07132		8.0211	0.05126	10.4573	0.04404		9.6252	0.14831	9.60615	0.000103447		8.8205	0.14342	8.72063	0.02112		8.4192	0.20895	10.0942	0.13862
9.6391	0.13143	9.70776	0.07379		8.0395	0.05126	10.4582	0.04961		9.6391	0.06344	9.60714	0.000214934		8.8439	0.14857	8.73579	0.01782		8.4412	0.20895	10.0883	0.02002
9.6609	0.12457	9.71323	0.08269		8.0592	0.06851	10.46	0.05846		9.6609	0.15568	9.60813	0.000338379		8.8611	0.14285	8.7541	0.01782		8.4602	0.20895	10.0825	0.08423
9.6822	0.13943	9.71642	0.08516		8.0808	0.05126	10.46	0.06993		9.6822	0.10833	9.60913	0.000469066		8.8752	0.13771	8.78041	0.01782		8.4796	0.19403	10.0766	0.00938
9.6903	0.12228	9.72057	0.10098		8.1002	0.05126	10.4621	0.07551		9.6903	0.15725	9.61012	0.000612181		8.8983	0.14857	8.81102	0.01782		8.4978	0.2388	10.0708	0.04733
9.7172	0.12457	9.72604	0.11928		8.1185	0.0527	10.4634	0.07321		9.7172	0.56444	9.61111	0.000763149		8.9192	0.14285	8.84163	0.01782		8.5213	0.28358	10.0649	0.03479
9.7389	0.20686	9.73567	0.14251		8.1393	0.04695	10.4654	0.07878		9.7389	1	9.6121	0.000925559		8.939	0.17714	8.86537	0.01782		8.5422	0.1791	10.0591	0.05281
9.7637	0.19657	9.7392	0.14004		8.1603	0.0527	10.4668	0.08763		9.7637	0.44696	9.61309	0.0011		8.9568	0.14857	8.87938	0.02444		8.5606	0.2985	10.0532	0.04373
9.7856	0.09828	9.74335	0.1262		8.1801	0.05126	10.4682	0.08895		9.7856	0.21153	9.61409	0.0013		8.9815	0.14857	8.89597	0.03038		8.5812	0.26865	10.0474	0.02586
9.8012	0.11886	9.74654	0.11285		8.1999	0.05126	10.47	0.08993		9.8012	0.3518	9.61508	0.0015		8.9997	0.16	8.9057	0.04362		8.6019	0.21343	10.0415	0.0405
9.8212	0.856	9.75263	0.099		8.2212	0.0527	10.4711	0.10468		9.8212	0.25687	9.61607	0.00172		9.0163	0.2	8.92372	0.04956		8.6187	0.32835	10.0357	0.01396
9.8338	1	9.76032	0.09208		8.242	0.05462	10.4718	0.1214		9.8338	0.1682	9.61706	0.00195		9.0401	0.20742	8.93773	0.05948		8.6435	0.28358	10.0298	0.04671
9.8616	0.30515	9.76323	0.11928		8.2575	0.05126	10.4723	0.12566		9.8616	0.21086	9.61805	0.0022		9.0601	0.22285	8.95032	0.0628		8.6573	0.49253	10.024	0.07415
9.8798	0.08343	9.76704	0.14943		8.2786	0.05126	10.4729	0.13484		9.8798	0.49967	9.61905	0.00246		9.0804	0.37714	8.96834	0.08858		8.6814	0.44776	10.0181	0.0298
9.8989	0.08457	9.77091	0.1791		8.3007	0.05126	10.4761	0.14598		9.8989	0.65089	9.62004	0.00275		9.0992	0.49714	8.98522	0.0919		8.7015	0.56716	10.0123	0.01609
9.9165	0.192	9.77507	0.20877		8.3207	0.05126	10.4774	0.15713		9.9165	0.57271	9.62103	0.00309		9.12	1	8.99752	0.12364		8.7213	0.56716	10.0064	0.0244
9.9357	0.17029	9.78082	0.25672		8.3435	0.04695	10.4774	0.16729		9.9357	0.69176	9.62202	0.00342		9.1398	0.34857	9.0061	0.16926		8.7399	0.32836	10.0006	0.04947
9.957	0.07886	9.78594	0.28886		8.3597	0.0527	10.4779	0.18073		9.957	0.42976	9.62301	0.00376		9.1592	0.29314	9.02555	0.2817		8.7643	0.37313	9.99474	0.05866
9.9849	0	9.79176	0.30963		8.3805	0.05126	10.4788	0.18073		9.9849	0.24347	9.62401	0.00414		9.1803	0.17143	9.03098	0.35246		8.785	0.59701	9.98889	0.04677
10.0039	0.152	9.7975	0.33484		8.4023	0.05126	10.4804	0.19089		10.0039	0.24883	9.625	0.00453		9.1995	0.47429	9.04071	0.37164		8.8023	0.14925	9.98304	0.05973
10.0197	0.18971	9.80041	0.3828		8.4202	0.04791	10.4811	0.20662		10.0197	0.16395	9.62599	0.00495		9.2216	0.46286	9.04643	0.46224		8.8205	0.64179	9.9772	0.09099
10.0411	0.13828	9.80325	0.44015		8.4341	0.04695	10.4816	0.2276		10.0411	0.26893	9.62698	0.0054		9.2364	0.46286	9.05902	0.5297		8.8439	0.50746	9.97135	0.07429
10.0611	0.16686	9.80581	0.48366		8.4619	0.04647	10.4817	0.24235		10.0611	0.35381	9.62797	0.00587		9.26	0.33714	9.06989	0.533		8.8611	0.44776	9.9655	0.03698
10.0827	0.19428	9.80935	0.55684		8.4784	0.05126	10.4829	0.26366		10.0827	0.39491	9.62897	0.00637		9.2801	0.636	9.08247	0.6646		8.8752	0.21343	9.95965	0.03537
10.1021	0.21028	9.81101	0.61617		8.4992	0.05126	10.4843	0.28267		10.1021	0.3279	9.62996	0.00691		9.2972	0.52972	9.0922	0.72612		8.8983	0.15373	9.95381	0.05584
10.1196	0.13714	9.81357	0.69429		8.5216	0.05126	10.4843	0.2984		10.1196	0.18026	9.63095	0.00748		9.3177	0.35486	9.09935	0.7744		8.9192	0.28358	9.94796	0.0682
10.1405	0.12686	9.81641	0.75362		8.5392	0.05126	10.4845	0.31742		10.1405	0.10878	9.63194	0.00808		9.3383	0.452	9.10621	0.80614		8.939	0.31343	9.94211	0.07834
10.1586	0.11314	9.818	0.7996		8.5608	0.05126	10.4859	0.32627		10.1586	0.31204	9.63293	0.00872		9.355	0.38857	9.11737	0.86102		8.9568	0.29851	9.93626	0.07668
10.1761	0.13714	9.82056	0.84311		8.5819	0.05126	10.4865	0.33971		10.1761	0.11168	9.63393	0.00939		9.3798	0.27486	9.14111	0.86764		8.9815	0.67164	9.93041	0.06518
10.2035	0.13828	9.82347	0.88662		8.5974	0.05126	10.4865	0.35544		10.2035	0.02993	9.63492	0.01011		9.4024	0.66286	9.14654	0.85442		8.9997	0.55224	9.92457	0.06636
10.2163	0.13028	9.82666	0.9232		8.6208	0.05126	10.4867	0.36888		10.2163	0.20416	9.63591	0.01086		9.4219	0.53714	9.1537	0.78696		9.0163	0.53731	9.91872	0.0838
10.2411	0.136	9.83054	0.95732		8.6415	0.04647	10.487	0.3856		10.2411	0.19142	9.6369	0.01165		9.4406	0.38857	9.16342	0.76778		9.0401	0.35821	9.91287	0.1046
10.2563	0.112	9.83504	0.98253		8.6614	0.05126	10.4877	0.39576		10.2563	0.0487	9.63789	0.0125		9.4628	0.29314	9.17315	0.73538		9.0601	0.63134	9.90702	0.10771
10.28	0.128	9.84078	0.99885		8.6771	0.05126	10.4883	0.40821		10.28	0.13715	9.63889	0.01339		9.4784	0.46629	9.18545	0.7195		9.0804	0.52239	9.90118	0.10885
10.2984	0.10514	9.843	0.98253		8.7006	0.04408	10.4894	0.41805		10.2984	0.06009	9.63988	0.01433		9.5023	0.35029	9.1966	0.71288		9.0992	0.55224	9.89533	0.10036
10.3146	0.10857	9.84591	0.93903		8.7218	0.05126	10.4899	0.43149		10.3146	0.00447	9.64087	0.01533		9.5172	0.45143	9.20375	0.73538		9.12	0.47761	9.88948	0.08237
10.3385	0.12914	9.84847	0.86387		8.7388	0.05414	10.4906	0.44296		10.3385	0.08287	9.64186	0.01638		9.5435	0.50857	9.21205	0.76448		9.1398	0.89552	9.88363	0.07981
10.3515	0.104	9.85138	0.77883		8.7632	0.05126	10.491	0.4564		10.3515	0.02993	9.64285	0.01749		9.5691	0.18286	9.22463	0.77108		9.1592	0.55672	9.87778	0.10049
10.3821	0.128	9.85359	0.69429		8.782	0.0527	10.4913	0.47082		10.3821	0.03887	9.64385	0.01866		9.586	0.25143	9.2315	0.7777		9.1803	0.47761	9.87194	0.13396
10.3975	0.144	9.85553	0.61419		8.7999	0.0527	10.4915	0.50098		10.3975	0.12285	9.64484	0.0199		9.6044	0.29714	9.23836	0.80614		9.1995	1	9.86609	0.13838
10.4184	0.12457	9.85713	0.54102		8.8205	0.04983	10.4924	0.52458		10.4184	0.09381	9.64583	0.02121		9.6252	0.38457	9.24952	0.83192		9.2216	0.34328	9.86024	0.10881
10.4431	0.12343	9.85872	0.46043		8.8405	0.05126	10.4929	0.54031		10.4431	0.06813	9.64682	0.02259		9.6391	0.18914	9.26354	0.84846		9.2364	0.67164	9.85439	0.08504
10.4635	0.128	9.86287	0.36451		8.8583	0.05126	10.4933	0.55703		10.4635	0.04333	9.64781	0.02404		9.6609	0.24	9.2704	0.88352		9.26	0.47761	9.84855	0.07953
10.4828	0.10628	9.87222	0.16081		8.878	0.0527	10.494	0.57375		10.4828	0.03239	9.64881	0.02558		9.6822	0.39486	9.28299	0.91922		9.2801	0.62687	9.8427	0.08858
10.4996	0.10743	9.87735	0.08071		8.8983	0.05126	10.4947	0.59407		10.4996	0.10297	9.6498	0.0272		9.6903	0.25143	9.29557	0.9384		9.2972	0.34329	9.83685	0.10041
10.5145	0.13143	9.88053	0.05549		8.9194	0.04647	10.4949	0.65111		10.5145	0.05316	9.65079	0.02891		9.7172	0.25886	9.30673	0.92848		9.3177	0.34776	9.831	0.10447
10.5335	0.11086	9.88406	0.03918		8.9411	0.05126	10.4961	0.66783		10.5335	0.07505	9.65178	0.03072		9.7389	0.16743	9.32189	0.91262		9.3383	0.37313	9.82515	0.11018
10.565	0.11543	9.88759	0.03473		8.9574	0.05126	10.4967	0.68815		10.565	0.10431	9.65277	0.03262		9.7637	0	9.32904	0.89674		9.355	0.7806	9.81931	0.1157
10.585	0.11657	9.89334	0.04857		8.9823	0.05126	10.4967	0.71273		10.585	0	9.65377	0.03463		9.7856	0.18457	9.3359	0.86434		9.3798	0.47761	9.81346	0.11483
10.6126	0.12	9.89978	0.06439		9.0028	0.05126	10.4972	0.73174		10.6126	0.06567	9.65476	0.03674		9.8012	0.26286	9.34563	0.79026		9.4024	0.35821	9.80761	0.11813
		9.9065	0.07577		9.0183	0.05126	10.4974	0.74977				9.65575	0.03897		9.8212	0.13714	9.35535	0.75456		9.4219	0.31343	9.80176	0.12548
		9.91322	0.08961		9.0413	0.06564	10.4979	0.76977				9.65674	0.04133		9.8338	0.22857	9.36508	0.6871		9.4406	0.46716	9.79592	0.13427
		9.91869	0.10345		9.0613	0.05126	10.499	0.7878				9.65773	0.0438		9.8616	0.18286	9.37481	0.61302		9.4628	0.10448	9.79007	0.15074
		9.92222	0.10345		9.0824	0.05126	10.499	0.80353				9.65873	0.04642		9.8798	0.42857	9.38453	0.60708		9.4784	0.70149	9.78422	0.16393
		9.92831	0.09406		9.1036	0.0527	10.5006	0.82025				9.65972	0.04917		9.8989	0.27428	9.39311	0.58724		9.5023	0.21343	9.77837	0.1668
		9.93988	0.06687		9.1162	0.04839	10.5019	0.83467				9.66071	0.05207		9.9165	0.16571	9.40541	0.60046		9.5172	0.53731	9.77252	0.17468
		9.94819	0.04857		9.1353	0.04791	10.503	0.85041				9.6617	0.05512		9.9357	0.10286	9.41256	0.62956		9.5435	0.73134	9.76668	0.19015
		9.95331	0.02781		9.1594	0.04839	10.5039	0.87401				9.66269	0.05832		9.957	0.316	9.42086	0.65204		9.5691	0.23881	9.76083	0.20983
		9.96065	0.00259		9.1801	0.05126	10.5044	0.9022				9.66369	0.0617		9.9849	0.14857	9.42915	0.67452		9.586	0.08955	9.75498	0.24079
		9.96647	0.01396		9.1974	0.05126	10.5051	0.92318				9.66468	0.06525		10.0039	0.23028	9.44174	0.70032		9.6044	0.47761	9.74913	0.264
		9.97097	0.03226		9.2208	0.05414	10.5057	0.9435				9.66567	0.06898		10.0197	0.13714	9.45003	0.7195		9.6252	0.17313	9.74329	0.25005
		9.97415	0.05302		9.2428	0.0527	10.5067	0.99398				9.66666	0.07289		10.0411	0.16743	9.46119	0.73206		9.6391	0.41194	9.73744	0.21561
		9.97796	0.08071		9.2625	0.0527	10.5076	0.97267				9.66765	0.077		10.0611	0.20914	9.47378	0.73538		9.6609	0.23881	9.73159	0.19713
		9.98475	0.1079		9.2801	0.05462	10.5078	0.95235				9.66865	0.08131		10.0827	0.14914	9.4835	0.7195		9.6822	0.1791	9.72574	0.20687
		9.99084	0.14251		9.3027	0.06708	10.5078	0.91432				9.66964	0.08584		10.1021	0.21314	9.49323	0.6937		9.6903	0.10448	9.71989	0.24605
		9.9988	0.17218		9.3217	0.0527	10.5081	0.88286				9.67063	0.09057		10.1196	0.16	9.50009	0.658		9.7172	0.47761	9.71405	0.29808
					9.3406	0.05414	10.5085	0.83828				9.67162	0.09553		10.1405	0.28971	9.51125	0.62294		9.7389	0.49701	9.7082	0.31532
					9.3643	0.05558	10.5092	0.82254				9.67261	0.10072		10.1586	0.17314	9.51554	0.57798		9.7637	0.34328	9.70235	0.27356
					9.3779	0.05414	10.5105	0.81566				9.67361	0.10614		10.1761	0.11657	9.52812	0.533		9.7856	0.2388	9.6965	0.20938
					9.4	0.0527	10.5108	0.79894				9.6746	0.11181		10.2035	0.24628	9.53785	0.48142		9.8012	0	9.69066	0.17028
					9.4197	0.05414	10.5116	0.76747				9.67559	0.11771		10.2163	0.21143	9.55043	0.45894		9.8212	0.32836	9.68481	0.17302
					9.4399	0.0527	10.5116	0.75076				9.67658	0.12387		10.2411	0.26628	9.56559	0.42652		9.8338	0.58209	9.67896	0.2142
					9.4619	0.0436	10.5126	0.73076				9.67757	0.13029		10.2563	0.19428	9.57675	0.39082		9.8616	0.38806	9.67311	0.27146
					9.4806	0.04695	10.5126	0.70814				9.67857	0.13696		10.28	0.15771	9.58934	0.38156		9.8798	0.30448	9.66727	0.30604
					9.5006	0.05462	10.5135	0.69831				9.67956	0.1439		10.2984	0.20743	9.60049	0.36834		9.8989	0.40298	9.66142	0.30337
					9.5229	0.0527	10.5142	0.67471				9.68055	0.1511		10.3146	0.23428	9.61851	0.37164		9.9165	0.16418	9.65557	0.28881
					9.5402	0.04695	10.5144	0.66586				9.68154	0.15857		10.3385	0.21885	9.63253	0.36502		9.9357	0.36268	9.64972	0.28404
					9.5583	0.0527	10.5151	0.64652				9.68253	0.16631		10.3515	0.14457	9.64225	0.36502		9.957	0.1194	9.64387	0.28562
					9.5815	0.0527	10.516	0.62751				9.68353	0.17431		10.3821	0.09714	9.65341	0.34916		9.9849	0.20895	9.63803	0.29375
					9.5997	0.04791	10.5171	0.61308				9.68452	0.18258		10.3975	0.26857	9.6617	0.31674		10.0039	0.1388	9.63218	0.3165
					9.6169	0.04216	10.5174	0.58948				9.68551	0.19111		10.4184	0.18285	9.67143	0.29426		10.0197	0.31343	9.62633	0.34473
					9.6409	0.05462	10.5175	0.56588				9.6865	0.1999		10.4431	0.15085	9.67973	0.27508		10.0411	0.22388	9.62048	0.36453
					9.66	0.04264	10.5178	0.53245				9.68749	0.20896		10.4635	0.12171	9.68945	0.2559		10.0611	0.12537	9.61464	0.38491
					9.6772	0.05126	10.5185	0.50098				9.68849	0.21826		10.4828	0.14514	9.69775	0.23672		10.0827	0.16418	9.60879	0.41545
					9.6992	0.04408	10.5198	0.47738				9.68948	0.22781		10.4996	0.16571	9.71176	0.2202		10.1021	0.25821	9.60294	0.43601
					9.7197	0.0527	10.5209	0.47181				9.69047	0.2376		10.5145	0.21314	9.72006	0.20102		10.1196	0.1194	9.59709	0.42597
					9.74	0.04408	10.5216	0.46623				9.69146	0.24761		10.5335	0.09314	9.73264	0.1944		10.1405	0.40447	9.59124	0.40074
					9.7642	0.05126	10.5223	0.44296				9.69245	0.25785		10.565	0.14857	9.74809	0.1944		10.1586	0.06567	9.5854	0.38679
					9.7782	0.06133	10.5223	0.41149				9.69345	0.26829		10.585	0.19085	9.76039	0.1977		10.1761	0.15074	9.57955	0.38595
					9.7954	0.05222	10.5233	0.39674				9.69444	0.27893		10.6126	0.15828	9.76897	0.20102		10.2035	0.31343	9.5737	0.3914
					9.8209	0.04839	10.5234	0.38789				9.69543	0.28974				9.77727	0.20762		10.2163	0.08955	9.56785	0.41006
					9.8433	0.05462	10.525	0.38461				9.69642	0.30072				9.79529	0.1977		10.2411	0.04477	9.56201	0.44203
					9.8605	0.04983	10.5257	0.36331				9.69741	0.31185				9.80644	0.1977		10.2563	0.13433	9.55616	0.4645
					9.8791	0.04983	10.5268	0.33971				9.69841	0.32311				9.81331	0.1977		10.28	0.11044	9.55031	0.46217
					9.9036	0.04839	10.5277	0.32856				9.6994	0.33448				9.82589	0.16266		10.2984	0.26865	9.54446	0.45126
					9.9186	0.0527	10.528	0.31283				9.70039	0.34594				9.8482	0.14942		10.3146	0.08955	9.53861	0.45167
					9.9388	0.08049	10.5291	0.2984				9.70138	0.35748				9.86365	0.14942		10.3385	0.2985	9.53277	0.45805
					9.9616	0.04839	10.53	0.29054				9.70237	0.36906				9.87595	0.14016		10.3515	0.1791	9.52692	0.45932
					9.9784	0.04504	10.5311	0.28365				9.70337	0.38066				9.88567	0.11108		10.3821	0.25821	9.52107	0.46383
					9.9989	0.05414	10.5325	0.26694				9.70436	0.39226							10.3975	0.38955	9.51522	0.48088
					10.0202	0.05078	10.5341	0.27579				9.70535	0.40384							10.4184	0.27015	9.50938	0.49557
					10.0428	0.03737	10.535	0.29054				9.70634	0.41537							10.4431	0.44776	9.50353	0.48751
					10.0613	0.04168	10.5354	0.30627				9.70733	0.42683							10.4635	0.46865	9.49768	0.46289
					10.076	0.06708	10.5361	0.31742				9.70833	0.43818							10.4828	0.31791	9.49183	0.44515
					10.1004	0.05941	10.537	0.32856				9.70932	0.4494							10.4996	0.37761	9.48598	0.44277
					10.1211	0.0527	10.5396	0.3184				9.71031	0.46046							10.5145	0.28358	9.48014	0.44804
					10.1402	0.04791	10.5404	0.33872				9.7113	0.47134							10.5335	0.08358	9.47429	0.46126
							10.5418	0.37773				9.71229	0.48201							10.565	0.47761	9.46844	0.49173
							10.5418	0.40133				9.71329	0.49244							10.585	0.10746	9.46259	0.53476
							10.5429	0.42592				9.71428	0.50261							10.6126	0.25074	9.45675	0.57098
							10.5436	0.44722				9.71527	0.51248									9.4509	0.59473
							10.5439	0.46623				9.71626	0.52204									9.44505	0.62301
							10.5454	0.47967				9.71725	0.53126									9.4392	0.66559
							10.5466	0.50098				9.71825	0.54012									9.43335	0.7044
							10.5477	0.53015				9.71924	0.54858									9.42751	0.71842
							10.5479	0.55802				9.72023	0.55664									9.42166	0.71598
							10.5486	0.61079				9.72122	0.56426									9.41581	0.72208
							10.5495	0.63308				9.72221	0.57144									9.40996	0.74063
							10.5495	0.65996				9.72321	0.57815									9.40412	0.75104
					10.4014	0.15189	10.5502	0.68356				9.7242	0.58437									9.39827	0.74313
					10.4242	0.04504	10.5518	0.69274				9.72519	0.59009									9.39242	0.73399
					10.4413	0.12793	10.5529	0.70388				9.72618	0.59531									9.38657	0.74097
					10.4584	0.18255	10.5531	0.73076				9.72717	0.6									9.38072	0.75492
					10.4812	0.30043	10.5545	0.74289				9.72817	0.60415									9.37488	0.75532
					10.499	1	10.5547	0.76649				9.72916	0.60777									9.36903	0.74237
					10.519	0.91375	10.5563	0.77665				9.73015	0.61084									9.36318	0.73592
					10.5378	0.12362	10.5577	0.78091				9.73114	0.61336									9.35733	0.74361
					10.5607	0.92238	10.5602	0.79009				9.73213	0.61533									9.35149	0.74756
					10.5814	0.28893	10.5613	0.78091				9.73313	0.61674									9.34564	0.72936
					10.6012	0	10.5615	0.75994				9.73412	0.61761									9.33979	0.69601
							10.5624	0.74518				9.73511	0.61792									9.33394	0.66993
							10.5631	0.73306				9.7361	0.6177									9.32809	0.65993
							10.5638	0.71503				9.73709	0.61695									9.32225	0.65483
							10.5638	0.68487				9.73809	0.61567									9.3164	0.64539
							10.5644	0.65996				9.73908	0.61388									9.31055	0.63943
							10.5647	0.63308				9.74007	0.61158									9.3047	0.6487
							10.5649	0.62193				9.74106	0.60879									9.29886	0.6689
							10.5669	0.62521				9.74205	0.60553									9.29301	0.68373
							10.5681	0.60751				9.74305	0.60182									9.28716	0.68735
							10.5685	0.57506				9.74404	0.59767									9.28131	0.69281
							10.5687	0.55244				9.74503	0.59309									9.27546	0.71418
							10.5685	0.53245				9.74602	0.58812									9.26962	0.74803
							10.5692	0.51901				9.74701	0.58276									9.26377	0.78049
							10.5714	0.51114				9.74801	0.57705									9.25792	0.80943
							10.5722	0.48754				9.749	0.57099									9.25207	0.84873
							10.5724	0.45837				9.74999	0.56462									9.24623	0.90645
							10.5733	0.43837				9.75098	0.55796									9.24038	0.96626
							10.5738	0.40592				9.75197	0.55102									9.23453	1
							10.5742	0.37773				9.75297	0.54385									9.22868	0.9983
							10.5755	0.34987				9.75396	0.53644									9.22283	0.98097
							10.5769	0.32528				9.75495	0.52883									9.21699	0.97326
							10.5787	0.29939				9.75594	0.52104									9.21114	0.97741
							10.5805	0.2748				9.75693	0.51309									9.20529	0.97382
							10.5819	0.25251				9.75793	0.50501									9.19944	0.94836
							10.5832	0.2299				9.75892	0.49681									9.1936	0.91052
							10.5839	0.21318				9.75991	0.48852									9.18775	0.88069
							10.5855	0.20302				9.7609	0.48016									9.1819	0.86443
							10.5869	0.19089				9.76189	0.47175									9.17605	0.84605
							10.5887	0.17516				9.76289	0.4633									9.1702	0.80793
							10.5898	0.16172				9.76388	0.45483									9.16436	0.75117
												9.76487	0.44637									9.15851	0.69381
												9.76586	0.43792									9.15266	0.65147
												9.76685	0.42951									9.14681	0.62425
												9.76785	0.42114									9.14097	0.60311
												9.76884	0.41284									9.13512	0.58444
												9.76983	0.40461									9.12927	0.57403
												9.77082	0.39647									9.12342	0.57724
												9.77181	0.38843									9.11757	0.58941
												9.77281	0.3805									9.11173	0.59948
												9.7738	0.37268									9.10588	0.60227
												9.77479	0.365									9.10003	0.60425
												9.77578	0.35744									9.09418	0.61541
												9.77677	0.35003									9.08834	0.63684
												9.77777	0.34277									9.08249	0.65884
												9.77876	0.33568									9.07664	0.67192
												9.77975	0.32874									9.07079	0.67784
												9.78074	0.32196									9.06494	0.68732
												9.78173	0.31534									9.0591	0.70665
												9.78273	0.3089									9.05325	0.72817
												9.78372	0.30263									9.0474	0.73585
												9.78471	0.29654									9.04155	0.72038
												9.7857	0.29063									9.03571	0.68793
												9.78669	0.28489									9.02986	0.65352
												9.78769	0.27934									9.02401	0.62622
												9.78868	0.27397									9.01816	0.60135
												9.78967	0.26879									9.01231	0.56671
												9.79066	0.26378									9.00647	0.51539
												9.79165	0.25896									9.00062	0.45236
												9.79265	0.25432									8.99477	0.38985
												9.79364	0.24986									8.98892	0.33744
												9.79463	0.24559									8.98308	0.29659
												9.79562	0.2415									8.97723	0.26306
												9.79661	0.2376									8.97138	0.23298
												9.79761	0.23387									8.96553	0.20598
												9.7986	0.23033									8.95968	0.18377
												9.79959	0.22697									8.95384	0.16669
												9.80058	0.22379									8.94799	0.15251
												9.80157	0.22079									8.94214	0.13819
												9.80257	0.21798									8.93629	0.1224
												9.80356	0.21534									8.93045	0.10624
												9.80455	0.21289									8.9246	0.09189
												9.80554	0.21062									8.91875	0.08065
												9.80653	0.20853									8.9129	0.0723
												9.80753	0.20663									8.90705	0.06585
												9.80852	0.20491									8.90121	0.06068
												9.80951	0.20338									8.89536	0.05681
												9.8105	0.20202									8.88951	0.05448
												9.81149	0.20085									8.88366	0.05344
												9.81249	0.19988									8.87782	0.05302
												9.81348	0.19909									8.87197	0.05269
												9.81447	0.19851									8.86612	0.05247
												9.81546	0.1981									8.86027	0.05283
												9.81645	0.19789									8.85443	0.05398
												9.81745	0.19787									8.84858	0.05543
												9.81844	0.19806									8.84273	0.05615
												9.81943	0.19844									8.83688	0.05535
												9.82042	0.19903									8.83103	0.05303
												9.82141	0.19982									8.82519	0.05002
												9.82241	0.20082									8.81934	0.04728
												9.8234	0.20203									8.81349	0.04525
												9.82439	0.20347									8.80764	0.04373
												9.82538	0.20511									8.8018	0.04224
												9.82637	0.20697									8.79595	0.04059
												9.82737	0.20905									8.7901	0.03906
												9.82836	0.21137									8.78425	0.03807
												9.82935	0.21391									8.7784	0.0378
												9.83034	0.21668									8.77256	0.03802
												9.83133	0.21968									8.76671	0.03836
												9.83233	0.22292									8.76086	0.0387
												9.83332	0.22641									8.75501	0.03926
												9.83431	0.23015									8.74917	0.04032
												9.8353	0.23413									8.74332	0.04184
												9.83629	0.23836									8.73747	0.04324
												9.83729	0.24283									8.73162	0.04374
												9.83828	0.24754									8.72577	0.04282
												9.83927	0.25253									8.71993	0.0406
												9.84026	0.25778									8.71408	0.03776
												9.84125	0.26329									8.70823	0.0351
												9.84225	0.26905									8.70238	0.03316
												9.84324	0.27508									8.69654	0.03202
												9.84423	0.28136									8.69069	0.03157
												9.84522	0.28791									8.68484	0.03173
												9.84621	0.29471									8.67899	0.03257
												9.84721	0.30176									8.67314	0.03409
												9.8482	0.30906									8.6673	0.036
												9.84919	0.31662									8.66145	0.03765
												9.85018	0.32442									8.6556	0.03825
												9.85117	0.33247									8.64975	0.03733
												9.85217	0.34076									8.64391	0.03499
												9.85316	0.34929									8.63806	0.03182
												9.85415	0.35804									8.63221	0.02857
												9.85514	0.36701									8.62636	0.02581
												9.85613	0.37619									8.62051	0.02374
												9.85713	0.38557									8.61467	0.02227
												9.85812	0.39514									8.60882	0.02128
												9.85911	0.40491									8.60297	0.02072
												9.8601	0.41485									8.59712	0.02061
												9.86109	0.42496									8.59128	0.02091
												9.86209	0.43521									8.58543	0.02142
												9.86308	0.44561									8.57958	0.02185
												9.86407	0.45613									8.57373	0.02195
												9.86506	0.46676									8.56788	0.0217
												9.86605	0.47749									8.56204	0.02125
												9.86705	0.4883									8.55619	0.02086
												9.86804	0.49917									8.55034	0.02064
												9.86903	0.5101									8.54449	0.02049
												9.87002	0.52106									8.53865	0.02019
												9.87101	0.53205									8.5328	0.01952
												9.87201	0.54303									8.52695	0.01843
												9.873	0.55398									8.5211	0.01709
												9.87399	0.56491									8.51525	0.01577
												9.87498	0.57578									8.50941	0.01468
												9.87597	0.58658									8.50356	0.0139
												9.87697	0.59729									8.49771	0.0134
												9.87796	0.6079									8.49186	0.01311
												9.87895	0.61837									8.48602	0.01302
												9.87994	0.62871									8.48017	0.01317
												9.88093	0.63888									8.47432	0.01358
												9.88193	0.64888									8.46847	0.0142
												9.88292	0.65868									8.46262	0.01491
												9.88391	0.66826									8.45678	0.01555
												9.8849	0.67762									8.45093	0.01606
												9.88589	0.68673									8.44508	0.0165
												9.88689	0.69558									8.43923	0.01699
												9.88788	0.70414									8.43339	0.01762
												9.88887	0.71242									8.42754	0.01835
												9.88986	0.72039									8.42169	0.01896
												9.89085	0.72805									8.41584	0.01919
												9.89185	0.73536									8.40999	0.01884
												9.89284	0.74234									8.40415	0.01791
												9.89383	0.74896									8.3983	0.0166
												9.89482	0.75521									8.39245	0.01521
												9.89581	0.76109									8.3866	0.01401
												9.89681	0.76658									8.38076	0.01314
												9.8978	0.77167									8.37491	0.01266
												9.89879	0.77636									8.36906	0.01255
												9.89978	0.78065									8.36321	0.0128
												9.90077	0.78451									8.35736	0.01342
												9.90177	0.78796									8.35152	0.01438
												9.90276	0.79098									8.34567	0.01558
												9.90375	0.79357									8.33982	0.01679
												9.90474	0.79572									8.33397	0.01778
												9.90573	0.79744									8.32813	0.01837
												9.90673	0.79873									8.32228	0.01852
												9.90772	0.79958									8.31643	0.01838
												9.90871	0.8									8.31058	0.01814
												9.9097	0.79998									8.30473	0.01796
												9.91069	0.79953
												9.91169	0.79864
												9.91268	0.79734
												9.91367	0.7956
												9.91466	0.79345
												9.91565	0.79089
												9.91665	0.78793
												9.91764	0.78457
												9.91863	0.78082
												9.91962	0.77668
												9.92061	0.77218
												9.92161	0.76732
												9.9226	0.7621
												9.92359	0.75654
												9.92458	0.75066
												9.92557	0.74446
												9.92657	0.73796
												9.92756	0.73117
												9.92855	0.7241
												9.92954	0.71678
												9.93053	0.7092
												9.93153	0.7014
												9.93252	0.69338
												9.93351	0.68515
												9.9345	0.67675
												9.93549	0.66816
												9.93649	0.65944
												9.93748	0.65057
												9.93847	0.64158
												9.93946	0.63248
												9.94045	0.6233
												9.94145	0.61404
												9.94244	0.60472
												9.94343	0.59536
												9.94442	0.58597
												9.94541	0.57657
												9.94641	0.56717
												9.9474	0.5578
												9.94839	0.54844
												9.94938	0.53913
												9.95037	0.52989
												9.95137	0.52071
												9.95236	0.51161
												9.95335	0.5026
												9.95434	0.49371
												9.95533	0.48492
												9.95633	0.47626
												9.95732	0.46774
												9.95831	0.45936
												9.9593	0.45112
												9.96029	0.44305
												9.96129	0.43515
												9.96228	0.42741
												9.96327	0.41986
												9.96426	0.41249
												9.96525	0.40531
												9.96625	0.39832
												9.96724	0.39153
												9.96823	0.38494
												9.96922	0.37855
												9.97021	0.37236
												9.97121	0.36639
												9.9722	0.36062
												9.97319	0.35508
												9.97418	0.34973
												9.97517	0.3446
												9.97617	0.33968
												9.97716	0.33498
												9.97815	0.33049
												9.97914	0.3262
												9.98013	0.32213
												9.98113	0.31828
												9.98212	0.31463
												9.98311	0.31119
												9.9841	0.30796
												9.98509	0.30494
												9.98609	0.30212
												9.98708	0.2995
												9.98807	0.29709
												9.98906	0.29487
												9.99005	0.29285
												9.99105	0.29104
												9.99204	0.28943
												9.99303	0.28801
												9.99402	0.28679
												9.99501	0.28575
												9.99601	0.28488
												9.997	0.28423
												9.99799	0.28377
												9.99898	0.28349
												9.99997	0.28339
												10.001	0.28348
												10.002	0.28376
												10.003	0.28421
												10.0039	0.28484
												10.0049	0.28564
												10.0059	0.28661
												10.0069	0.28777
												10.0079	0.28909
												10.0089	0.29059
												10.0099	0.29225
												10.0109	0.29407
												10.0119	0.29606
												10.0129	0.2982
												10.0139	0.3005
												10.0148	0.30295
												10.0159	0.30555
												10.0168	0.30831
												10.0178	0.3112
												10.0188	0.31424
												10.0198	0.31742
												10.0208	0.32072
												10.0218	0.32416
												10.0228	0.32771
												10.0238	0.33139
												10.0248	0.33518
												10.0258	0.33908
												10.0268	0.34309
												10.0277	0.3472
												10.0287	0.3514
												10.0297	0.35569
												10.0307	0.36006
												10.0317	0.3645
												10.0327	0.36902
												10.0337	0.37361
												10.0347	0.37826
												10.0357	0.38296
												10.0367	0.3877
												10.0377	0.39249
												10.0387	0.3973
												10.0396	0.40215
												10.0406	0.40701
												10.0416	0.41187
												10.0426	0.41675
												10.0436	0.42162
												10.0446	0.42648
												10.0456	0.43133
												10.0466	0.43615
												10.0476	0.44095
												10.0486	0.4457
												10.0496	0.45041
												10.0506	0.45507
												10.0516	0.45966
												10.0526	0.46419
												10.0535	0.46865
												10.0545	0.47302
												10.0555	0.47731
												10.0565	0.48151
												10.0575	0.4856
												10.0585	0.48959
												10.0595	0.49346
												10.0605	0.49722
												10.0615	0.50084
												10.0625	0.50434
												10.0635	0.5077
												10.0645	0.51091
												10.0655	0.51398
												10.0664	0.51689
												10.0674	0.51965
												10.0684	0.52224
												10.0694	0.52466
												10.0704	0.52691
												10.0714	0.52898
												10.0724	0.53088
												10.0734	0.53258
												10.0744	0.53411
												10.0754	0.53544
												10.0764	0.53658
												10.0773	0.53753
												10.0783	0.53828
												10.0793	0.53883
												10.0803	0.53918
												10.0813	0.53933
												10.0823	0.53928
												10.0833	0.53903
												10.0843	0.53859
												10.0853	0.53794
												10.0863	0.53709
												10.0873	0.53605
												10.0883	0.5348
												10.0892	0.53337
												10.0902	0.53173
												10.0912	0.52991
												10.0922	0.52791
												10.0932	0.52572
												10.0942	0.52335
												10.0952	0.5208
												10.0962	0.51808
												10.0972	0.51519
												10.0982	0.51213
												10.0992	0.50892
												10.1002	0.50555
												10.1012	0.50203
												10.1021	0.49837
												10.1031	0.49457
												10.1041	0.49063
												10.1051	0.48657
												10.1061	0.48239
												10.1071	0.47809
												10.1081	0.47368
												10.1091	0.46916
												10.1101	0.46455
												10.1111	0.45985
												10.1121	0.45507
												10.1131	0.4502
												10.1141	0.44527
												10.1151	0.44027
												10.116	0.43521
												10.117	0.4301
												10.118	0.42494
												10.119	0.41974
												10.12	0.41451
												10.121	0.40926
												10.122	0.40398
												10.123	0.39869
												10.124	0.39339
												10.125	0.38808
												10.126	0.38278
												10.127	0.37749
												10.1279	0.37221
												10.1289	0.36696
												10.1299	0.36173
												10.1309	0.35653
												10.1319	0.35136
												10.1329	0.34624
												10.1339	0.34116
												10.1349	0.33613
												10.1359	0.33116
												10.1369	0.32624
												10.1379	0.32139
												10.1388	0.3166
												10.1398	0.31188
												10.1408	0.30724
												10.1418	0.30268
												10.1428	0.29819
												10.1438	0.29379
												10.1448	0.28948
												10.1458	0.28525
												10.1468	0.28112
												10.1478	0.27708
												10.1488	0.27314
												10.1498	0.26929
												10.1508	0.26554
												10.1517	0.2619
												10.1527	0.25836
												10.1537	0.25491
												10.1547	0.25157
												10.1557	0.24834
												10.1567	0.24522
												10.1577	0.2422
												10.1587	0.2393
												10.1597	0.23649
												10.1607	0.2338
												10.1617	0.23121
												10.1627	0.22873
												10.1637	0.22636
												10.1646	0.22409
												10.1656	0.22193
												10.1666	0.21987
												10.1676	0.21792
												10.1686	0.21608
												10.1696	0.21433
												10.1706	0.21269
												10.1716	0.21114
												10.1726	0.2097
												10.1736	0.20836
												10.1746	0.20711
												10.1756	0.20596
												10.1766	0.2049
												10.1775	0.20394
												10.1785	0.20307
												10.1795	0.20228
												10.1805	0.20158
												10.1815	0.20097
												10.1825	0.20044
												10.1835	0.2
												10.1845	0.19963
												10.1855	0.19934
												10.1865	0.19913
												10.1875	0.199
												10.1884	0.19893
												10.1895	0.19894
												10.1904	0.199
												10.1914	0.19915
												10.1924	0.19935
												10.1934	0.19962
												10.1944	0.19995
												10.1954	0.20034
												10.1964	0.20078
												10.1974	0.20128
												10.1984	0.20182
												10.1994	0.20242
												10.2004	0.20306
												10.2013	0.20374
												10.2023	0.20447
												10.2033	0.20524
												10.2043	0.20605
												10.2053	0.20689
												10.2063	0.20777
												10.2073	0.20867
												10.2083	0.2096
												10.2093	0.21056
												10.2103	0.21154
												10.2113	0.21254
												10.2123	0.21357
												10.2133	0.21461
												10.2142	0.21566
												10.2152	0.21672
												10.2162	0.21779
												10.2172	0.21887
												10.2182	0.21995
												10.2192	0.22104
												10.2202	0.22212
												10.2212	0.2232
												10.2222	0.22427
												10.2232	0.22533
												10.2242	0.22639
												10.2252	0.22743
												10.2262	0.22845
												10.2271	0.22946
												10.2281	0.23044
												10.2291	0.23141
												10.2301	0.23235
												10.2311	0.23326
												10.2321	0.23415
												10.2331	0.235
												10.2341	0.23582
												10.2351	0.23661
												10.2361	0.23736
												10.2371	0.23806
												10.238	0.23873
												10.2391	0.23936
												10.24	0.23994
												10.241	0.24048
												10.242	0.24097
												10.243	0.24141
												10.244	0.2418
												10.245	0.24214
												10.246	0.24242
												10.247	0.24266
												10.248	0.24283
												10.249	0.24296
												10.25	0.24302
												10.2509	0.24303
												10.2519	0.24298
												10.2529	0.24288
												10.2539	0.24271
												10.2549	0.24249
												10.2559	0.2422
												10.2569	0.24186
												10.2579	0.24145
												10.2589	0.24099
												10.2599	0.24046
												10.2609	0.23988
												10.2619	0.23923
												10.2629	0.23853
												10.2638	0.23777
												10.2648	0.23694
												10.2658	0.23606
												10.2668	0.23513
												10.2678	0.23414
												10.2688	0.23309
												10.2698	0.23198
												10.2708	0.23083
												10.2718	0.22962
												10.2728	0.22835
												10.2738	0.22704
												10.2748	0.22568
												10.2758	0.22427
												10.2767	0.22281
												10.2777	0.22131
												10.2787	0.21976
												10.2797	0.21817
												10.2807	0.21654
												10.2817	0.21487
												10.2827	0.21317
												10.2837	0.21142
												10.2847	0.20965
												10.2857	0.20784
												10.2867	0.206
												10.2876	0.20413
												10.2887	0.20223
												10.2896	0.20031
												10.2906	0.19837
												10.2916	0.1964
												10.2926	0.19442
												10.2936	0.19241
												10.2946	0.19039
												10.2956	0.18836
												10.2966	0.18632
												10.2976	0.18426
												10.2986	0.1822
												10.2996	0.18013
												10.3005	0.17806
												10.3015	0.17598
												10.3025	0.1739
												10.3035	0.17183
												10.3045	0.16975
												10.3055	0.16769
												10.3065	0.16562
												10.3075	0.16357
												10.3085	0.16152
												10.3095	0.15949
												10.3105	0.15747
												10.3115	0.15546
												10.3125	0.15346
												10.3134	0.15148
												10.3144	0.14953
												10.3154	0.14759
												10.3164	0.14567
												10.3174	0.14377
												10.3184	0.1419
												10.3194	0.14005
												10.3204	0.13822
												10.3214	0.13642
												10.3224	0.13465
												10.3234	0.13291
												10.3244	0.13119
												10.3254	0.12951
												10.3263	0.12785
												10.3273	0.12623
												10.3283	0.12463
												10.3293	0.12307
												10.3303	0.12154
												10.3313	0.12005
												10.3323	0.11859
												10.3333	0.11716
												10.3343	0.11576
												10.3353	0.1144
												10.3363	0.11308
												10.3372	0.11179
												10.3383	0.11053
												10.3392	0.10931
												10.3402	0.10812
												10.3412	0.10697
												10.3422	0.10585
												10.3432	0.10477
												10.3442	0.10373
												10.3452	0.10271
												10.3462	0.10173
												10.3472	0.10079
												10.3482	0.09988
												10.3492	0.099
												10.3501	0.09815
												10.3511	0.09734
												10.3521	0.09656
												10.3531	0.09581
												10.3541	0.0951
												10.3551	0.09441
												10.3561	0.09376
												10.3571	0.09313
												10.3581	0.09253
												10.3591	0.09196
												10.3601	0.09142
												10.3611	0.09091
												10.362	0.09043
												10.363	0.08997
												10.364	0.08954
												10.365	0.08913
												10.366	0.08874
												10.367	0.08838
												10.368	0.08804
												10.369	0.08773
												10.37	0.08743
												10.371	0.08716
												10.372	0.08691
												10.373	0.08668
												10.374	0.08646
												10.375	0.08627
												10.3759	0.08608
												10.3769	0.08592
												10.3779	0.08577
												10.3789	0.08564
												10.3799	0.08552
												10.3809	0.08542
												10.3819	0.08533
												10.3829	0.08525
												10.3839	0.08518
												10.3849	0.08512
												10.3859	0.08508
												10.3869	0.08504
												10.3879	0.08501
												10.3888	0.08499
												10.3898	0.08497
												10.3908	0.08496
												10.3918	0.08496
												10.3928	0.08496
												10.3938	0.08497
												10.3948	0.08498
												10.3958	0.08499
												10.3968	0.085
												10.3978	0.08502
												10.3988	0.08503
												10.3997	0.08505
												10.4007	0.08507
												10.4017	0.08508
												10.4027	0.08509
												10.4037	0.0851
												10.4047	0.08511
												10.4057	0.08512
												10.4067	0.08512
												10.4077	0.08511
												10.4087	0.0851
												10.4097	0.08509
												10.4107	0.08507
												10.4116	0.08504
												10.4126	0.08501
												10.4136	0.08496
												10.4146	0.08491
												10.4156	0.08485
												10.4166	0.08478
												10.4176	0.08471
												10.4186	0.08462
												10.4196	0.08452
												10.4206	0.08441
												10.4216	0.0843
												10.4226	0.08417
												10.4236	0.08402
												10.4245	0.08387
												10.4255	0.08371
												10.4265	0.08353
												10.4275	0.08334
												10.4285	0.08314
												10.4295	0.08293
												10.4305	0.0827
												10.4315	0.08246
												10.4325	0.08221
												10.4335	0.08195
												10.4345	0.08167
												10.4355	0.08138
												10.4365	0.08107
												10.4375	0.08076
												10.4384	0.08043
												10.4394	0.08008
												10.4404	0.07973
												10.4414	0.07936
												10.4424	0.07898
												10.4434	0.07858
												10.4444	0.07817
												10.4454	0.07776
												10.4464	0.07733
												10.4474	0.07688
												10.4484	0.07643
												10.4494	0.07596
												10.4503	0.07549
												10.4513	0.075
												10.4523	0.0745
												10.4533	0.07399
												10.4543	0.07347
												10.4553	0.07294
												10.4563	0.07241
												10.4573	0.07186
												10.4583	0.07131
												10.4593	0.07074
												10.4603	0.07017
												10.4612	0.06959
												10.4622	0.06901
												10.4632	0.06842
												10.4642	0.06782
												10.4652	0.06722
												10.4662	0.06661
												10.4672	0.06599
												10.4682	0.06537
												10.4692	0.06475
												10.4702	0.06412
												10.4712	0.06349
												10.4722	0.06286
												10.4732	0.06223
												10.4741	0.06159
												10.4751	0.06095
												10.4761	0.06031
												10.4771	0.05967
												10.4781	0.05903
												10.4791	0.05839
												10.4801	0.05775
												10.4811	0.05711
												10.4821	0.05647
												10.4831	0.05583
												10.4841	0.0552
												10.4851	0.05457
												10.4861	0.05394
												10.487	0.05331
												10.488	0.05269
												10.489	0.05207
												10.49	0.05146
												10.491	0.05085
												10.492	0.05024
												10.493	0.04964
												10.494	0.04904
												10.495	0.04846
												10.496	0.04787
												10.497	0.04729
												10.498	0.04672
												10.499	0.04616
												10.4999	0.0456
												10.5009	0.04505
												10.5019	0.04451
												10.5029	0.04397
												10.5039	0.04344
												10.5049	0.04292
												10.5059	0.04241
												10.5069	0.0419
												10.5079	0.0414
												10.5089	0.04092
												10.5099	0.04044
												10.5108	0.03996
												10.5119	0.0395
												10.5128	0.03905
												10.5138	0.0386
												10.5148	0.03816
												10.5158	0.03773
												10.5168	0.03731
												10.5178	0.0369
												10.5188	0.0365
												10.5198	0.0361
												10.5208	0.03572
												10.5218	0.03534
												10.5228	0.03498
												10.5237	0.03462
												10.5247	0.03427
												10.5257	0.03392
												10.5267	0.03359
												10.5277	0.03326
												10.5287	0.03295
												10.5297	0.03264
												10.5307	0.03234
												10.5317	0.03205
												10.5327	0.03176
												10.5337	0.03149
												10.5347	0.03122
												10.5357	0.03096
												10.5366	0.0307
												10.5376	0.03046
												10.5386	0.03022
												10.5396	0.02999
												10.5406	0.02976
												10.5416	0.02954
												10.5426	0.02933
												10.5436	0.02913
												10.5446	0.02893
												10.5456	0.02874
												10.5466	0.02855
												10.5476	0.02837
												10.5486	0.0282
												10.5495	0.02803
												10.5505	0.02786
												10.5515	0.0277
												10.5525	0.02755
												10.5535	0.0274
												10.5545	0.02726
												10.5555	0.02712
												10.5565	0.02698
												10.5575	0.02685
												10.5585	0.02673
												10.5595	0.0266
												10.5604	0.02648
												10.5615	0.02637
												10.5624	0.02625
												10.5634	0.02614
												10.5644	0.02604
												10.5654	0.02593
												10.5664	0.02583
												10.5674	0.02573
												10.5684	0.02564
												10.5694	0.02554
												10.5704	0.02545
												10.5714	0.02536
												10.5724	0.02527
												10.5733	0.02518
												10.5743	0.0251
												10.5753	0.02501
												10.5763	0.02493
												10.5773	0.02485
												10.5783	0.02476
												10.5793	0.02468
												10.5803	0.0246
												10.5813	0.02452
												10.5823	0.02444
												10.5833	0.02436
												10.5843	0.02428
												10.5853	0.0242
												10.5862	0.02412
												10.5872	0.02404
												10.5882	0.02395
												10.5892	0.02387
												10.5902	0.02379
												10.5912	0.0237
												10.5922	0.02362
												10.5932	0.02353
												10.5942	0.02345
												10.5952	0.02336
												10.5962	0.02327
												10.5972	0.02318
												10.5982	0.02309
												10.5991	0.02299
												10.6001	0.0229
												10.6011	0.0228
												10.6021	0.0227
												10.6031	0.0226
												10.6041	0.0225
												10.6051	0.02239
												10.6061	0.02229
												10.6071	0.02218
												10.6081	0.02207
												10.6091	0.02196
												10.61	0.02185
												10.6111	0.02173
												10.612	0.02161
												10.613	0.02149
												10.614	0.02137
												10.615	0.02125
												10.616	0.02113
												10.617	0.021
												10.618	0.02087
												10.619	0.02074
												10.62	0.0206
												10.621	0.02047
												10.622	0.02033
												10.6229	0.02019
												10.6239	0.02005
												10.6249	0.01991
												10.6259	0.01977
												10.6269	0.01962
												10.6279	0.01948
												10.6289	0.01933
												10.6299	0.01918
												10.6309	0.01902
												10.6319	0.01887
												10.6329	0.01872
												10.6339	0.01856
												10.6349	0.0184
												10.6358	0.01825
												10.6368	0.01809
												10.6378	0.01793
												10.6388	0.01776
												10.6398	0.0176
												10.6408	0.01744
												10.6418	0.01728
												10.6428	0.01711
												10.6438	0.01695
												10.6448	0.01678
												10.6458	0.01661
												10.6468	0.01645
												10.6478	0.01628
												10.6487	0.01611
												10.6497	0.01595
												10.6507	0.01578
												10.6517	0.01561
												10.6527	0.01544
												10.6537	0.01528
												10.6547	0.01511
												10.6557	0.01494
												10.6567	0.01478
												10.6577	0.01461
												10.6587	0.01445
												10.6596	0.01428
												10.6607	0.01412
												10.6616	0.01395
												10.6626	0.01379
												10.6636	0.01363
												10.6646	0.01347
												10.6656	0.01331
												10.6666	0.01315
												10.6676	0.01299
												10.6686	0.01283
												10.6696	0.01268
												10.6706	0.01252
												10.6716	0.01237
												10.6725	0.01222
												10.6735	0.01207
												10.6745	0.01192
												10.6755	0.01177
												10.6765	0.01163
												10.6775	0.01148
												10.6785	0.01134
												10.6795	0.0112
												10.6805	0.01106
												10.6815	0.01092
												10.6825	0.01078
												10.6835	0.01065
												10.6845	0.01052
												10.6854	0.01038
												10.6864	0.01026
												10.6874	0.01013
												10.6884	0.01
												10.6894	0.00988
												10.6904	0.00976
												10.6914	0.00964
												10.6924	0.00952
												10.6934	0.0094
												10.6944	0.00929
												10.6954	0.00917
												10.6964	0.00906
												10.6974	0.00896
												10.6983	0.00885
												10.6993	0.00874
												10.7003	0.00864
												10.7013	0.00854
												10.7023	0.00844
												10.7033	0.00834
												10.7043	0.00825
												10.7053	0.00815
												10.7063	0.00806
												10.7073	0.00797
												10.7083	0.00788
												10.7093	0.00779
												10.7103	0.00771
												10.7112	0.00762
												10.7122	0.00754
												10.7132	0.00746
												10.7142	0.00738
												10.7152	0.00731
												10.7162	0.00723
												10.7172	0.00716
												10.7182	0.00709
												10.7192	0.00702
												10.7202	0.00695
												10.7212	0.00688

## Sheet: panel c
C5H8+									C5H6+					C6H8+									C6H6+							C7H10+					C7H8+
hv (eV)	ms-TPE (-)	hv (eV)	Reference 1,3-pentadiene cis/trans	hv (eV)	Reference cyclopentene	hv (eV)	Reference isoprene		hv (eV)	ms-TPE (-)	hv (eV)	Reference		hv (eV)	ms-TPE (-)	hv (eV)	1-methyl-1,3-cyclopentadiene	hv (eV)	2-methyl-1,3-cyclopentadiene	hv (eV)	5-methyl-1,3-cyclopentadiene		hv (eV)	ms-TPE (-)	hv (eV)	Reference benzene	hv (eV)	Reference fulvene		hv (eV)	ms-TPE (-)	hv (eV)	Reference		hv (eV)	ms-TPE (-)	hv (eV)	Reference toluene	hv (eV)	Reference methyl fulvene
7.999	0.00392	10.1	0	10.1	0	8.55755	0		7.999	0.0169	8.44732	0		7.999	0.03805	7.43968	0.00121	7.57917	0.00425	8.15247	0.000667205		7.999	0.000862343	9.11462	0	8.24033	0.000101757		7.999	0.73593	7.8718	0		7.999	0.00104	8.70409	0	7.869	0
8.0179	0.00202	10.0883	0.16192	10.0883	0.04974	8.59462	0		8.0179	0.01899	8.44831	2.06966e-05		8.0179	0.04099	7.44068	0.00136	7.58016	0.0046	8.15346	0.000816506		8.0179	0.000297359	9.11561	0.000115874	8.24132	0.000118061		8.0179	0.93401	7.8719	1.46265e-09		8.0179	0.01162	8.70508	8.31437e-08	7.8691	5.09862e-12
8.04	0.00748	10.0766	0.13949	10.0766	0.02938	8.61552	0.00246		8.04	0.0173	8.44931	4.32615e-05		8.04	0.04165	7.44167	0.00153	7.58116	0.00497	8.15445	0.000970261		8.04	0.000654192	9.1166	0.000251957	8.24231	0.000134411		8.04	1	7.872	2.96122e-09		8.04	0.00843	8.70608	1.93399e-07	7.8692	1.0354e-11
8.0596	0.00392	10.0649	0.15147	10.0649	0.03847	8.63169	0.00636		8.0596	0.01561	8.4503	8.61751e-05		8.0596	0.06511	7.44266	0.00171	7.58215	0.00536	8.15544	0.00113		8.0596	0.000594718	9.11759	0.000411072	8.2433	0.0001515		8.0596	0.91383	7.8721	4.49664e-09		8.0596	0	8.70707	3.384e-07	7.8693	1.57705e-11
8.0808	0.00392	10.0532	0.0977	10.0532	0.03101	8.65663	0.0097		8.0808	0.01696	8.45129	0.000116067		8.0808	0.09539	7.44365	0.0019	7.58314	0.00578	8.15643	0.0013		8.0808	0	9.11858	0.000596283	8.24429	0.000171		8.0808	0.91925	7.8722	6.06986e-09		8.0808	0.00707	8.70806	5.37006e-07	7.8694	2.13529e-11
8.0988	0.00273	10.0415	0.116	10.0415	0.0236	8.67752	0.01639		8.0988	0.01892	8.45228	0.000148851		8.0988	0.2023	7.44464	0.00211	7.58413	0.00622	8.15743	0.00149		8.0988	0.000862343	9.11958	0.000810922	8.24529	0.000192		8.0988	0.67424	7.8723	7.6815e-09		8.0988	0.01582	8.70905	7.81222e-07	7.8695	2.71061e-11
8.1212	0.00427	10.0298	0.11798	10.0298	0.03383	8.68965	0.02641		8.1212	0.0169	8.45327	0.000218957		8.1212	0.48203	7.44564	0.00232	7.58512	0.00669	8.15842	0.00168		8.1212	0.00265	9.12057	0.00106	8.24628	0.000216		8.1212	0.78337	7.8724	9.33267e-09		8.1212	0.0293	8.71004	1.09308e-06	7.8696	3.30351e-11
8.1409	0.00807	10.0181	0.13215	10.0181	0.03934	8.7065	0.03365		8.1409	0.0192	8.45427	0.000264135		8.1409	0.58359	7.44663	0.00255	7.58612	0.0072	8.15941	0.00187		8.1409	0.00422	9.12156	0.00134	8.24727	0.0002415		8.1409	0.72975	7.8725	1.1024e-08		8.1409	0.03725	8.71104	1.49291e-06	7.8697	3.91451e-11
8.1603	0.00629	10.0064	0.15708	10.0064	0.04108	8.71864	0.04368		8.1603	0.01798	8.45526	0.000314024		8.1603	0.27702	7.44762	0.00279	7.58711	0.00772	8.1604	0.00208		8.1603	0.00184	9.12255	0.00167	8.24826	0.000267		8.1603	0.67285	7.8726	1.27567e-08		8.1603	0.02386	8.71203	1.98782e-06	7.8698	4.54414e-11
8.1809	0.01032	9.99474	0.17265	9.99474	0.04259	8.73144	0.06094		8.1809	0.01784	8.45625	0.000369119		8.1809	0.20348	7.44861	0.00305	7.5881	0.00828	8.16139	0.00229		8.1809	0.00152	9.12354	0.00204	8.24925	0.0002955		8.1809	0.78009	7.8727	1.45316e-08		8.1809	0.01975	8.71302	2.60301e-06	7.8699	5.19295e-11
8.2028	0.00914	9.98304	0.15086	9.98304	0.04631	8.74357	0.07431		8.2028	0.02095	8.45724	0.000444636		8.2028	0.27959	7.4496	0.00333	7.58909	0.00887	8.16239	0.00253		8.2028	0.00196	9.12454	0.00246	8.25025	0.000324		8.2028	0.83863	7.8728	1.63497e-08		8.2028	0.03593	8.71401	3.36115e-06	7.87	5.86149e-11
8.2199	0.0019	9.97135	0.12653	9.97135	0.05338	8.75166	0.10216		8.2199	0.01805	8.45823	0.000514277		8.2199	0.35966	7.4506	0.00362	7.59008	0.00949	8.16338	0.00275		8.2199	0.00363	9.12553	0.00293	8.25124	0.0003615		8.2199	0.87888	7.8729	1.82118e-08		8.2199	0.04026	8.715	4.30862e-06	7.8701	6.55033e-11
8.2422	0	9.95965	0.15023	9.95965	0.05344	8.76447	0.13613		8.2422	0.02244	8.45923	0.000591305		8.2422	0.6869	7.45159	0.00392	7.59108	0.01015	8.16437	0.00301		8.2422	0.00583	9.12652	0.00346	8.25223	0.0003975		8.2422	0.69367	7.873	2.0119e-08		8.2422	0.03596	8.716	5.43672e-06	7.8702	7.26007e-11
8.2561	0.00688	9.94796	0.17194	9.94796	0.05298	8.76851	0.16677		8.2561	0.01703	8.46022	0.000676489		8.2561	0.6446	7.45258	0.00425	7.59207	0.01085	8.16536	0.00327		8.2561	0.00404	9.12751	0.00407	8.25322	0.000438		8.2561	0.65494	7.8731	2.20726e-08		8.2561	0.03468	8.71699	6.79821e-06	7.8703	7.99133e-11
8.2808	0.01021	9.93626	0.13483	9.93626	0.05078	8.7766	0.19461		8.2808	0.01541	8.46121	0.000770682		8.2808	1	7.45357	0.0046	7.59306	0.01158	8.16635	0.00355		8.2808	0.00723	9.1285	0.00473	8.25421	0.0004785		8.2808	0.54782	7.8732	2.40732e-08		8.2808	0.03005	8.71798	8.42381e-06	7.8704	8.74471e-11
8.2989	0.00131	9.92457	0.14213	9.92457	0.04047	8.78536	0.22525		8.2989	0.02622	8.4622	0.000874812		8.2989	0.69769	7.45456	0.00496	7.59405	0.01236	8.16735	0.00383		8.2989	0.0055	9.1295	0.00546	8.25521	0.000522		8.2989	0.6292	7.8733	2.61221e-08		8.2989	0.03524	8.71897	1.25601e-05	7.8705	9.52087e-11
8.3209	0.00771	9.91287	0.16043	9.91287	0.0321	8.7894	0.25922		8.3209	0.02677	8.46319	0.00111		8.3209	0.64541	7.45556	0.00537	7.59504	0.0132	8.16834	0.00416		8.3209	0.00791	9.13049	0.00627	8.2562	0.0005775		8.3209	0.58756	7.8734	2.82204e-08		8.3209	0.03512	8.71996	1.58652e-05	7.8706	1.03205e-10
8.3427	0.01151	9.90118	0.11323	9.90118	0.03461	8.7894	0.2971		8.3427	0.02683	8.46419	0.00125		8.3427	0.46987	7.45655	0.00579	7.59604	0.01408	8.16933	0.00448		8.3427	0.01374	9.13148	0.00716	8.25719	0.000633		8.3427	0.54252	7.8735	3.03692e-08		8.3427	0.03094	8.72096	2.0034e-05	7.8707	1.11442e-10
8.3612	0.00807	9.88948	0.11083	9.88948	0.04844	8.79749	0.32104		8.3612	0.02954	8.46518	0.00142		8.3612	0.53014	7.45754	0.00623	7.59703	0.01499	8.17032	0.00481		8.3612	0.01189	9.13247	0.00812	8.25818	0.0006885		8.3612	0.45711	7.8736	3.25694e-08		8.3612	0.02596	8.72195	2.52258e-05	7.8708	1.19927e-10
8.382	0.01638	9.87778	0.16757	9.87778	0.07314	8.79345	0.34165		8.382	0.04373	8.46617	0.0016		8.382	0.62612	7.45853	0.0067	7.59802	0.01597	8.17131	0.00516		8.382	0.06185	9.13346	0.00918	8.25917	0.00075		8.382	0.49142	7.8737	3.48225e-08		8.382	0.02209	8.72294	3.2154e-05	7.8709	1.28667e-10
8.4002	0.01329	9.86609	0.16457	9.86609	0.065	8.79749	0.38955		8.4002	0.0442	8.46716	0.0018		8.4002	0.60852	7.45952	0.00719	7.59901	0.017	8.17231	0.00553		8.4002	0.13471	9.13446	0.01031	8.26017	0.0008145		8.4002	0.5236	7.8738	3.71296e-08		8.4002	0.02524	8.72393	4.05535e-05	7.871	1.3767e-10
8.4213	0.02373	9.85439	0.12395	9.85439	0.03803	8.80154	0.43745		8.4213	0.05779	8.46815	0.00202		8.4213	0.57142	7.46052	0.00771	7.6	0.01807	8.1733	0.00593		8.4213	0.01558	9.13545	0.01153	8.26116	0.000885		8.4213	0.36816	7.8739	3.94919e-08		8.4213	0.01579	8.72492	5.12954e-05	7.8711	1.46943e-10
8.4427	0.03418	9.8427	0.12327	9.8427	0.04879	8.80558	0.48869		8.4427	0.06786	8.46915	0.00227		8.4427	0.66308	7.46151	0.00827	7.601	0.01922	8.17429	0.00635		8.4427	0.01859	9.13644	0.01284	8.26215	0.00096		8.4427	0.35769	7.874	4.19104e-08		8.4427	0.02237	8.72592	6.49736e-05	7.8712	1.56494e-10
8.4581	0.0159	9.831	0.14854	9.831	0.08078	8.80962	0.55386		8.4581	0.08246	8.47014	0.00254		8.4581	0.7015	7.4625	0.00885	7.60199	0.02042	8.17528	0.00679		8.4581	0.02477	9.13743	0.01424	8.26314	0.00104		8.4581	0.3698	7.8741	4.43865e-08		8.4581	0.02841	8.72691	8.21409e-05	7.8713	1.66331e-10
8.4804	0.04201	9.81931	0.13723	9.81931	0.07538	8.80962	0.6051		8.4804	0.073	8.47113	0.00285		8.4804	0.53161	7.46349	0.00948	7.60298	0.02169	8.17627	0.00727		8.4804	0.06468	9.13842	0.01572	8.26413	0.00113		8.4804	0.30924	7.8742	4.69216e-08		8.4804	0.01507	8.7279	0.000103885	7.8714	1.76462e-10
8.5012	0.03643	9.80761	0.11654	9.80761	0.05507	8.81839	0.64297		8.5012	0.06489	8.47212	0.00319		8.5012	0.41055	7.46448	0.01014	7.60397	0.02303	8.17727	0.00778		8.5012	0.04529	9.13942	0.01728	8.26513	0.00122		8.5012	0.3211	7.8743	4.9517e-08		8.5012	0.01337	8.72889	0.000131411	7.8715	1.86895e-10
8.5204	0.06159	9.79592	0.12709	9.79592	0.0537	8.81434	0.7215		8.5204	0.12464	8.47311	0.00356		8.5204	0.42448	7.46548	0.01084	7.60496	0.02444	8.17826	0.00833		8.5204	0.04901	9.14041	0.01891	8.26612	0.00132		8.5204	0.34797	7.8744	5.21738e-08		8.5204	0.01552	8.72988	0.000166163	7.8716	1.9764e-10
8.5403	0.11819	9.78422	0.16403	9.78422	0.06742	8.81839	0.80727		8.5403	0.33146	8.47411	0.00398		8.5403	0.4475	7.46647	0.01159	7.60596	0.02593	8.17925	0.00891		8.5403	0.05677	9.1414	0.02062	8.26711	0.00143		8.5403	0.32059	7.8745	5.48934e-08		8.5403	0.01054	8.73088	0.000209969	7.8717	2.08704e-10
8.5613	0.34247	9.77252	0.17182	9.77252	0.0741	8.83052	0.93036		8.5613	1	8.4751	0.00444		8.5613	0.4486	7.46746	0.01238	7.60695	0.02751	8.18024	0.00954		8.5613	0.05302	9.14239	0.02238	8.2681	0.00154		8.5613	0.33169	7.8746	5.76774e-08		8.5613	0.01507	8.73187	0.000264861	7.8718	2.20098e-10
8.581	0.6885	9.76083	0.15287	9.76083	0.07545	8.83861	0.95431		8.581	0.43914	8.47609	0.00495		8.581	0.29631	7.46845	0.01322	7.60794	0.02916	8.18123	0.01023		8.581	0.09126	9.14338	0.02421	8.26909	0.00167		8.581	0.27971	7.8747	6.05273e-08		8.581	0.02907	8.73286	0.000333506	7.8719	2.3183e-10
8.599	0.52925	9.74913	0.14448	9.74913	0.08096	8.83861	0.9816		8.599	0.19561	8.47708	0.00551		8.599	0.36135	7.46944	0.01411	7.60893	0.03091	8.18223	0.01096		8.599	0.02189	9.14438	0.02608	8.27009	0.0018		8.599	0.23101	7.8748	6.34441e-08		8.599	0.02652	8.73385	0.000418629	7.872	2.43911e-10
8.6191	0.57767	9.73744	0.14242	9.73744	0.08989	8.84737	0.92702		8.6191	0.19034	8.47807	0.00612		8.6191	0.31889	7.47044	0.01506	7.60992	0.03276	8.18322	0.01175		8.6191	0.02664	9.14537	0.028	8.27108	0.00194		8.6191	0.29965	7.8749	6.64296e-08		8.6191	0.035	8.73484	0.000523647	7.8721	2.56349e-10
8.637	0.5162	9.72574	0.15245	9.72574	0.10447	8.84737	0.84793		8.637	0.23272	8.47907	0.0068		8.637	0.28846	7.47143	0.01606	7.61092	0.0347	8.18421	0.0126		8.637	0.03681	9.14636	0.02994	8.27207	0.0021		8.637	0.34582	7.875	6.94853e-08		8.637	0.03728	8.73584	0.00065233	7.8722	2.69156e-10
8.6593	0.35553	9.71405	0.15923	9.71405	0.11367	8.85141	0.78332		8.6593	0.38608	8.48006	0.00755		8.6593	0.25393	7.47242	0.01713	7.61191	0.03676	8.1852	0.01353		8.6593	0.05141	9.14735	0.0319	8.27306	0.00226		8.6593	0.19152	7.8751	7.26126e-08		8.6593	0.04609	8.73683	0.000808836	7.8723	2.82341e-10
8.6794	0.28112	9.70235	0.17282	9.70235	0.12674	8.86759	0.65634		8.6794	0.29612	8.48105	0.00837		8.6794	0.23112	7.47341	0.01826	7.6129	0.03892	8.18619	0.01453		8.6794	0.03158	9.14834	0.03387	8.27405	0.00244		8.6794	0.28905	7.8752	7.5813e-08		8.6794	0.07172	8.73782	0.000997706	7.8724	2.95915e-10
8.7008	0.46944	9.69066	0.16788	9.69066	0.12514	8.87635	0.53325		8.7008	0.36026	8.48204	0.00927		8.7008	0.23398	7.4744	0.01947	7.61389	0.04121	8.18719	0.01561		8.7008	0.04032	9.14934	0.03584	8.27505	0.00263		8.7008	0.12705	7.8753	7.90883e-08		8.7008	0.08218	8.73881	0.00122	7.8725	3.0989e-10
8.7193	0.42483	9.67896	0.14525	9.67896	0.11021	8.88848	0.4135		8.7193	0.32978	8.48303	0.01026		8.7193	0.28369	7.4754	0.02074	7.61488	0.04362	8.18818	0.01679		8.7193	0.04151	9.15033	0.0378	8.27604	0.00283		8.7193	0.25196	7.8754	8.24401e-08		8.7193	0.1014	8.7398	0.00149	7.8726	3.24276e-10
8.741	0.47739	9.66727	0.13744	9.66727	0.10449	8.90129	0.34834		8.741	0.65955	8.48403	0.01135		8.741	0.13697	7.47639	0.0221	7.61588	0.04616	8.18917	0.01806		8.741	0.0703	9.15132	0.03973	8.27703	0.00305		8.741	0.30217	7.8755	8.58699e-08		8.741	0.14378	8.7408	0.00181	7.8727	3.39085e-10
8.7556	0.55987	9.65557	0.14453	9.65557	0.10596	8.90937	0.32104		8.7556	0.37925	8.48502	0.01254		8.7556	0.18933	7.47738	0.02354	7.61687	0.04884	8.19016	0.01945		8.7556	0.01939	9.15231	0.04163	8.27802	0.00329		8.7556	0.23316	7.8756	8.93796e-08		8.7556	0.18565	8.74179	0.00217	7.8728	3.5433e-10
8.7811	0.8099	9.64387	0.16534	9.64387	0.11748	8.91342	0.29041		8.7811	0.19716	8.48601	0.01384		8.7811	0.21484	7.47837	0.02507	7.61786	0.05167	8.19115	0.02095		8.7811	0.00345	9.1533	0.04348	8.27901	0.00354		8.7811	0.28817	7.8757	9.29708e-08		8.7811	0.28291	8.74278	0.0026	7.8729	3.70022e-10
8.7992	0.79471	9.63218	0.1709	9.63218	0.12648	8.93027	0.27983		8.7992	0.1977	8.487	0.01527		8.7992	0.16813	7.47936	0.0267	7.61885	0.05465	8.19215	0.02258		8.7992	0.02554	9.1543	0.04529	8.28001	0.00381		8.7992	0.26621	7.8758	9.66451e-08		8.7992	0.50069	8.74377	0.00308	7.873	3.86173e-10
8.8207	0.81322	9.62048	0.15719	9.62048	0.13263	8.94644	0.29375		8.8207	0.17547	8.48799	0.01683		8.8207	0.12201	7.48036	0.02842	7.61984	0.0578	8.19314	0.02435		8.8207	0.02765	9.15529	0.04704	8.281	0.0041		8.8207		7.8759	1.00405e-07		8.8207	1	8.74476	0.00363	7.8731	4.02797e-10
8.839	1	9.60879	0.15012	9.60879	0.14312	8.95521	0.32439		8.839	0.24056	8.48899	0.01853		8.839	0.15142	7.48135	0.03025	7.62084	0.06112	8.19413	0.02627		8.839	0.03655	9.15628	0.04873	8.28199	0.00442		8.839	0.22698	7.876	1.0425e-07		8.839	0.55683	8.74576	0.00424	7.8732	4.19907e-10
8.8608	0.93402	9.59709	0.14442	9.59709	0.14275	8.97138	0.33497		8.8608	0.21954	8.48998	0.02038		8.8608	0.08667	7.48234	0.03219	7.62183	0.06462	8.19512	0.02835		8.8608	0.02432	9.15727	0.05036	8.28298	0.00475		8.8608	0.27631	7.8761	1.08187e-07		8.8608	0.44935	8.74675	0.00492	7.8733	4.37517e-10
8.8794	0.74273	9.5854	0.14416	9.5854	0.14073	8.97138	0.37563		8.8794	0.25563	8.49097	0.02239		8.8794	0.16044	7.48333	0.03425	7.62282	0.06831	8.19611	0.03061		8.8794	0.02189	9.15826	0.05192	8.28397	0.00511		8.8794	0.36992	7.8762	1.12211e-07		8.8794	0.65609	8.74774	0.00566	7.8734	4.5564e-10
8.8981	0.60556	9.5737	0.15116	9.5737	0.14702	8.97947	0.4135		8.8981	0.22643	8.49196	0.02458		8.8981	0.0822	7.48432	0.03644	7.62381	0.07219	8.19711	0.03305		8.8981	0.00975	9.15926	0.05346	8.28497	0.0055		8.8981	0.43124	7.8763	1.1633e-07		8.8981	0.51753	8.74873	0.00646	7.8735	4.7429e-10
8.9184	0.65777	9.56201	0.15536	9.56201	0.15623	8.98419	0.44748		8.9184	0.23981	8.49295	0.02696		8.9184	0.11827	7.48532	0.03875	7.6248	0.07629	8.1981	0.0357		8.9184	0.01989	9.16025	0.0549	8.28596	0.00591		8.9184	0.21322	7.8764	1.20544e-07		8.9184	0.54755	8.74972	0.00732	7.8736	4.93483e-10
8.9431	0.60045	9.55031	0.16511	9.55031	0.17669	8.99228	0.48869		8.9431	0.19649	8.49395	0.02954		8.9431	0.13462	7.48631	0.04121	7.6258	0.08061	8.19909	0.03856		8.9431	0.0143	9.16124	0.05629	8.28695	0.00635		8.9431	0.37131	7.8765	1.24852e-07		8.9431	0.63895	8.75072	0.00823	7.8737	5.13234e-10
8.9582	0.5715	9.53861	0.16885	9.53861	0.19852	9.00036	0.52322		8.9582	0.15532	8.49494	0.03233		8.9582	0.10617	7.4873	0.0438	7.62679	0.08515	8.20008	0.04166		8.9582	0.02768	9.16223	0.05763	8.28794	0.00682		8.9582	0.27517	7.8766	1.29261e-07		8.9582	0.56387	8.75171	0.00918	7.8738	5.33557e-10
8.9815	0.75401	9.52692	0.15119	9.52692	0.21397	9.00036	0.57781		8.9815	0.12018	8.49593	0.03535		8.9815	0.13572	7.48829	0.04655	7.62778	0.08994	8.20107	0.045		8.9815	0.04672	9.16322	0.05892	8.28893	0.00733		8.9815	0.34721	7.8767	1.3377e-07		8.9815	0.56404	8.7527	0.01015	7.8739	5.54469e-10
9.002	0.68269	9.51522	0.13309	9.51522	0.23726	9.00441	0.61178		9.002	0.15181	8.49692	0.03862		9.002	0.07303	7.48928	0.04946	7.62877	0.09497	8.20207	0.04861		9.002	0.04234	9.16422	0.06019	8.28993	0.00787		9.002	0.36261	7.8768	1.38383e-07		9.002	0.63232	8.75369	0.01114	7.874	5.75986e-10
9.0189	0.91171	9.50353	0.12863	9.50353	0.25022	9.01317	0.63963		9.0189	0.13376	8.49791	0.04215		9.0189	0.06379	7.49028	0.05253	7.62976	0.10027	8.20306	0.05249		9.0189	0.04588	9.16521	0.06149	8.29092	0.00845		9.0189	0.29284	7.8769	1.43099e-07		9.0189	0.59042	8.75468	0.01213	7.8741	5.98125e-10
9.0421	0.83316	9.49183	0.13643	9.49183	0.23819	9.03743	0.66358		9.0421	0.09841	8.49891	0.04595		9.0421	0.04656	7.49127	0.05578	7.63076	0.10585	8.20405	0.05667		9.0421	0.03494	9.1662	0.06275	8.29191	0.00907		9.0421	0.30734	7.877	1.47923e-07		9.0421	0.54472	8.75568	0.0131	7.8742	6.20902e-10
9.0615	0.78486	9.48014	0.15587	9.48014	0.22837	9.04619	0.60175		9.0615	0.11443	8.4999	0.05004		9.0615	0.10119	7.49226	0.05921	7.63175	0.11171	8.20504	0.06117		9.0615	0.06863	9.16719	0.06402	8.2929	0.00973		9.0615	0.35276	7.8771	1.52857e-07		9.0615	0.53698	8.75667	0.01405	7.8743	6.44336e-10
9.0806	0.54729	9.46844	0.16859	9.46844	0.22773	9.04215	0.54327		9.0806	0.10862	8.50089	0.05443		9.0806	0.12634	7.49325	0.06283	7.63274	0.11786	8.20603	0.066		9.0806	0.07963	9.16818	0.06532	8.29389	0.01043		9.0806	0.44701	7.8772	1.57902e-07		9.0806	0.54276	8.75766	0.01494	7.8744	6.68445e-10
9.1018	0.60484	9.45675	0.16391	9.45675	0.22896	9.05428	0.48535		9.1018	0.09395	8.50188	0.05915		9.1018	0.07509	7.49424	0.06664	7.63373	0.12433	8.20703	0.07117		9.1018	0.08719	9.16918	0.06667	8.29489	0.01118		9.1018	0.29788	7.8773	1.63061e-07		9.1018	0.50414	8.75865	0.01577	7.8745	6.93247e-10
9.1212	0.48665	9.44505	0.15916	9.44505	0.24213	9.05833	0.43077		9.1212	0.06435	8.50287	0.06421		9.1212	0.04378	7.49524	0.07066	7.63472	0.13111	8.20802	0.07672		9.1212	0.11582	9.17017	0.06808	8.29588	0.01198		9.1212	0.27669	7.8774	1.68337e-07		9.1212	0.51747	8.75964	0.01652	7.8746	7.1876e-10
9.1363	0.51454	9.43335	0.15976	9.43335	0.25671	9.06641	0.37897		9.1363	0.0386	8.50387	0.06962		9.1363	0.08161	7.49623	0.07489	7.63572	0.13823	8.20901	0.08265		9.1363	0.11541	9.17116	0.06957	8.29687	0.01283		9.1363	0.2406	7.8775	1.73732e-07		9.1363	0.47318	8.76064	0.01718	7.8747	7.45005e-10
9.1588	0.54646	9.42166	0.1595	9.42166	0.25851	9.07922	0.32439		9.1588	0.10037	8.50486	0.07541		9.1588	0.08212	7.49722	0.07933	7.63671	0.14569	8.21	0.08899		9.1588	0.16855	9.17215	0.07118	8.29786	0.01373		9.1588	0.4002	7.8776	1.79249e-07		9.1588	0.45304	8.76163	0.01774	7.8748	7.72002e-10
9.1821	0.42293	9.40996	0.16525	9.40996	0.26636	9.08731	0.27315		9.1821	0.07367	8.50585	0.08158		9.1821	0.06445	7.49821	0.084	7.6377	0.15351	8.21099	0.09575		9.1821	0.20203	9.17314	0.07288	8.29885	0.01469		9.1821	0.29044	7.8777	1.84889e-07		9.1821	0.40673	8.76262	0.0182	7.8749	7.99771e-10
9.1978	0.54314	9.39827	0.17414	9.39827	0.28961	9.10416	0.2492		9.1978	0.0732	8.50684	0.08817		9.1978	0.07252	7.4992	0.0889	7.63869	0.16169	8.21199	0.10295		9.1978	0.24943	9.17414	0.07485	8.29985	0.0157		9.1978	0.25549	7.8778	1.90656e-07		9.1978	0.45856	8.76361	0.01854	7.875	8.28332e-10
9.22	0.37214	9.38657	0.17377	9.38657	0.32281	9.12033	0.23527		9.22	0.09591	8.50783	0.09518		9.22	0.04356	7.5002	0.09404	7.63968	0.17025	8.21298	0.11061		9.22	0.45812	9.17513	0.07685	8.30084	0.01677		9.22	0.37964	7.8779	1.96551e-07		9.22	0.42812	8.7646	0.01877	7.8751	8.57709e-10
9.2368	0.53092	9.37488	0.17147	9.37488	0.37726	9.13314	0.21856		9.2368	0.05732	8.50883	0.10263		9.2368	0.10163	7.50119	0.09941	7.64068	0.1792	8.21397	0.11875		9.2368	1	9.17612	0.07903	8.30183	0.01791		9.2368	0.44234	7.878	2.0258e-07		9.2368	0.43885	8.7656	0.01889	7.8752	8.87922e-10
9.2573	0.45082	9.36318	0.1753	9.36318	0.43804	9.14931	0.22859		9.2573	0.06212	8.50982	0.11054		9.2573	0.12238	7.50218	0.10504	7.64167	0.18855	8.21496	0.12737		9.2573	0.46591	9.17711	0.08137	8.30282	0.01912		9.2573	0.35024	7.8781	2.08742e-07		9.2573	0.4321	8.76659	0.01891	7.8753	9.18995e-10
9.2818	0.42969	9.35149	0.17609	9.35149	0.46032	9.16616	0.23861		9.2818	0.08915	8.51081	0.11892		9.2818	0.04077	7.50317	0.11092	7.64266	0.1983	8.21595	0.13651		9.2818	0.24449	9.1781	0.08391	8.30381	0.02039		9.2818	0.35844	7.8782	2.15042e-07		9.2818	0.41714	8.76758	0.01884	7.8754	9.5095e-10
9.2995	0.42234	9.33979	0.17436	9.33979	0.45044	9.1783	0.26646		9.2995	0.02318	8.5118	0.12779		9.2995	0.0764	7.50416	0.11706	7.64365	0.20846	8.21695	0.14616		9.2995	0.25389	9.1791	0.08665	8.30481	0.02173		9.2995	0.30028	7.8783	2.21482e-07		9.2995	0.4236	8.76857	0.0187	7.8755	9.83813e-10
9.324	0.48191	9.32809	0.17979	9.32809	0.44712	9.18706	0.29375		9.324	0.06962	8.51279	0.13716		9.324	0.08242	7.50516	0.12346	7.64464	0.21905	8.21794	0.15635		9.324	0.47968	9.18009	0.0896	8.3058	0.02314		9.324	0.10447	7.8784	2.28066e-07		9.324	0.39679	8.76956	0.0185	7.8756	1.01761e-09
9.3417	0.33618	9.3164	0.18678	9.3164	0.44122	9.1911	0.31102		9.3417	0.06935	8.51379	0.14705		9.3417	0.04377	7.50615	0.13013	7.64564	0.23007	8.21893	0.16709		9.3417	0.31256	9.18108	0.09278	8.30679	0.02462		9.3417	0.29056	7.8785	2.34794e-07		9.3417	0.39617	8.77056	0.01828	7.8757	1.05236e-09
9.358	0.40109	9.3047	0.19013	9.3047	0.41407	9.21604	0.30378		9.358	0.05488	8.51478	0.15746		9.358	0.06805	7.50714	0.13706	7.64663	0.24152	8.21992	0.17838		9.358	0.35722	9.18207	0.0962	8.30778	0.02618		9.358	0.36816	7.8786	2.41673e-07		9.358	0.37855	8.77155	0.01805	7.8758	1.08809e-09
9.379	0.29465	9.29301	0.19859	9.29301	0.38884	9.22817	0.28317		9.379	0.03353	8.51577	0.16842		9.379	0.0286	7.50813	0.14426	7.64762	0.25341	8.22091	0.19024		9.379	0.2034	9.18306	0.09986	8.30877	0.02782		9.379	0.21789	7.8787	2.48702e-07		9.379	0.37822	8.77254	0.01783	7.8759	1.12483e-09
9.4	0.29928	9.28131	0.20954	9.28131	0.37877	9.23222	0.25254		9.4	0.04799	8.51676	0.17992		9.4	0.06944	7.50912	0.15173	7.64861	0.26574	8.22191	0.20268		9.4	0.25258	9.18406	0.10378	8.30977	0.02954		9.4	0.28564	7.8788	2.55887e-07		9.4	0.35384	8.77353	0.01767	7.876	1.16261e-09
9.4204	0.35553	9.26962	0.20889	9.26962	0.36657	9.24907	0.22859		9.4204	0.05583	8.51775	0.19197		9.4204	0.05697	7.51012	0.15947	7.6496	0.27852	8.2229	0.21569		9.4204	0.25541	9.18505	0.10798	8.31076	0.03133		9.4204	0.29586	7.8789	2.63232e-07		9.4204	0.31501	8.77452	0.01759	7.8761	1.20145e-09
9.4419	0.36715	9.25792	0.20061	9.25792	0.3551	9.2612	0.19461		9.4419	0.01764	8.51875	0.20459		9.4419	0.05932	7.51111	0.16748	7.6506	0.29174	8.22389	0.22929		9.4419	0.23617	9.18604	0.11248	8.31175	0.03321		9.4419	0.23265	7.879	2.70736e-07		9.4419	0.29757	8.77552	0.01764	7.8762	1.24138e-09
9.4593	0.35315	9.24623	0.19805	9.24623	0.36269	9.26996	0.16008		9.4593	0.05164	8.51974	0.21778		9.4593	0.06709	7.5121	0.17576	7.65159	0.30541	8.22488	0.24348		9.4593	0.23985	9.18703	0.11728	8.31274	0.03517		9.4593	0.24678	7.8791	2.78406e-07		9.4593	0.2523	8.77651	0.01784	7.8763	1.28243e-09
9.4791	0.25169	9.23453	0.19801	9.23453	0.38589	9.28613	0.14671		9.4791	0.00669	8.52073	0.23154		9.4791	0.03872	7.51309	0.18429	7.65258	0.31952	8.22587	0.25824		9.4791	0.21675	9.18802	0.12243	8.31373	0.03721		9.4791	0.20691	7.8792	2.86243e-07		9.4791	0.24289	8.7775	0.01825	7.8764	1.32464e-09
9.5021	0.25442	9.22283	0.19451	9.22283	0.42199	9.29894	0.12945		9.5021	0.04069	8.52172	0.24587		9.5021	0.0723	7.51408	0.19309	7.65357	0.33407	8.22687	0.27359		9.5021	0.15038	9.18902	0.12793	8.31473	0.03933		9.5021	0.15632	7.8793	2.94251e-07		9.5021	0.21553	8.77849	0.0189	7.8765	1.36802e-09
9.5181	0.27068	9.21114	0.19549	9.21114	0.48303	9.30298	0.11552		9.5181	0.04326	8.52271	0.26077		9.5181	0.0819	7.51508	0.20213	7.65456	0.34905	8.22786	0.28951		9.5181	0.17904	9.19001	0.13382	8.31572	0.04153		9.5181	0.17184	7.8794	3.02434e-07		9.5181	0.20595	8.77948	0.01982	7.8766	1.41262e-09
9.5363	0.23211	9.19944	0.20493	9.19944	0.5529	9.33601	0.11218		9.5363	0.0655	8.52371	0.27623		9.5363	0.04641	7.51607	0.21142	7.65556	0.36445	8.22885	0.306		9.5363	0.22029	9.191	0.14014	8.31671	0.04382		9.5363	0.21751	7.8795	3.10797e-07		9.5363	0.24046	8.78048	0.0211	7.8767	1.45847e-09
9.5614	0.25383	9.18775	0.2158	9.18775	0.5941	9.36904	0.11552		9.5614	0.02988	8.5247	0.29225		9.5614	0.0877	7.51706	0.22095	7.65655	0.38027	8.22984	0.32304		9.5614	0.14467	9.19199	0.14692	8.3177	0.04619		9.5614	0.13803	7.8796	3.19341e-07		9.5614	0.18336	8.78147	0.02277	7.8768	1.50559e-09
9.5802	0.28848	9.17605	0.22951	9.17605	0.61144	9.4061	0.11887		9.5802	0.03042	8.52569	0.30882		9.5802	0.05529	7.51805	0.23071	7.65754	0.39648	8.23083	0.34062		9.5802	0.14503	9.19298	0.1542	8.31869	0.04864		9.5802	0.23896	7.8797	3.28071e-07		9.5802	0.15713	8.78246	0.0249	7.8769	1.55403e-09
9.6004	0.27768	9.16436	0.25226	9.16436	0.63582	9.427	0.09492		9.6004	0.05698	8.52668	0.32592		9.6004	0.05653	7.51904	0.24068	7.65853	0.41309	8.23183	0.35872		9.6004	0.17461	9.19398	0.16204	8.31969	0.05116		9.6004	0.09147	7.8798	3.3699e-07		9.6004	0.14066	8.78345	0.02755	7.877	1.60381e-09
9.618	0.24813	9.15266	0.27304	9.15266	0.65	9.45194	0.07821		9.618	0.07536	8.52767	0.34355		9.618	0.05477	7.52004	0.25086	7.65952	0.43006	8.23282	0.37731		9.618	0.14071	9.19497	0.17048	8.32068	0.05376		9.618	0.16288	7.8799	3.46101e-07		9.618	0.13227	8.78444	0.03081	7.8771	1.65498e-09
9.6362	0.29619	9.14097	0.27604	9.14097	0.60984	9.49777	0.05426		9.6362	0.0467	8.52867	0.36168		9.6362	0.06225	7.52103	0.26123	7.66052	0.44739	8.23381	0.39639		9.6362	0.12736	9.19596	0.17959	8.32167	0.05644		9.6362	0.15228	7.88	3.5541e-07		9.6362	0.12414	8.78544	0.03479	7.8772	1.70756e-09
9.6614	0.25834	9.12927	0.26821	9.12927	0.52435	9.53888	0.04702		9.6614	0.03616	8.52966	0.3803		9.6614	0.04121	7.52202	0.27177	7.66151	0.46504	8.2348	0.4159		9.6614	0.16096	9.19695	0.18941	8.32266	0.05918		9.6614	0.14169	7.8801	3.64919e-07		9.6614	0.11694	8.78643	0.03952	7.8773	1.76161e-09
9.6808	0.2346	9.11757	0.26607	9.11757	0.44355	9.56786	0.04702		9.6808	0.044	8.53065	0.39937		9.6808	0.0786	7.52301	0.28248	7.6625	0.483	8.23579	0.43584		9.6808	0.11303	9.19794	0.20002	8.32365	0.062		9.6808	0.14572	7.8802	3.74634e-07		9.6808	0.12536	8.78742	0.04512	7.8774	1.81715e-09
9.7015	0.24066	9.10588	0.26837	9.10588	0.38742	9.59684	0.04368		9.7015	0.03609	8.53164	0.41888		9.7015	0.0341	7.524	0.29332	7.66349	0.50124	8.23679	0.45616		9.7015	0.13277	9.19894	0.21147	8.32465	0.06487		9.7015	0.09235	7.8803	3.84557e-07		9.7015	0.103	8.78841	0.05169	7.8775	1.87422e-09
9.7206	0.21526	9.09418	0.26701	9.09418	0.34324	9.64672	0.03699		9.7206	0.04312	8.53263	0.43879		9.7206	0.01855	7.525	0.3043	7.66448	0.51974	8.23778	0.47682		9.7206	0.09537	9.19993	0.22382	8.32564	0.06781		9.7206	0.10156	7.8804	3.94693e-07		9.7206	0.10059	8.7894	0.05935	7.8776	1.93287e-09
9.7393	0.16151	9.08249	0.26806	9.08249	0.30916	9.67166	0.02641		9.7393	0.04698	8.53363	0.45907		9.7393	0.01144	7.52599	0.31537	7.66548	0.53846	8.23877	0.49779		9.7393	0.11133	9.20092	0.23715	8.32663	0.0708		9.7393	0.12289	7.8805	4.05046e-07		9.7393	0.10389	8.7904	0.0682	7.8777	1.99313e-09
9.7655	0.24184	9.07079	0.27828	9.07079	0.2959	9.73771	0.02641		9.7655	0.02731	8.53462	0.47968		9.7655	0.01225	7.52698	0.32653	7.66647	0.55736	8.23976	0.51902		9.7655	0.08817	9.20191	0.25152	8.32762	0.07384		9.7655	0.11986	7.8806	4.1562e-07		9.7655	0.07235	8.79139	0.07837	7.8778	2.05506e-09
9.7817	0.20482	9.0591	0.28842	9.0591	0.30508	9.75456	0.03365		9.7817	0.04265	8.53561	0.50059		9.7817	0.01137	7.52797	0.33775	7.66746	0.57643	8.24075	0.54047		9.7817	0.10084	9.2029	0.26697	8.32861	0.07692		9.7817	0.15455	7.8807	4.26419e-07		9.7817	0.06659	8.79238	0.08998	7.8779	2.11868e-09
9.7984	0.20245	9.0474	0.29032	9.0474	0.3358	9.78354	0.02641		9.7984	0.03792	8.5366	0.52174		9.7984	0.03879	7.52896	0.349	7.66845	0.59561	8.24175	0.56207		9.7984	0.0513	9.2039	0.28355	8.32961	0.08004		9.7984	0.12276	7.8808	4.37449e-07		9.7984	0.07452	8.79337	0.10315	7.878	2.18405e-09
9.8195	0.22535	9.03571	0.29334	9.03571	0.39176	9.8415	0.02641		9.8195	0.04326	8.53759	0.5431		9.8195	0.03696	7.52996	0.36026	7.66944	0.61486	8.24274	0.5838		9.8195	0.06117	9.20489	0.30133	8.3306	0.08319		9.8195	0.21776	7.8809	4.48715e-07		9.8195	0.0725	8.79436	0.118	7.8781	2.25122e-09
9.8417	0.19912	9.02401	0.30673	9.02401	0.4591	9.88666	0.02641		9.8417	0.02258	8.53859	0.56463		9.8417	0.03674	7.53095	0.37152	7.67044	0.63416	8.24373	0.60558		9.8417	0.06185	9.20588	0.32032	8.33159	0.08636		9.8417	0.16048	7.881	4.60219e-07		9.8417	0.07027	8.79536	0.13463	7.8782	2.32022e-09
9.8607	0.1945	9.01231	0.324	9.01231	0.50097	9.93653	0.02641		9.8607	0.02237	8.53958	0.58625		9.8607	0.03021	7.53194	0.38273	7.67143	0.65345	8.24472	0.62737		9.8607	0.05005	9.20687	0.34055	8.33258	0.08955		9.8607	0.11519	7.8811	4.71966e-07		9.8607	0.07164	8.79635	0.15316	7.8783	2.3911e-09
9.8805	0.08425	9.00062	0.34007	9.00062	0.49736	10.0026	0.02307		9.8805	0	8.54057	0.60794		9.8805	0.05602	7.53293	0.39387	7.67242	0.67269	8.24571	0.6491		9.8805	0.0609	9.20786	0.36204	8.33357	0.09275		9.8805	0.09627	7.8812	4.83962e-07		9.8805	0.06055	8.79734	0.17367	7.8784	2.46393e-09
9.9074	0.22084	8.98892	0.36418	8.98892	0.46902				9.9074	0.02954	8.54156	0.62962		9.9074	0.01833	7.53392	0.40492	7.67341	0.69183	8.24671	0.67072		9.9074	0.03818	9.20886	0.38478	8.33457	0.09595		9.9074	0.11229	7.8813	4.96211e-07		9.9074	0.05791	8.79833	0.19625	7.8785	2.53873e-09
9.9186	0.13148	8.97723	0.39938	8.97723	0.44056				9.9186	0.01406	8.54255	0.65125		9.9186	0.02442	7.53492	0.41584	7.6744	0.71084	8.2477	0.69216		9.9186	0.05843	9.20985	0.40875	8.33556	0.09914		9.9186	0.14358	7.8814	5.08719e-07		9.9186	0.07007	8.79932	0.22094	7.8786	2.61558e-09
9.9412	0.22915	8.96553	0.4287	8.96553	0.4018				9.9412	0.04305	8.54355	0.67276		9.9412	0.03439	7.53591	0.42661	7.6754	0.72965	8.24869	0.71336		9.9412	0.03919	9.21084	0.43391	8.33655	0.10231		9.9412	0.12238	7.8815	5.2149e-07		9.9412	0.05815	8.80032	0.24779	7.8787	2.69451e-09
9.9584	0.13006	8.95384	0.43962	8.95384	0.32817				9.9584	0.03217	8.54454	0.69409		9.9584	0.047	7.5369	0.4372	7.67639	0.74822	8.24968	0.73426		9.9584	0.01139	9.21183	0.46022	8.33754	0.10546		9.9584	0.11166	7.8816	5.34528e-07		9.9584	0.05307	8.80131	0.27679	7.8788	2.77559e-09
9.9798	0.12092	8.94214	0.44444	8.94214	0.2232				9.9798	0.02197	8.54553	0.71519		9.9798	0.03476	7.53789	0.44758	7.67738	0.7665	8.25067	0.75479		9.9798	0.02218	9.21282	0.48758	8.33853	0.10857		9.9798	0.03129	7.8817	5.4784e-07		9.9798	0.04934	8.8023	0.30794	7.8789	2.85886e-09
10.0001	0.16981	8.93045	0.45689	8.93045	0.12				10.0001	0.03102	8.54652	0.73598		10.0001	0.04062	7.53888	0.45772	7.67837	0.78443	8.25167	0.77488		10.0001	0.03072	9.21382	0.51591	8.33953	0.11164		10.0001	0.15165	7.8818	5.61431e-07		10.0001	0.04388	8.80329	0.34117	7.879	2.94439e-09
10.0163	0.18346	8.91875	0.46502	8.91875	0.049				10.0163	0.05968	8.54751	0.75641		10.0163	0.03688	7.53988	0.46759	7.67936	0.80197	8.25266	0.79447		10.0163	0.03164	9.21481	0.54509	8.34052	0.11465		10.0163	0.12327	7.8819	5.75305e-07		10.0163	0.04434	8.80428	0.3764	7.8791	3.03223e-09
10.0406	0.15106	8.90705	0.44892	8.90705	0.01757				10.0406	0.03298	8.54851	0.77641		10.0406	0.05118	7.54087	0.47716	7.68036	0.81908	8.25365	0.81352		10.0406	0.03619	9.2158	0.57499	8.34151	0.1176		10.0406	0.07747	7.882	5.89469e-07		10.0406	0.03129	8.80528	0.41347	7.8792	3.12245e-09
10.0626	0.1233	8.89536	0.41384	8.89536	0.01514				10.0626	0.0363	8.5495	0.79592		10.0626	0.05052	7.54186	0.48641	7.68135	0.83567	8.25464	0.83193		10.0626	0.01192	9.21679	0.60543	8.3425	0.12048		10.0626	0.09816	7.8821	6.03927e-07		10.0626	0.04744	8.80627	0.45222	7.8793	3.21509e-09
10.0807	0.13386	8.88366	0.38473	8.88366	0.02595				10.0807	0.0369	8.55049	0.81488		10.0807	0.02948	7.54285	0.4953	7.68234	0.85173	8.25563	0.84965		10.0807	0.01659	9.21778	0.63626	8.34349	0.12327		10.0807	0.12932	7.8822	6.18687e-07		10.0807	0.03854	8.80726	0.49243	7.8794	3.31023e-09
10.1026	0.11629	8.87197	0.37652	8.87197	0.0368				10.1026	0.05137	8.55148	0.83321		10.1026	0	7.54384	0.50381	7.68333	0.86719	8.25663	0.86663		10.1026	0.02462	9.21878	0.66727	8.34449	0.12597		10.1026	0.13285	7.8823	6.33751e-07		10.1026	0.04461	8.80825	0.53381	7.8795	3.40793e-09
10.1194	0.08544	8.86027	0.38925	8.86027	0.04038				10.1194	0.00703	8.55247	0.85087		10.1194	0.06504	7.54484	0.51191	7.68432	0.88201	8.25762	0.88281		10.1194	0.0218	9.21977	0.69825	8.34548	0.12857		10.1194	0.18382	7.8824	6.49129e-07		10.1194	0.03476	8.80924	0.57605	7.8796	3.50825e-09
10.1385	0.13065	8.84858	0.42501	8.84858	0.03623				10.1385	0.04921	8.55347	0.86779		10.1385	0.04612	7.54583	0.51959	7.68532	0.89613	8.25861	0.89813		10.1385	0.03072	9.22076	0.72897	8.34647	0.13105		10.1385	0.0839	7.8825	6.64824e-07		10.1385	0.0529	8.81024	0.61879	7.8797	3.61126e-09
10.1611	0.08805	8.83688	0.48608	8.83688	0.02855				10.1611	0.05414	8.55446	0.88391		10.1611	0.04355	7.54682	0.52681	7.68631	0.90952	8.2596	0.91253		10.1611	0.01862	9.22175	0.75921	8.34746	0.13342		10.1611	0.13702	7.8826	6.80841e-07		10.1611	0.03529	8.81123	0.66161	7.8798	3.71703e-09
10.1791	0.09588	8.82519	0.55645	8.82519	0.02176				10.1791	0.00689	8.55545	0.89918		10.1791	0.0396	7.54781	0.53355	7.6873	0.92213	8.26059	0.92597		10.1791	0.03164	9.22274	0.78871	8.34845	0.13566		10.1791	0.04479	7.8827	6.9719e-07		10.1791	0.04186	8.81222	0.70406	7.8799	3.82563e-09
10.1954	0.14952	8.81349	0.60842	8.81349	0.0178				10.1954	0.04258	8.55644	0.91354		10.1954	0.02588	7.5488	0.53979	7.68829	0.93391	8.26159	0.93841		10.1954	0.02418	9.22374	0.81722	8.34945	0.13776		10.1954	0.09904	7.8828	7.13872e-07		10.1954	0.04769	8.81321	0.74564	7.88	3.93713e-09
10.2203	0.11262	8.8018	0.63511	8.8018	0.01663				10.2203	0.01805	8.55743	0.92693		10.2203	0.03439	7.5498	0.54551	7.68928	0.94483	8.26258	0.94979		10.2203	0.00678	9.22473	0.84449	8.35044	0.13972		10.2203	0.12844	7.8829	7.30898e-07		10.2203	0.06078	8.8142	0.78587	7.8801	4.0516e-09
10.2403	0.18666	8.7901	0.65756	8.7901	0.01753				10.2403	0.02102	8.55843	0.93933		10.2403	0.02222	7.55079	0.55069	7.69028	0.95486	8.26357	0.96008		10.2403	0.01502	9.22572	0.87028	8.35143	0.14152		10.2403	0.05362	7.883	7.48273e-07		10.2403	0.06718	8.8152	0.82417	7.8802	4.16912e-09
10.2606	0.14916	8.7784	0.68918	8.7784	0.01937				10.2606	0.03312	8.55942	0.95066		10.2606	0.07582	7.55178	0.55533	7.69127	0.96394	8.26456	0.96925		10.2606	0.01231	9.22671	0.89432	8.35242	0.14317		10.2606	0.0762	7.8831	7.66003e-07		10.2606	0.04901	8.81619	0.86002	7.8803	4.28976e-09
10.2805	0.10502	8.76671	0.71041	8.76671	0.02048				10.2805	0.03886	8.56041	0.9609		10.2805	0.03938	7.55277	0.5594	7.69226	0.97206	8.26555	0.97726		10.2805	0.02483	9.2277	0.9164	8.35341	0.14465		10.2805	0.07885	7.8832	7.84094e-07		10.2805	0.04518	8.81718	0.89286	7.8804	4.41361e-09
10.2997	0.18749	8.75501	0.69449	8.75501	0.01951				10.2997	0.03913	8.5614	0.97001		10.2997	0.0352	7.55376	0.56289	7.69325	0.97919	8.26655	0.98409		10.2997	0.01389	9.2287	0.9363	8.35441	0.14595		10.2997	0.10005	7.8833	8.02554e-07		10.2997	0.02292	8.81817	0.92217	7.8805	4.54074e-09
10.3184	0.15059	8.74332	0.646	8.74332	0.01659				10.3184	0.01602	8.56239	0.97796		10.3184	0.01005	7.55476	0.5658	7.69424	0.9853	8.26754	0.98972		10.3184	0.00972	9.22969	0.95379	8.3554	0.14709		10.3184	0.08377	7.8834	8.21388e-07		10.3184	0.04185	8.81916	0.94744	7.8806	4.67124e-09
10.3393	0.14181	8.73162	0.59501	8.73162	0.01309				10.3393	0.03542	8.56339	0.98472		10.3393	0.05206	7.55575	0.56811	7.69524	0.99037	8.26853	0.99413		10.3393	0.01775	9.23068	0.9687	8.35639	0.14804		10.3393	0.12503	7.8835	8.40604e-07		10.3393	0.018	8.82016	0.96823	7.8807	4.80518e-09
10.3603	0.16234	8.71993	0.55876	8.71993	0.01041				10.3603	0.03197	8.56438	0.99029		10.3603	0.03732	7.55674	0.56982	7.69623	0.9944	8.26952	0.99732		10.3603	0.00791	9.23167	0.98088	8.35738	0.14881		10.3603	0.09198	7.8836	8.6021e-07		10.3603	0.03168	8.82115	0.98411	7.8808	4.94267e-09
10.3769	0.08603	8.70823	0.52819	8.70823	0.00914				10.3769	0.02521	8.56537	0.9946		10.3769	0.05463	7.55773	0.57092	7.69722	0.99734	8.27051	0.99928		10.3769	0.00559	9.23266	0.99018	8.35837	0.14939		10.3769	0.06195	7.8837	8.80211e-07		10.3769	0.03681	8.82214	0.99479	7.8809	5.08378e-09
10.4035	0.13991	8.69654	0.4924	8.69654	0.00927				10.4035	0.02656	8.56636	0.99766		10.4035	0.033	7.55872	0.57143	7.69821	0.99921	8.27151	1		10.4035	0.01353	9.23366	0.99652	8.35937	0.14979		10.4035	0.03356	7.8838	9.00615e-07		10.4035	0.03691	8.82313	1	7.881	5.2286e-09
10.4203	0.08615	8.68484	0.45897	8.68484	0.01052				10.4203	0.03528	8.56735	0.99946		10.4203	0.02867	7.55972	0.57133	7.6992	1	8.2725	0.9995		10.4203	0.01418	9.23465	0.99981	8.36036	0.14999		10.4203	0.04151	7.8839	9.2143e-07		10.4203	0.0245	8.82412	0.9996	7.8811	5.37724e-09
10.44	0.10573	8.67314	0.44317	8.67314	0.01225				10.44	0.02122	8.56835	1		10.44	0.04348	7.56071	0.57063	7.7002	0.9997	8.27349	0.99778		10.44	0.01924	9.23564	1	8.36135	0.15		10.44	0.04845	7.884	9.42664e-07		10.44	0.0288	8.82512	0.99354	7.8812	5.52977e-09
10.4587	0.1227	8.66145	0.45023	8.66145	0.01346				10.4587	0.04096	8.56934	0.99927		10.4587	0.04693	7.5617	0.56934	7.70119	0.99832	8.27448	0.99486		10.4587	0.0386	9.23663	0.9971	8.36234	0.14982		10.4587	0.05564	7.8841	9.64323e-07		10.4587	0.01828	8.82611	0.98187	7.8813	5.68631e-09
10.4796	0.11879	8.64975	0.4787	8.64975	0.0133				10.4796	0.0463	8.57033	0.9973		10.4796	0.06335	7.56269	0.56746	7.70218	0.99586	8.27547	0.99076		10.4796	0.02834	9.23762	0.99113	8.36333	0.14945		10.4796	0.08075	7.8842	9.86417e-07		10.4796	0.02147	8.8271	0.96477	7.8814	5.84694e-09
10.5017	0.11273	8.63806	0.53221	8.63806	0.01177				10.5017	0.029	8.57132	0.99408		10.5017	0.0448	7.56368	0.56502	7.70317	0.99233	8.27647	0.98551		10.5017	0.0152	9.23862	0.98216	8.36433	0.14889		10.5017	0	7.8843	1.00895e-06		10.5017	0.02595	8.82809	0.94251	7.8815	6.01177e-09
10.5199	0.12436	8.62636	0.612	8.62636	0.00964				10.5199	0.02778	8.57231	0.98963		10.5199	0.04436	7.56468	0.56201	7.70416	0.98777	8.27746	0.97913		10.5199	0.00791	9.23961	0.9703	8.36532	0.14815		10.5199	0.10043	7.8844	1.03193e-06		10.5199	0.03206	8.82908	0.91546	7.8816	6.18091e-09
10.5399	0.11072	8.61467	0.69751	8.61467	0.00781				10.5399	0.02636	8.57331	0.98396		10.5399	0.08036	7.56567	0.55846	7.70516	0.98216	8.27845	0.97167		10.5399	0.01894	9.2406	0.95565	8.36631	0.14722		10.5399	0.14004	7.8845	1.05538e-06		10.5399	0.01984	8.83008	0.88409	7.8817	6.35445e-09
10.559	0.14204	8.60297	0.75	8.60297	0.00671				10.559	0.04758	8.5743	0.97712		10.559	0.04113	7.56666	0.55437	7.70615	0.97556	8.27944	0.96316		10.559	0.01145	9.24159	0.93838	8.3673	0.14612		10.559	0.02637	7.8846	1.07928e-06		10.559	0.02928	8.83107	0.84893	7.8818	6.53251e-09
10.5795	0.11095	8.59128	0.74517	8.59128	0.00639				10.5795	0.04934	8.57529	0.96914		10.5795	0.01554	7.56765	0.54978	7.70714	0.96797	8.28043	0.95363		10.5795	0.02379	9.24258	0.91867	8.36829	0.14485		10.5795	0.03293	7.8847	1.10366e-06		10.5795	0.01834	8.83206	0.81059	7.8819	6.7152e-09
10.6015	0.05316	8.57958	0.69631	8.57958	0.00673				10.6015	0.03048	8.57628	0.96003		10.6015	0.02332	7.56864	0.5447	7.70813	0.95943	8.28143	0.94316		10.6015	0.01314	9.24358	0.89673	8.36929	0.1434		10.6015	0.03167	7.8848	1.12852e-06		10.6015	0.02893	8.83305	0.76974	7.882	6.90264e-09
		8.56788	0.63692	8.56788	0.00753					--	8.57727	0.94984				7.56964	0.53915	7.70912	0.94997	8.28242	0.93177			--	9.24457	0.87279	8.37028	0.1418				7.8849	1.15388e-06				8.83404	0.72703	7.8821	7.09493e-09
		8.55619	0.58381	8.55619	0.00844					--	8.57827	0.93863				7.57063	0.53316	7.71012	0.93965	8.28341	0.91953			--	9.24556	0.8471	8.37127	0.14004				7.885	1.17973e-06				8.83504	0.68317	7.8822	7.29219e-09
		8.54449	0.52529	8.54449	0.00899					--	8.57926	0.92641				7.57162	0.52675	7.71111	0.92847	8.2844	0.9065			--	9.24655	0.81993	8.37226	0.13813				7.8851	1.20609e-06				8.83603	0.63883	7.8823	7.49456e-09
		8.5328	0.44405	8.5328	0.00902					--	8.58025	0.91326				7.57261	0.51995	7.7121	0.9165	8.28539	0.89272			--	9.24754	0.79151	8.37325	0.13608				7.8852	1.23297e-06				8.83702	0.59466	7.8824	7.70215e-09
		8.5211	0.34208	8.5211	0.00876					--	8.58124	0.89923				7.5736	0.51279	7.71309	0.90379	8.28639	0.87827			--	9.24854	0.76221	8.37425	0.1339				7.8853	1.26038e-06				8.83801	0.55127	7.8825	7.91509e-09
		8.50941	0.24021	8.50941	0.00854					--	8.58223	0.88437				7.5746	0.50529	7.71408	0.89037	8.28738	0.86321			--	9.24953	0.73219	8.37524	0.1316				7.8854	1.28832e-06				8.839	0.50921	7.8826	8.13351e-09
		8.49771	0.15907	8.49771	0.00844					--	8.58323	0.86873				7.57559	0.4975	7.71508	0.8763	8.28837	0.8476			--	9.25052	0.70175	8.37623	0.12919				7.8855	1.31681e-06				8.84	0.46897	7.8827	8.35754e-09
		8.48602	0.10562	8.48602	0.00831					--	8.58422	0.85238				7.57658	0.48942	7.71607	0.86164	8.28936	0.83151			--	9.25151	0.67119	8.37722	0.12667				7.8856	1.34585e-06				8.84099	0.43096	7.8828	8.58731e-09
		8.47432	0.07501	8.47432	0.00805					--	8.58521	0.83539				7.57757	0.4811	7.71706	0.84643	8.29035	0.815			--	9.2525	0.64074	8.37821	0.12406				7.8857	1.37546e-06				8.84198	0.39551	7.8829	8.82298e-09
		8.46262	0.05911	8.46262	0.00775					--	8.5862	0.8178				7.57856	0.47257	7.71805	0.83072	8.29135	0.79815			--	9.2535	0.61066	8.37921	0.12136				7.8858	1.40564e-06				8.84297	0.36287	7.883	9.06468e-09
		8.45093	0.0515	8.45093	0.00762					--	8.58719	0.7997				7.57956	0.46386	7.71904	0.81459	8.29234	0.78101			--	9.25449	0.58117	8.3802	0.11859				7.8859	1.43641e-06				8.84396	0.33321	7.8831	9.31255e-09
		8.43923	0.04767	8.43923	0.00761					--	8.58819	0.78114				7.58055	0.45501	7.72004	0.79808	8.29333	0.76366			--	9.25548	0.5525	8.38119	0.11576				7.886	1.46777e-06				8.84496	0.30664	7.8832	9.56674e-09
		8.42754	0.0443	8.42754	0.00757					--	8.58918	0.76219				7.58154	0.44603	7.72103	0.78125	8.29432	0.74616			--	9.25647	0.52483	8.38218	0.11287				7.8861	1.49973e-06				8.84595	0.28318	7.8833	9.82741e-09
		8.41584	0.03971	8.41584	0.0074					--	8.59017	0.74292				7.58253	0.43697	7.72202	0.76417	8.29531	0.72857			--	9.25746	0.49833	8.38317	0.10994				7.8862	1.52782e-06				8.84694	0.26281	7.8834	1.00947e-08
		8.40415	0.03421	8.40415	0.00721					--	8.59116	0.72338				7.58352	0.42786	7.72301	0.74687	8.29631	0.71096			--	9.25846	0.47317	8.38417	0.10698				7.8863	1.55919e-06				8.84793	0.24545	7.8835	1.03688e-08
		8.39245	0.02912	8.39245	0.00712					--	8.59215	0.70366				7.58452	0.41871	7.724	0.72943	8.2973	0.69339			--	9.25945	0.44948	8.38516	0.104				7.8864	1.60624e-06				8.84892	0.23098	7.8836	1.06498e-08
		8.38076	0.02537	8.38076	0.00707					--	8.59315	0.68381				7.58551	0.40958	7.725	0.71191	8.29829	0.67592			--	9.26044	0.42736	8.38615	0.10101				7.8865	1.6376e-06				8.84992	0.21924	7.8837	1.0938e-08
		8.36906	0.02292	8.36906	0.00681					--	8.59414	0.66389				7.5865	0.40048	7.72599	0.69435	8.29928	0.65861			--	9.26143	0.40692	8.38714	0.09801				7.8866	1.66897e-06				8.85091	0.21005	7.8838	1.12334e-08
		8.35736	0.02139	8.35736	0.00621					--	8.59513	0.64397				7.58749	0.39144	7.72698	0.67682	8.30027	0.6415			--	9.26242	0.38821	8.38813	0.09503				7.8867	1.70034e-06				8.8519	0.20323	7.8839	1.15826e-08
		8.34567	0.02066	8.34567	0.0054					--	8.59612	0.6241				7.58848	0.38248	7.72797	0.65937	8.30127	0.62466			--	9.26342	0.3713	8.38913	0.09206				7.8868	1.74739e-06				8.85289	0.19857	7.884	1.18946e-08
		8.33397	0.02072	8.33397	0.00464					--	8.59711	0.60435				7.58948	0.37365	7.72896	0.64204	8.30226	0.60814			--	9.26441	0.35622	8.39012	0.08911				7.8869	1.77876e-06				8.85388	0.19588	7.8841	1.22144e-08
		8.32228	0.02123	8.32228	0.00422					--	8.59811	0.58476				7.59047	0.36495	7.72996	0.62489	8.30325	0.59197			--	9.2654	0.34298	8.39111	0.08621				7.887	1.81012e-06				8.85488	0.19499	7.8842	1.25424e-08
		8.31058	0.02161	8.31058	0.00428					--	8.5991	0.5654				7.59146	0.35641	7.73095	0.60797	8.30424	0.5762			--	9.26639	0.3316	8.3921	0.08334				7.8871	1.85717e-06				8.85587	0.19571	7.8843	1.28785e-08
										--	8.60009	0.54633				7.59245	0.34806	7.73194	0.59133	8.30523	0.56088			--	9.26738	0.32207	8.39309	0.08053				7.8872	1.88854e-06				8.85686	0.19787	7.8844	1.32231e-08
										--	8.60108	0.52757				7.59344	0.33991	7.73293	0.57501	8.30623	0.54604			--	9.26838	0.31437	8.39409	0.07777				7.8873	1.93559e-06				8.85785	0.20135	7.8845	1.35763e-08
										--	8.60207	0.5092				7.59444	0.33198	7.73392	0.55905	8.30722	0.53171			--	9.26937	0.30848	8.39508	0.07509				7.8874	1.98264e-06				8.85884	0.206	7.8846	1.39384e-08
										--	8.60307	0.49123				7.59543	0.3243	7.73492	0.5435	8.30821	0.51793			--	9.27036	0.30436	8.39607	0.07247				7.8875	2.01401e-06				8.85984	0.21172	7.8847	1.43095e-08
										--	8.60406	0.47371				7.59642	0.31687	7.73591	0.52839	8.3092	0.50472			--	9.27135	0.30198	8.39706	0.06994				7.8876	2.06106e-06				8.86083	0.21843	7.8848	1.46899e-08
										--	8.60505	0.45669				7.59741	0.30971	7.7369	0.51376	8.31019	0.4921			--	9.27234	0.30127	8.39805	0.06749				7.8877	2.10811e-06				8.86182	0.22604	7.8849	1.50797e-08
										--	8.60604	0.4402				7.5984	0.30284	7.73789	0.49964	8.31119	0.4801			--	9.27334	0.30219	8.39905	0.06512				7.8878	2.13948e-06				8.86281	0.2345	7.885	1.54792e-08
										--	8.60703	0.42426				7.5994	0.29626	7.73888	0.48606	8.31218	0.46872			--	9.27433	0.3047	8.40004	0.06286				7.8879	2.18653e-06				8.8638	0.24374	7.8851	1.58886e-08
										--	8.60803	0.40892				7.60039	0.28998	7.73988	0.47305	8.31317	0.45799			--	9.27532	0.30873	8.40103	0.06069				7.888	2.23358e-06				8.8648	0.25375	7.8852	1.63082e-08
										--	8.60902	0.39419				7.60138	0.28401	7.74087	0.46064	8.31416	0.44791			--	9.27631	0.31422	8.40202	0.05862				7.8881	2.28063e-06				8.86579	0.26447	7.8853	1.67382e-08
										--	8.61001	0.3801				7.60237	0.27837	7.74186	0.44884	8.31515	0.4385			--	9.2773	0.32112	8.40301	0.05667				7.8882	2.32768e-06				8.86678	0.27586	7.8854	1.71788e-08
										--	8.611	0.36667				7.60336	0.27304	7.74285	0.43767	8.31615	0.42975			--	9.2783	0.32936	8.40401	0.05482				7.8883	2.37473e-06				8.86777	0.28788	7.8855	1.76303e-08
										--	8.61199	0.35391				7.60436	0.26805	7.74384	0.42715	8.31714	0.42166			--	9.27929	0.33889	8.405	0.05308				7.8884	2.42178e-06				8.86876	0.30047	7.8856	1.80929e-08
										--	8.61299	0.34184				7.60535	0.26338	7.74484	0.4173	8.31813	0.41424			--	9.28028	0.34964	8.40599	0.05145				7.8885	2.48452e-06				8.86976	0.31362	7.8857	1.85669e-08
										--	8.61398	0.33048				7.60634	0.25904	7.74583	0.40813	8.31912	0.40748			--	9.28127	0.36152	8.40698	0.04994				7.8886	2.53157e-06				8.87075	0.32721	7.8858	1.90525e-08
										--	8.61497	0.31982				7.60733	0.25503	7.74682	0.39965	8.32011	0.40138			--	9.28226	0.37448	8.40797	0.04854				7.8887	2.57862e-06				8.87174	0.34116	7.8859	1.955e-08
										--	8.61596	0.30989				7.60832	0.25135	7.74781	0.39185	8.32111	0.39591			--	9.28326	0.38843	8.40897	0.04727				7.8888	2.64135e-06				8.87273	0.35541	7.886	2.00598e-08
										--	8.61695	0.30068				7.60932	0.24799	7.7488	0.38476	8.3221	0.39109			--	9.28425	0.40331	8.40996	0.0461				7.8889	2.6884e-06				8.87372	0.36984	7.8861	2.0582e-08
										--	8.61795	0.29219				7.61031	0.24495	7.7498	0.37836	8.32309	0.38687			--	9.28524	0.41901	8.41095	0.04506				7.889	2.73545e-06				8.87472	0.38428	7.8862	2.11169e-08
										--	8.61894	0.28443				7.6113	0.24222	7.75079	0.37266	8.32408	0.38326			--	9.28623	0.43548	8.41194	0.04413				7.8891	2.79819e-06				8.87571	0.3986	7.8863	2.16649e-08
										--	8.61993	0.27739				7.61229	0.2398	7.75178	0.36766	8.32507	0.38024			--	9.28722	0.45258	8.41293	0.04332				7.8892	2.86092e-06				8.8767	0.41262	7.8864	2.22262e-08
										--	8.62092	0.27107				7.61328	0.23768	7.75277	0.36335	8.32607	0.37779			--	9.28822	0.47022	8.41393	0.04263				7.8893	2.90797e-06				8.87769	0.42617	7.8865	2.28012e-08
										--	8.62191	0.26546				7.61428	0.23586	7.75376	0.35972	8.32706	0.37588			--	9.28921	0.48827	8.41492	0.04205				7.8894	2.97071e-06				8.87868	0.43905	7.8866	2.33901e-08
										--	8.62291	0.26055				7.61527	0.23431	7.75476	0.35676	8.32805	0.37449			--	9.2902	0.50669	8.41591	0.04158				7.8895	3.03344e-06				8.87968	0.45108	7.8867	2.39933e-08
										--	8.6239	0.25634				7.61626	0.23305	7.75575	0.35447	8.32904	0.37361			--	9.29119	0.52529	8.4169	0.04122				7.8896	3.09618e-06				8.88067	0.46204	7.8868	2.46111e-08
										--	8.62489	0.25282				7.61725	0.23204	7.75674	0.35283	8.33003	0.3732			--	9.29218	0.54397	8.41789	0.04098				7.8897	3.15891e-06				8.88166	0.47177	7.8869	2.52438e-08
										--	8.62588	0.24996				7.61824	0.23129	7.75773	0.35183	8.33103	0.37325			--	9.29318	0.56258	8.41889	0.04084				7.8898	3.22165e-06				8.88265	0.48006	7.887	2.58917e-08
										--	8.62687	0.24776				7.61924	0.23078	7.75872	0.35145	8.33202	0.37373			--	9.29417	0.581	8.41988	0.04081				7.8899	3.28438e-06				8.88364	0.48675	7.8871	2.65553e-08
										--	8.62787	0.24621				7.62023	0.2305	7.75972	0.35167	8.33301	0.37461			--	9.29516	0.59909	8.42087	0.04088				7.89	3.40985e-06				8.88464	0.49172	7.8872	2.72348e-08
										--	8.62886	0.24527				7.62122	0.23044	7.76071	0.35247	8.334	0.37587			--	9.29615	0.6167	8.42186	0.04106				7.8901	3.47258e-06				8.88563	0.49485	7.8873	2.79307e-08
										--	8.62985	0.24494				7.62221	0.2306	7.7617	0.35384	8.33499	0.37748			--	9.29714	0.63367	8.42285	0.04133				7.8902	3.53532e-06				8.88662	0.49607	7.8874	2.86432e-08
										--	8.63084	0.24521				7.6232	0.23094	7.76269	0.35576	8.33599	0.37941			--	9.29814	0.64988	8.42385	0.0417				7.8903	3.61373e-06				8.88761	0.49534	7.8875	2.93727e-08
										--	8.63183	0.24603				7.6242	0.23147	7.76368	0.35819	8.33698	0.38164			--	9.29913	0.66518	8.42484	0.04216				7.8904	3.67647e-06				8.8886	0.49268	7.8876	3.01197e-08
										--	8.63283	0.24742				7.62519	0.23217	7.76468	0.36112	8.33797	0.38415			--	9.30012	0.67942	8.42583	0.04271				7.8905	3.75489e-06				8.8896	0.48814	7.8877	3.08846e-08
										--	8.63382	0.24933				7.62618	0.23303	7.76567	0.36452	8.33896	0.3869			--	9.30111	0.69249	8.42682	0.04335				7.8906	3.8333e-06				8.89059	0.48182	7.8878	3.16676e-08
										--	8.63481	0.25174				7.62717	0.23403	7.76666	0.36837	8.33995	0.38986			--	9.3021	0.70425	8.42781	0.04407				7.8907	3.91172e-06				8.89158	0.47386	7.8879	3.24693e-08
										--	8.6358	0.25462				7.62816	0.23518	7.76765	0.37263	8.34095	0.39302			--	9.3031	0.71462	8.42881	0.04487				7.8908	3.97446e-06				8.89257	0.46445	7.888	3.329e-08
										--	8.63679	0.25797				7.62916	0.23644	7.76864	0.37729	8.34194	0.39635			--	9.30409	0.72338	8.4298	0.04575				7.8909	4.05287e-06				8.89356	0.45382	7.8881	3.41301e-08
										--	8.63779	0.26175				7.63015	0.23782	7.76964	0.38232	8.34293	0.39982			--	9.30508	0.73069	8.43079	0.04671				7.891	4.14698e-06				8.89456	0.4422	7.8882	3.49902e-08
										--	8.63878	0.26593				7.63114	0.23929	7.77063	0.38768	8.34392	0.40341			--	9.30607	0.73632	8.43178	0.04773				7.8911	4.22539e-06				8.89555	0.42988	7.8883	3.58706e-08
										--	8.63977	0.2705				7.63213	0.24086	7.77162	0.39335	8.34491	0.4071			--	9.30706	0.74026	8.43277	0.04883				7.8912	4.30381e-06				8.89654	0.41714	7.8884	3.67717e-08
										--	8.64076	0.27542				7.63312	0.24251	7.77261	0.3993	8.34591	0.41087			--	9.30806	0.74245	8.43377	0.04998				7.8913	4.38223e-06				8.89753	0.40428	7.8885	3.76941e-08
										--	8.64175	0.28068				7.63412	0.24423	7.7736	0.4055	8.3469	0.41469			--	9.30905	0.74289	8.43476	0.0512				7.8914	4.47633e-06				8.89852	0.39159	7.8886	3.86381e-08
										--	8.64275	0.28626				7.63511	0.246	7.7746	0.41191	8.34789	0.41854			--	9.31004	0.7416	8.43575	0.05247				7.8915	4.55475e-06				8.89952	0.37935	7.8887	3.96044e-08
										--	8.64374	0.2921				7.6361	0.24783	7.77559	0.41852	8.34888	0.42241			--	9.31103	0.7386	8.43674	0.05379				7.8916	4.64885e-06				8.90051	0.36782	7.8888	4.05933e-08
										--	8.64473	0.2982				7.63709	0.24969	7.77658	0.42529	8.34987	0.42629			--	9.31202	0.73393	8.43773	0.05517				7.8917	4.74295e-06				8.9015	0.35723	7.8889	4.16053e-08
										--	8.64572	0.30455				7.63808	0.25159	7.77757	0.4322	8.35087	0.43013			--	9.31302	0.72768	8.43873	0.05658				7.8918	4.83705e-06				8.90249	0.34778	7.889	4.2641e-08
										--	8.64671	0.31109				7.63908	0.25352	7.77856	0.4392	8.35186	0.43395			--	9.31401	0.71994	8.43972	0.05804				7.8919	4.91547e-06				8.90348	0.33964	7.8891	4.37009e-08
										--	8.64771	0.3178				7.64007	0.25546	7.77956	0.44629	8.35285	0.43772			--	9.315	0.71082	8.44071	0.05953				7.892	5.00957e-06				8.90448	0.33293	7.8892	4.47855e-08
										--	8.6487	0.32466				7.64106	0.25742	7.78055	0.45342	8.35384	0.44143			--	9.31599	0.70044	8.4417	0.06105				7.8921	5.11936e-06				8.90547	0.32773	7.8893	4.58953e-08
										--	8.64969	0.33166				7.64205	0.25938	7.78154	0.46056	8.35483	0.44506			--	9.31698	0.68894	8.44269	0.0626				7.8922	5.21346e-06				8.90646	0.32406	7.8894	4.70308e-08
										--	8.65068	0.33875				7.64304	0.26133	7.78253	0.4677	8.35583	0.4486			--	9.31798	0.67649	8.44369	0.06417				7.8923	5.30756e-06				8.90745	0.32194	7.8895	4.81927e-08
										--	8.65167	0.34593				7.64404	0.26328	7.78352	0.4748	8.35682	0.45206			--	9.31897	0.66325	8.44468	0.06575				7.8924	5.41735e-06				8.90844	0.32132	7.8896	4.93815e-08
										--	8.65267	0.35316				7.64503	0.26523	7.78452	0.48184	8.35781	0.45542			--	9.31996	0.64939	8.44567	0.06735				7.8925	5.51145e-06				8.90944	0.32211	7.8897	5.05978e-08
										--	8.65366	0.36043				7.64602	0.26716	7.78551	0.4888	8.3588	0.45867			--	9.32095	0.63511	8.44666	0.06896				7.8926	5.62123e-06				8.91043	0.32421	7.8898	5.18421e-08
										--	8.65465	0.36772				7.64701	0.26906	7.7865	0.49565	8.35979	0.46181			--	9.32194	0.62058	8.44765	0.07057				7.8927	5.73102e-06				8.91142	0.32749	7.8899	5.31151e-08
										--	8.65564	0.375				7.648	0.27095	7.78749	0.50237	8.36079	0.46483			--	9.32294	0.606	8.44865	0.07218				7.8928	5.8408e-06				8.91241	0.33181	7.89	5.44174e-08
										--	8.65663	0.38225				7.649	0.27281	7.78848	0.50893	8.36178	0.46774			--	9.32393	0.59153	8.44964	0.07378				7.8929	5.95059e-06				8.9134	0.33699	7.8901	5.57495e-08
										--	8.65763	0.38945				7.64999	0.27465	7.78948	0.51533	8.36277	0.47054			--	9.32492	0.57736	8.45063	0.07537				7.893	6.06037e-06				8.9144	0.34287	7.8902	5.71123e-08
										--	8.65862	0.39659				7.65098	0.27645	7.79047	0.52154	8.36376	0.47321			--	9.32591	0.56366	8.45162	0.07695				7.8931	6.17016e-06				8.91539	0.34929	7.8903	5.85062e-08
										--	8.65961	0.40365				7.65197	0.27823	7.79146	0.52755	8.36475	0.47577			--	9.3269	0.55059	8.45261	0.0785				7.8932	6.27994e-06				8.91638	0.35607	7.8904	5.99319e-08
										--	8.6606	0.41062				7.65296	0.27998	7.79245	0.53334	8.36575	0.47821			--	9.3279	0.5383	8.45361	0.08002				7.8933	6.40541e-06				8.91737	0.36308	7.8905	6.13902e-08
										--	8.66159	0.41746				7.65396	0.28171	7.79344	0.53889	8.36674	0.48054			--	9.32889	0.52691	8.4546	0.08151				7.8934	6.53088e-06				8.91836	0.37017	7.8906	6.28817e-08
										--	8.66259	0.42419				7.65495	0.2834	7.79444	0.5442	8.36773	0.48277			--	9.32988	0.51656	8.45559	0.08297				7.8935	6.64066e-06				8.91936	0.37723	7.8907	6.4407e-08
										--	8.66358	0.43079				7.65594	0.28507	7.79543	0.54926	8.36872	0.48489			--	9.33087	0.50733	8.45658	0.08439				7.8936	6.76613e-06				8.92035	0.38416	7.8908	6.59671e-08
										--	8.66457	0.43724				7.65693	0.28671	7.79642	0.55406	8.36971	0.48692			--	9.33186	0.49931	8.45757	0.08575				7.8937	6.8916e-06				8.92134	0.39088	7.8909	6.75624e-08
										--	8.66556	0.44355				7.65792	0.28833	7.79741	0.55859	8.37071	0.48887			--	9.33286	0.49256	8.45857	0.08707				7.8938	7.01707e-06				8.92233	0.39735	7.891	6.91939e-08
										--	8.66655	0.44969				7.65892	0.28993	7.7984	0.56285	8.3717	0.49074			--	9.33385	0.48713	8.45956	0.08833				7.8939	7.15822e-06				8.92332	0.40353	7.8911	7.08622e-08
										--	8.66755	0.45565				7.65991	0.2915	7.7994	0.56684	8.37269	0.49253			--	9.33484	0.48303	8.46055	0.08953				7.894	7.28369e-06				8.92432	0.40941	7.8912	7.25682e-08
										--	8.66854	0.46146				7.6609	0.29306	7.80039	0.57056	8.37368	0.49428			--	9.33583	0.48027	8.46154	0.09067				7.8941	7.42484e-06				8.92531	0.415	7.8913	7.43125e-08
										--	8.66953	0.46709				7.66189	0.29461	7.80138	0.574	8.37467	0.49596			--	9.33682	0.47882	8.46253	0.09174				7.8942	7.55031e-06				8.9263	0.42032	7.8914	7.6096e-08
										--	8.67052	0.47251				7.66288	0.29615	7.80237	0.57718	8.37567	0.49762			--	9.33782	0.47867	8.46353	0.09273				7.8943	7.69146e-06				8.92729	0.42541	7.8915	7.79196e-08
										--	8.67151	0.4778				7.66388	0.29769	7.80336	0.58009	8.37666	0.49926			--	9.33881	0.47975	8.46452	0.09366				7.8944	7.83262e-06				8.92828	0.43031	7.8916	7.9784e-08
										--	8.67251	0.48292				7.66487	0.29923	7.80436	0.58276	8.37765	0.50088			--	9.3398	0.48199	8.46551	0.0945				7.8945	7.97377e-06				8.92928	0.43506	7.8917	8.16901e-08
										--	8.6735	0.48786				7.66586	0.30076	7.80535	0.58518	8.37864	0.5025			--	9.34079	0.48532	8.4665	0.09527				7.8946	8.1306e-06				8.93027	0.43971	7.8918	8.36388e-08
										--	8.67449	0.49262				7.66685	0.30231	7.80634	0.58737	8.37963	0.50412			--	9.34178	0.48963	8.46749	0.09595				7.8947	8.27176e-06				8.93126	0.44428	7.8919	8.56309e-08
										--	8.67548	0.49723				7.66784	0.30388	7.80733	0.58934	8.38063	0.50579			--	9.34278	0.49483	8.46849	0.09654				7.8948	8.42859e-06				8.93225	0.44879	7.892	8.76673e-08
										--	8.67647	0.50169				7.66884	0.30546	7.80832	0.5911	8.38162	0.50748			--	9.34377	0.5008	8.46948	0.09705				7.8949	8.56974e-06				8.93324	0.45327	7.8921	8.97489e-08
										--	8.67747	0.50601				7.66983	0.30707	7.80932	0.59269	8.38261	0.50924			--	9.34476	0.50742	8.47047	0.09746				7.895	8.72658e-06				8.93424	0.45772	7.8922	9.18767e-08
										--	8.67846	0.51018				7.67082	0.30871	7.81031	0.5941	8.3836	0.51105			--	9.34575	0.51457	8.47146	0.09779				7.8951	8.88341e-06				8.93523	0.46209	7.8923	9.40516e-08
										--	8.67945	0.51422				7.67181	0.31038	7.8113	0.59536	8.38459	0.51297			--	9.34674	0.52211	8.47245	0.09803				7.8952	9.04025e-06				8.93622	0.46637	7.8924	9.62746e-08
										--	8.68044	0.51804				7.6728	0.31209	7.81229	0.59648	8.38559	0.51494			--	9.34774	0.52992	8.47345	0.09816				7.8953	9.21277e-06				8.93721	0.4705	7.8925	9.85466e-08
										--	8.68143	0.52188				7.6738	0.31385	7.81328	0.5975	8.38658	0.51704			--	9.34873	0.53788	8.47444	0.09822				7.8954	9.36961e-06				8.9382	0.47441	7.8926	1.00869e-07
										--	8.68243	0.52561				7.67479	0.31567	7.81428	0.59845	8.38757	0.51928			--	9.34972	0.54586	8.47543	0.09818				7.8955	9.54212e-06				8.9392	0.478	7.8927	1.03242e-07
										--	8.68342	0.52926				7.67578	0.31754	7.81527	0.59932	8.38856	0.52164			--	9.35071	0.55374	8.47642	0.09805				7.8956	9.71464e-06				8.94019	0.4812	7.8928	1.05667e-07
										--	8.68441	0.53284				7.67677	0.31949	7.81626	0.60017	8.38955	0.52415			--	9.3517	0.56142	8.47741	0.09784				7.8957	9.88716e-06				8.94118	0.48389	7.8929	1.08145e-07
										--	8.6854	0.53636				7.67776	0.3215	7.81725	0.601	8.39055	0.52681			--	9.3527	0.56879	8.47841	0.09754				7.8958	1.00597e-05				8.94217	0.48599	7.893	1.10678e-07
										--	8.68639	0.53985				7.67876	0.32359	7.81824	0.60184	8.39154	0.52965			--	9.35369	0.57576	8.4794	0.09716				7.8959	1.02479e-05				8.94316	0.48741	7.8931	1.13266e-07
										--	8.68739	0.5433				7.67975	0.32576	7.81924	0.60273	8.39253	0.53267			--	9.35468	0.58224	8.48039	0.09669				7.896	1.04204e-05				8.94416	0.48806	7.8932	1.1591e-07
										--	8.68838	0.54675				7.68074	0.32802	7.82023	0.60367	8.39352	0.53588			--	9.35567	0.58816	8.48138	0.09614				7.8961	1.06086e-05				8.94515	0.48788	7.8933	1.18612e-07
										--	8.68937	0.55019				7.68173	0.33036	7.82122	0.60471	8.39451	0.53929			--	9.35666	0.59347	8.48237	0.09552				7.8962	1.07968e-05				8.94614	0.48682	7.8934	1.21372e-07
										--	8.69036	0.55366				7.68272	0.33281	7.82221	0.60586	8.39551	0.54292			--	9.35766	0.5981	8.48337	0.09483				7.8963	1.0985e-05				8.94713	0.48485	7.8935	1.24193e-07
										--	8.69135	0.55715				7.68372	0.33536	7.8232	0.60715	8.3965	0.54678			--	9.35865	0.60203	8.48436	0.09407				7.8964	1.11732e-05				8.94812	0.48198	7.8936	1.27074e-07
										--	8.69235	0.5607				7.68471	0.33801	7.8242	0.6086	8.39749	0.55087			--	9.35964	0.60521	8.48535	0.09324				7.8965	1.13771e-05				8.94912	0.47823	7.8937	1.30018e-07
										--	8.69334	0.5643				7.6857	0.34077	7.82519	0.61023	8.39848	0.5552			--	9.36063	0.60765	8.48634	0.09236				7.8966	1.15653e-05				8.95011	0.47366	7.8938	1.33025e-07
										--	8.69433	0.56799				7.68669	0.34365	7.82618	0.61208	8.39947	0.55978			--	9.36162	0.60933	8.48733	0.09143				7.8967	1.17692e-05				8.9511	0.46834	7.8939	1.36097e-07
										--	8.69532	0.57176				7.68768	0.34664	7.82717	0.61416	8.40047	0.56462			--	9.36262	0.61026	8.48833	0.09045				7.8968	1.19731e-05				8.95209	0.4624	7.894	1.39235e-07
										--	8.69631	0.57563				7.68868	0.34976	7.82816	0.61648	8.40146	0.56972			--	9.36361	0.61042	8.48932	0.08942				7.8969	1.21926e-05				8.95308	0.45595	7.8941	1.42441e-07
										--	8.69731	0.57962				7.68967	0.35299	7.82916	0.61907	8.40245	0.57508			--	9.3646	0.60987	8.49031	0.08836				7.897	1.23965e-05				8.95408	0.44914	7.8942	1.45715e-07
										--	8.6983	0.58373				7.69066	0.35636	7.83015	0.62195	8.40344	0.58073			--	9.36559	0.60865	8.4913	0.08727				7.8971	1.26161e-05				8.95507	0.44214	7.8943	1.49059e-07
										--	8.69929	0.58796				7.69165	0.35984	7.83114	0.62513	8.40443	0.58664			--	9.36658	0.60675	8.49229	0.08616				7.8972	1.28357e-05				8.95606	0.43511	7.8944	1.52475e-07
										--	8.70028	0.59234				7.69264	0.36346	7.83213	0.62863	8.40543	0.59283			--	9.36758	0.60425	8.49329	0.08502				7.8973	1.30552e-05				8.95705	0.42823	7.8945	1.55963e-07
										--	8.70127	0.59687				7.69364	0.3672	7.83312	0.63245	8.40642	0.5993			--	9.36857	0.60114	8.49428	0.08388				7.8974	1.32748e-05				8.95804	0.42166	7.8946	1.59525e-07
										--	8.70227	0.60155				7.69463	0.37107	7.83412	0.63661	8.40741	0.60604			--	9.36956	0.59748	8.49527	0.08273				7.8975	1.35101e-05				8.95904	0.41556	7.8947	1.63164e-07
										--	8.70326	0.6064				7.69562	0.37507	7.83511	0.64111	8.4084	0.61305			--	9.37055	0.59333	8.49626	0.08158				7.8976	1.37453e-05				8.96003	0.41006	7.8948	1.66879e-07
										--	8.70425	0.61141				7.69661	0.37919	7.8361	0.64596	8.40939	0.62034			--	9.37154	0.5887	8.49725	0.08043				7.8977	1.39806e-05				8.96102	0.4053	7.8949	1.70673e-07
										--	8.70524	0.61659				7.6976	0.38344	7.83709	0.65117	8.41039	0.6279			--	9.37254	0.58364	8.49825	0.0793				7.8978	1.42158e-05				8.96201	0.40137	7.895	1.74547e-07
										--	8.70623	0.62192				7.6986	0.3878	7.83808	0.65673	8.41138	0.63571			--	9.37353	0.57821	8.49924	0.07818				7.8979	1.44511e-05				8.963	0.39831	7.8951	1.78503e-07
										--	8.70723	0.62744				7.69959	0.39228	7.83908	0.66264	8.41237	0.64378			--	9.37452	0.57243	8.50023	0.07709				7.898	1.4702e-05				8.964	0.39619	7.8952	1.82542e-07
										--	8.70822	0.63311				7.70058	0.39688	7.84007	0.6689	8.41336	0.65209			--	9.37551	0.56631	8.50122	0.07603				7.8981	1.4953e-05				8.96499	0.39498	7.8953	1.86665e-07
										--	8.70921	0.63895				7.70157	0.40158	7.84106	0.6755	8.41435	0.66063			--	9.3765	0.55992	8.50221	0.07501				7.8982	1.52039e-05				8.96598	0.39467	7.8954	1.90876e-07
										--	8.7102	0.64494				7.70256	0.40638	7.84205	0.68243	8.41535	0.66939			--	9.3775	0.55328	8.50321	0.07402				7.8983	1.54548e-05				8.96697	0.39519	7.8955	1.95174e-07
										--	8.71119	0.65108				7.70356	0.41128	7.84304	0.68968	8.41634	0.67836			--	9.37849	0.54635	8.5042	0.07308				7.8984	1.57215e-05				8.96796	0.39645	7.8956	1.99563e-07
										--	8.71219	0.65737				7.70455	0.41627	7.84404	0.69724	8.41733	0.68752			--	9.37948	0.5393	8.50519	0.07219				7.8985	1.59881e-05				8.96896	0.39834	7.8957	2.04043e-07
										--	8.71318	0.66379				7.70554	0.42133	7.84503	0.7051	8.41832	0.69685			--	9.38047	0.53208	8.50618	0.07136				7.8986	1.62547e-05				8.96995	0.40073	7.8958	2.08616e-07
										--	8.71417	0.67032				7.70653	0.42647	7.84602	0.71323	8.41931	0.70634			--	9.38146	0.52469	8.50717	0.07058				7.8987	1.65213e-05				8.97094	0.40346	7.8959	2.13284e-07
										--	8.71516	0.67697				7.70752	0.43167	7.84701	0.72161	8.42031	0.71596			--	9.38246	0.51721	8.50817	0.06987				7.8988	1.68036e-05				8.97193	0.40637	7.896	2.18049e-07
										--	8.71615	0.68371				7.70852	0.43692	7.848	0.73022	8.4213	0.72569			--	9.38345	0.50958	8.50916	0.06922				7.8989	1.70859e-05				8.97292	0.4093	7.8961	2.22913e-07
										--	8.71715	0.69052				7.70951	0.44222	7.849	0.73904	8.42229	0.73551			--	9.38444	0.50187	8.51015	0.06863				7.899	1.73682e-05				8.97392	0.41207	7.8962	2.27877e-07
										--	8.71814	0.6974				7.7105	0.44754	7.84999	0.74804	8.42328	0.74539			--	9.38543	0.49409	8.51114	0.06812				7.8991	1.76505e-05				8.97491	0.41455	7.8963	2.32944e-07
										--	8.71913	0.70431				7.71149	0.45287	7.85098	0.75719	8.42427	0.7553			--	9.38642	0.48628	8.51213	0.06768				7.8992	1.79485e-05				8.9759	0.41658	7.8964	2.38115e-07
										--	8.72012	0.71124				7.71248	0.45821	7.85197	0.76646	8.42527	0.76522			--	9.38742	0.47845	8.51313	0.06731				7.8993	1.82465e-05				8.97689	0.41804	7.8965	2.43393e-07
										--	8.72111	0.71817				7.71348	0.46355	7.85296	0.77581	8.42626	0.77512			--	9.38841	0.47064	8.51412	0.06702				7.8994	1.85445e-05				8.97788	0.41882	7.8966	2.48778e-07
										--	8.72211	0.72508				7.71447	0.46886	7.85396	0.78523	8.42725	0.78497			--	9.3894	0.46288	8.51511	0.06681				7.8995	1.88582e-05				8.97888	0.41884	7.8967	2.54274e-07
										--	8.7231	0.73193				7.71546	0.47413	7.85495	0.79466	8.42824	0.79472			--	9.39039	0.45521	8.5161	0.06667				7.8996	1.91562e-05				8.97987	0.41805	7.8968	2.59883e-07
										--	8.72409	0.73871				7.71645	0.47935	7.85594	0.80408	8.42923	0.80437			--	9.39138	0.44767	8.51709	0.0666				7.8997	1.94698e-05				8.98086	0.41643	7.8969	2.65606e-07
										--	8.72508	0.74539				7.71744	0.4845	7.85693	0.81345	8.43023	0.81385			--	9.39238	0.4403	8.51809	0.06661				7.8998	1.97992e-05				8.98185	0.41396	7.897	2.71445e-07
										--	8.72607	0.75194				7.71844	0.48957	7.85792	0.82273	8.43122	0.82316			--	9.39337	0.43315	8.51908	0.06669				7.8999	2.01129e-05				8.98284	0.4107	7.8971	2.77403e-07
										--	8.72707	0.75833				7.71943	0.49454	7.85892	0.83189	8.43221	0.83224			--	9.39436	0.42626	8.52007	0.06685				7.9	2.04422e-05				8.98384	0.40667	7.8972	2.83483e-07
										--	8.72806	0.76454				7.72042	0.49939	7.85991	0.84088	8.4332	0.84107			--	9.39535	0.41969	8.52106	0.06708				7.9001	2.07716e-05				8.98483	0.40197	7.8973	2.89685e-07
										--	8.72905	0.77054				7.72141	0.50412	7.8609	0.84967	8.43419	0.8496			--	9.39634	0.41349	8.52205	0.06738				7.9002	2.11166e-05				8.98582	0.39669	7.8974	2.96013e-07
										--	8.73004	0.7763				7.7224	0.50869	7.86189	0.85821	8.43519	0.85781			--	9.39734	0.40771	8.52305	0.06774				7.9003	2.14616e-05				8.98681	0.39095	7.8975	3.02468e-07
										--	8.73103	0.78178				7.7234	0.51311	7.86288	0.86649	8.43618	0.86566			--	9.39833	0.4024	8.52404	0.06817				7.9004	2.18067e-05				8.9878	0.38487	7.8976	3.09054e-07
										--	8.73203	0.78698				7.72439	0.51734	7.86388	0.87445	8.43717	0.8731			--	9.39932	0.39763	8.52503	0.06865				7.9005	2.21517e-05				8.9888	0.37858	7.8977	3.15771e-07
										--	8.73302	0.79185				7.72538	0.52138	7.86487	0.88205	8.43816	0.88013			--	9.40031	0.39344	8.52602	0.0692				7.9006	2.25124e-05				8.98979	0.37223	7.8978	3.22624e-07
										--	8.73401	0.79636				7.72637	0.52521	7.86586	0.88926	8.43915	0.88668			--	9.4013	0.38988	8.52701	0.06979				7.9007	2.28732e-05				8.99078	0.36594	7.8979	3.29614e-07
										--	8.735	0.8005				7.72736	0.52881	7.86685	0.89605	8.44015	0.89274			--	9.4023	0.38701	8.52801	0.07044				7.9008	2.32496e-05				8.99177	0.35987	7.898	3.36744e-07
										--	8.73599	0.80423				7.72836	0.53218	7.86784	0.90239	8.44114	0.89828			--	9.40329	0.38485	8.529	0.07113				7.9009	2.36103e-05				8.99276	0.35414	7.8981	3.44016e-07
										--	8.73699	0.80752				7.72935	0.53528	7.86884	0.90823	8.44213	0.90326			--	9.40428	0.38346	8.52999	0.07186				7.901	2.39867e-05				8.99376	0.34885	7.8982	3.51433e-07
										--	8.73798	0.81037				7.73034	0.53812	7.86983	0.91356	8.44312	0.90767			--	9.40527	0.38287	8.53098	0.07263				7.9011	2.43788e-05				8.99475	0.34413	7.8983	3.58997e-07
										--	8.73897	0.81273				7.73133	0.54068	7.87082	0.91834	8.44411	0.91147			--	9.40626	0.3831	8.53197	0.07343				7.9012	2.47552e-05				8.99574	0.34005	7.8984	3.66712e-07
										--	8.73996	0.8146				7.73232	0.54295	7.87181	0.92255	8.44511	0.91464			--	9.40726	0.38419	8.53297	0.07425				7.9013	2.51473e-05				8.99673	0.33669	7.8985	3.74579e-07
										--	8.74095	0.81594				7.73332	0.54491	7.8728	0.92615	8.4461	0.91716			--	9.40825	0.38613	8.53396	0.0751				7.9014	2.55551e-05				8.99772	0.33411	7.8986	3.82601e-07
										--	8.74195	0.81676				7.73431	0.54656	7.8738	0.92913	8.44709	0.91901			--	9.40924	0.38894	8.53495	0.07596				7.9015	2.59471e-05				8.99872	0.33234	7.8987	3.90782e-07
										--	8.74294	0.81702				7.7353	0.54789	7.87479	0.93148	8.44808	0.92018			--	9.41023	0.39261	8.53594	0.07684				7.9016	2.63549e-05				8.99971	0.33141	7.8988	3.99125e-07
										--	8.74393	0.81672				7.73629	0.54888	7.87578	0.93317	8.44907	0.92065			--	9.41122	0.39714	8.53693	0.07771				7.9017	2.67784e-05				9.0007	0.33133	7.8989	4.07631e-07
										--	8.74492	0.81583				7.73728	0.54953	7.87677	0.93417	8.45007	0.92041			--	9.41222	0.40252	8.53793	0.0786				7.9018	2.72018e-05				9.00169	0.3321	7.899	4.16303e-07
										--	8.74591	0.81436				7.73828	0.54984	7.87776	0.9345	8.45106	0.91946			--	9.41321	0.4087	8.53892	0.07947				7.9019	2.76253e-05				9.00268	0.33368	7.8991	4.25146e-07
										--	8.74691	0.81231				7.73927	0.54979	7.87876	0.93412	8.45205	0.91779			--	9.4142	0.41566	8.53991	0.08034				7.902	2.80487e-05				9.00368	0.33606	7.8992	4.34162e-07
										--	8.7479	0.80965				7.74026	0.54939	7.87975	0.93305	8.45304	0.9154			--	9.41519	0.42335	8.5409	0.08119				7.9021	2.84879e-05				9.00467	0.3392	7.8993	4.43353e-07
										--	8.74889	0.80639				7.74125	0.54864	7.88074	0.93127	8.45403	0.91229			--	9.41618	0.4317	8.54189	0.08202				7.9022	2.8927e-05				9.00566	0.34305	7.8994	4.52723e-07
										--	8.74988	0.80253				7.74224	0.54753	7.88173	0.92878	8.45503	0.90846			--	9.41718	0.44069	8.54289	0.08283				7.9023	2.93818e-05				9.00665	0.34758	7.8995	4.62276e-07
										--	8.75087	0.79807				7.74324	0.54606	7.88272	0.92558	8.45602	0.90393			--	9.41817	0.45022	8.54388	0.08361				7.9024	2.98367e-05				9.00764	0.35274	7.8996	4.72013e-07
										--	8.75187	0.79303				7.74423	0.54423	7.88372	0.92169	8.45701	0.89871			--	9.41916	0.46023	8.54487	0.08436				7.9025	3.02915e-05				9.00864	0.35849	7.8997	4.81939e-07
										--	8.75286	0.78739				7.74522	0.54205	7.88471	0.91709	8.458	0.8928			--	9.42015	0.47063	8.54586	0.08507				7.9026	3.0762e-05				9.00963	0.36477	7.8998	4.92057e-07
										--	8.75385	0.78119				7.74621	0.53952	7.8857	0.91181	8.45899	0.88624			--	9.42114	0.48134	8.54685	0.08574				7.9027	3.12325e-05				9.01062	0.37155	7.8999	5.02369e-07
										--	8.75484	0.77442				7.7472	0.53665	7.88669	0.90586	8.45999	0.87903			--	9.42214	0.49227	8.54785	0.08637				7.9028	3.17187e-05				9.01161	0.37879	7.9	5.1288e-07
										--	8.75583	0.76711				7.7482	0.53344	7.88768	0.89925	8.46098	0.87121			--	9.42313	0.50333	8.54884	0.08695				7.9029	3.22049e-05				9.0126	0.38645	7.9001	5.23593e-07
										--	8.75683	0.75927				7.74919	0.5299	7.88868	0.892	8.46197	0.86278			--	9.42412	0.51441	8.54983	0.08747				7.903	3.26911e-05				9.0136	0.3945	7.9002	5.34511e-07
										--	8.75782	0.75093				7.75018	0.52604	7.88967	0.88413	8.46296	0.85379			--	9.42511	0.52538	8.55082	0.08795				7.9031	3.3193e-05				9.01459	0.40291	7.9003	5.45638e-07
										--	8.75881	0.74209				7.75117	0.52187	7.89066	0.87567	8.46395	0.84426			--	9.4261	0.53624	8.55181	0.08836				7.9032	3.36948e-05				9.01558	0.41165	7.9004	5.56977e-07
										--	8.7598	0.7328				7.75216	0.5174	7.89165	0.86663	8.46495	0.83422			--	9.4271	0.54683	8.55281	0.08872				7.9033	3.41967e-05				9.01657	0.42068	7.9005	5.68533e-07
										--	8.76079	0.72307				7.75316	0.51265	7.89264	0.85705	8.46594	0.82371			--	9.42809	0.55706	8.5538	0.08902				7.9034	3.47143e-05				9.01756	0.42996	7.9006	5.80308e-07
										--	8.76179	0.71292				7.75415	0.50763	7.89364	0.84695	8.46693	0.81276			--	9.42908	0.56683	8.55479	0.08925				7.9035	3.52475e-05				9.01856	0.43945	7.9007	5.92306e-07
										--	8.76278	0.7024				7.75514	0.50235	7.89463	0.83637	8.46792	0.80142			--	9.43007	0.57605	8.55578	0.08942				7.9036	3.57807e-05				9.01955	0.44909	7.9008	6.04531e-07
										--	8.76377	0.69152				7.75613	0.49683	7.89562	0.82532	8.46891	0.78972			--	9.43106	0.58463	8.55677	0.08952				7.9037	3.6314e-05				9.02054	0.45881	7.9009	6.16988e-07
										--	8.76476	0.68032				7.75712	0.49108	7.89661	0.81386	8.46991	0.77769			--	9.43206	0.59249	8.55777	0.08956				7.9038	3.68629e-05				9.02153	0.46854	7.901	6.2968e-07
										--	8.76575	0.66884				7.75812	0.48512	7.8976	0.80201	8.4709	0.76537			--	9.43305	0.59957	8.55876	0.08953				7.9039	3.74118e-05				9.02252	0.47819	7.9011	6.4261e-07
										--	8.76675	0.6571				7.75911	0.47897	7.8986	0.78981	8.47189	0.75282			--	9.43404	0.60578	8.55975	0.08943				7.904	3.79608e-05				9.02352	0.48766	7.9012	6.55783e-07
										--	8.76774	0.64514				7.7601	0.47265	7.89959	0.77729	8.47288	0.74007			--	9.43503	0.61107	8.56074	0.08927				7.9041	3.85254e-05				9.02451	0.49684	7.9013	6.69203e-07
										--	8.76873	0.63299				7.76109	0.46617	7.90058	0.7645	8.47387	0.72716			--	9.43602	0.6154	8.56173	0.08904				7.9042	3.91057e-05				9.0255	0.50559	7.9014	6.82874e-07
										--	8.76972	0.62069				7.76208	0.45956	7.90157	0.75147	8.47487	0.71413			--	9.43702	0.61871	8.56273	0.08874				7.9043	3.96859e-05				9.02649	0.51377	7.9015	6.96801e-07
										--	8.77071	0.60827				7.76308	0.45282	7.90256	0.73823	8.47586	0.70102			--	9.43801	0.62098	8.56372	0.08838				7.9044	4.02662e-05				9.02748	0.52125	7.9016	7.10987e-07
										--	8.77171	0.59578				7.76407	0.446	7.90356	0.72484	8.47685	0.68788			--	9.439	0.62219	8.56471	0.08795				7.9045	4.08622e-05				9.02848	0.52787	7.9017	7.25436e-07
										--	8.7727	0.58322				7.76506	0.43909	7.90455	0.71131	8.47784	0.67473			--	9.43999	0.62231	8.5657	0.08746				7.9046	4.14739e-05				9.02947	0.5335	7.9018	7.40154e-07
										--	8.77369	0.57066				7.76605	0.43212	7.90554	0.69771	8.47883	0.66162			--	9.44098	0.62136	8.56669	0.08691				7.9047	4.20699e-05				9.03046	0.53798	7.9019	7.55144e-07
										--	8.77468	0.55812				7.76704	0.42512	7.90653	0.68405	8.47983	0.64859			--	9.44198	0.61935	8.56769	0.08629				7.9048	4.26972e-05				9.03145	0.54119	7.902	7.70412e-07
										--	8.77567	0.54562				7.76804	0.41809	7.90752	0.67039	8.48082	0.63568			--	9.44297	0.61628	8.56868	0.08562				7.9049	4.33245e-05				9.03244	0.54302	7.9021	7.8596e-07
										--	8.77667	0.53321				7.76903	0.41106	7.90852	0.65675	8.48181	0.62291			--	9.44396	0.61219	8.56967	0.0849				7.905	4.39519e-05				9.03344	0.54337	7.9022	8.01795e-07
										--	8.77766	0.52092				7.77002	0.40405	7.90951	0.64317	8.4828	0.61032			--	9.44495	0.60712	8.57066	0.08412				7.9051	4.45949e-05				9.03443	0.54216	7.9023	8.17921e-07
										--	8.77865	0.50877				7.77101	0.39707	7.9105	0.62969	8.48379	0.59794			--	9.44594	0.6011	8.57165	0.08329				7.9052	4.52379e-05				9.03542	0.53936	7.9024	8.34343e-07
										--	8.77964	0.49679				7.772	0.39015	7.91149	0.61635	8.48479	0.5858			--	9.44694	0.59419	8.57265	0.08241				7.9053	4.58966e-05				9.03641	0.53495	7.9025	8.51064e-07
										--	8.78063	0.48501				7.773	0.38329	7.91248	0.60317	8.48578	0.57393			--	9.44793	0.58646	8.57364	0.08149				7.9054	4.65554e-05				9.0374	0.52894	7.9026	8.68091e-07
										--	8.78163	0.47342				7.77399	0.37651	7.91348	0.59018	8.48677	0.56236			--	9.44892	0.57796	8.57463	0.08052				7.9055	4.72297e-05				9.0384	0.5214	7.9027	8.85428e-07
										--	8.78262	0.46212				7.77498	0.36984	7.91447	0.57743	8.48776	0.55109			--	9.44991	0.56877	8.57562	0.07952				7.9056	4.79041e-05				9.03939	0.51238	7.9028	9.0308e-07
										--	8.78361	0.45109				7.77597	0.36328	7.91546	0.56493	8.48875	0.54018			--	9.4509	0.55896	8.57661	0.07848				7.9057	4.85942e-05				9.04038	0.50202	7.9029	9.21052e-07
										--	8.7846	0.44034				7.77696	0.35684	7.91645	0.55272	8.48975	0.52961			--	9.4519	0.54862	8.57761	0.0774				7.9058	4.92843e-05				9.04137	0.49045	7.903	9.3935e-07
										--	8.78559	0.42992				7.77796	0.35055	7.91744	0.54082	8.49074	0.51943			--	9.45289	0.53782	8.5786	0.07629				7.9059	4.99901e-05				9.04236	0.47783	7.9031	9.57978e-07
										--	8.78659	0.41982				7.77895	0.34441	7.91844	0.52926	8.49173	0.50963			--	9.45388	0.52665	8.57959	0.07516				7.906	5.06958e-05				9.04336	0.46434	7.9032	9.76941e-07
										--	8.78758	0.41007				7.77994	0.33843	7.91943	0.51805	8.49272	0.50024			--	9.45487	0.5152	8.58058	0.074				7.9061	5.14173e-05				9.04435	0.45017	7.9033	9.96246e-07
										--	8.78857	0.40068				7.78093	0.33263	7.92042	0.50723	8.49371	0.49127			--	9.45586	0.50353	8.58157	0.07283				7.9062	5.21544e-05				9.04534	0.43553	7.9034	1.0159e-06
										--	8.78956	0.39166				7.78192	0.32701	7.92141	0.4968	8.49471	0.48271			--	9.45686	0.49176	8.58257	0.07163				7.9063	5.28915e-05				9.04633	0.42062	7.9035	1.0359e-06
										--	8.79055	0.38303				7.78292	0.32158	7.9224	0.48678	8.4957	0.47459			--	9.45785	0.47992	8.58356	0.07042				7.9064	5.36286e-05				9.04732	0.40564	7.9036	1.05626e-06
										--	8.79155	0.37479				7.78391	0.31635	7.9234	0.4772	8.49669	0.4669			--	9.45884	0.46811	8.58455	0.0692				7.9065	5.43971e-05				9.04832	0.39079	7.9037	1.07698e-06
										--	8.79254	0.36694				7.7849	0.31133	7.92439	0.46806	8.49768	0.45965			--	9.45983	0.4564	8.58554	0.06797				7.9066	5.515e-05				9.04931	0.37626	7.9038	1.09808e-06
										--	8.79353	0.35951				7.78589	0.30651	7.92538	0.45938	8.49867	0.45284			--	9.46082	0.44484	8.58653	0.06673				7.9067	5.59341e-05				9.0503	0.3622	7.9039	1.11954e-06
										--	8.79452	0.3525				7.78688	0.30191	7.92637	0.45117	8.49967	0.44646			--	9.46182	0.43351	8.58753	0.0655				7.9068	5.67026e-05				9.05129	0.34876	7.904	1.14139e-06
										--	8.79551	0.3459				7.78788	0.29753	7.92736	0.44343	8.50066	0.44052			--	9.46281	0.42246	8.58852	0.06426				7.9069	5.75025e-05				9.05228	0.33608	7.9041	1.16362e-06
										--	8.79651	0.33971				7.78887	0.29336	7.92836	0.43617	8.50165	0.43501			--	9.4638	0.41174	8.58951	0.06303				7.907	5.83023e-05				9.05328	0.32425	7.9042	1.18625e-06
										--	8.7975	0.33395				7.78986	0.28942	7.92935	0.4294	8.50264	0.42993			--	9.46479	0.40139	8.5905	0.0618				7.9071	5.91022e-05				9.05427	0.31334	7.9043	1.20927e-06
										--	8.79849	0.3286				7.79085	0.28569	7.93034	0.42311	8.50363	0.42527			--	9.46578	0.39147	8.59149	0.06058				7.9072	5.99334e-05				9.05526	0.30342	7.9044	1.2327e-06
										--	8.79948	0.32367				7.79184	0.28219	7.93133	0.41732	8.50463	0.42101			--	9.46678	0.382	8.59249	0.05938				7.9073	6.0749e-05				9.05625	0.29451	7.9045	1.25654e-06
										--	8.80047	0.31915				7.79284	0.2789	7.93232	0.41202	8.50562	0.41716			--	9.46777	0.37301	8.59348	0.05819				7.9074	6.15959e-05				9.05724	0.28662	7.9046	1.2808e-06
										--	8.80147	0.31504				7.79383	0.27583	7.93332	0.40721	8.50661	0.4137			--	9.46876	0.36453	8.59447	0.05702				7.9075	6.24428e-05				9.05824	0.27974	7.9047	1.30548e-06
										--	8.80246	0.31133				7.79482	0.27298	7.93431	0.40288	8.5076	0.41061			--	9.46975	0.35659	8.59546	0.05587				7.9076	6.32897e-05				9.05923	0.27383	7.9048	1.33059e-06
										--	8.80345	0.30802				7.79581	0.27034	7.9353	0.39903	8.50859	0.40789			--	9.47074	0.34918	8.59645	0.05473				7.9077	6.41523e-05				9.06022	0.26887	7.9049	1.35613e-06
										--	8.80444	0.3051				7.7968	0.2679	7.93629	0.39565	8.50959	0.40553			--	9.47174	0.34233	8.59745	0.05362				7.9078	6.50306e-05				9.06121	0.26478	7.905	1.38212e-06
										--	8.80543	0.30256				7.7978	0.26566	7.93728	0.39274	8.51058	0.4035			--	9.47273	0.33604	8.59844	0.05254				7.9079	6.59246e-05				9.0622	0.26151	7.9051	1.40856e-06
										--	8.80643	0.30039				7.79879	0.26363	7.93828	0.39029	8.51157	0.40179			--	9.47372	0.33033	8.59943	0.05148				7.908	6.68185e-05				9.0632	0.25898	7.9052	1.43545e-06
										--	8.80742	0.29858				7.79978	0.26178	7.93927	0.38828	8.51256	0.40039			--	9.47471	0.32518	8.60042	0.05046				7.9081	6.77125e-05				9.06419	0.25712	7.9053	1.46281e-06
										--	8.80841	0.29713				7.80077	0.26011	7.94026	0.3867	8.51355	0.39928			--	9.4757	0.32059	8.60141	0.04946				7.9082	6.86378e-05				9.06518	0.25585	7.9054	1.49063e-06
										--	8.8094	0.29602				7.80176	0.25863	7.94125	0.38555	8.51455	0.39844			--	9.4767	0.31658	8.60241	0.0485				7.9083	6.95632e-05				9.06617	0.25511	7.9055	1.51894e-06
										--	8.81039	0.29523				7.80276	0.25731	7.94224	0.3848	8.51554	0.39786			--	9.47769	0.31312	8.6034	0.04757				7.9084	7.04885e-05				9.06716	0.25482	7.9056	1.54773e-06
										--	8.81139	0.29476				7.80375	0.25616	7.94324	0.38445	8.51653	0.39753			--	9.47868	0.31021	8.60439	0.04667				7.9085	7.14295e-05				9.06816	0.25492	7.9057	1.57701e-06
										--	8.81238	0.2946				7.80474	0.25516	7.94423	0.38447	8.51752	0.39742			--	9.47967	0.30785	8.60538	0.04581				7.9086	7.23862e-05				9.06915	0.25537	7.9058	1.60679e-06
										--	8.81337	0.29474				7.80573	0.25431	7.94522	0.38486	8.51851	0.39752			--	9.48066	0.30601	8.60637	0.04499				7.9087	7.33586e-05				9.07014	0.2561	7.9059	1.63707e-06
										--	8.81436	0.29515				7.80672	0.2536	7.94621	0.38558	8.51951	0.39781			--	9.48166	0.3047	8.60737	0.04421				7.9088	7.4331e-05				9.07113	0.25709	7.906	1.66787e-06
										--	8.81535	0.29582				7.80772	0.25302	7.9472	0.38663	8.5205	0.39827			--	9.48265	0.3039	8.60836	0.04347				7.9089	7.5319e-05				9.07212	0.25831	7.9061	1.69919e-06
										--	8.81635	0.29676				7.80871	0.25256	7.9482	0.38798	8.52149	0.39889			--	9.48364	0.30358	8.60935	0.04277				7.909	7.63228e-05				9.07312	0.25974	7.9062	1.73103e-06
										--	8.81734	0.29792				7.8097	0.25222	7.94919	0.38962	8.52248	0.39964			--	9.48463	0.30374	8.61034	0.0421				7.9091	7.73265e-05				9.07411	0.26138	7.9063	1.76342e-06
										--	8.81833	0.29931				7.81069	0.25198	7.95018	0.39153	8.52347	0.40052			--	9.48562	0.30436	8.61133	0.04148				7.9092	7.8346e-05				9.0751	0.26321	7.9064	1.79634e-06
										--	8.81932	0.30088				7.81168	0.25184	7.95117	0.39368	8.52447	0.40152			--	9.48662	0.30542	8.61233	0.0409				7.9093	7.93811e-05				9.07609	0.26524	7.9065	1.82982e-06
										--	8.82031	0.30268				7.81268	0.25179	7.95216	0.39605	8.52546	0.4026			--	9.48761	0.30691	8.61332	0.04037				7.9094	8.04162e-05				9.07708	0.26747	7.9066	1.86386e-06
										--	8.82131	0.30466				7.81367	0.25182	7.95316	0.39863	8.52645	0.40375			--	9.4886	0.3088	8.61431	0.03987				7.9095	8.1467e-05				9.07808	0.26992	7.9067	1.89847e-06
										--	8.8223	0.30679				7.81466	0.25192	7.95415	0.40139	8.52744	0.40498			--	9.48959	0.31107	8.6153	0.03942				7.9096	8.25335e-05				9.07907	0.27259	7.9068	1.93365e-06
										--	8.82329	0.30908				7.81565	0.25209	7.95514	0.4043	8.52843	0.40625			--	9.49058	0.31368	8.61629	0.03902				7.9097	8.35999e-05				9.08006	0.27548	7.9069	1.96942e-06
										--	8.82428	0.3115				7.81664	0.25232	7.95613	0.40736	8.52943	0.40755			--	9.49158	0.31661	8.61729	0.03865				7.9098	8.46821e-05				9.08105	0.2786	7.907	2.00578e-06
										--	8.82527	0.31405				7.81764	0.25259	7.95712	0.41053	8.53042	0.40888			--	9.49257	0.31984	8.61828	0.03833				7.9099	8.578e-05				9.08204	0.28195	7.9071	2.04274e-06
										--	8.82627	0.3167				7.81863	0.25292	7.95812	0.4138	8.53141	0.41021			--	9.49356	0.32332	8.61927	0.03805				7.91	8.68935e-05				9.08304	0.2855	7.9072	2.08032e-06
										--	8.82726	0.31944				7.81962	0.25327	7.95911	0.41714	8.5324	0.41154			--	9.49455	0.32703	8.62026	0.03781				7.9101	8.8007e-05				9.08403	0.28922	7.9073	2.1185e-06
										--	8.82825	0.32225				7.82061	0.25366	7.9601	0.42053	8.53339	0.41286			--	9.49554	0.33093	8.62125	0.03761				7.9102	8.91362e-05				9.08502	0.2931	7.9074	2.15732e-06
										--	8.82924	0.32513				7.8216	0.25407	7.96109	0.42395	8.53439	0.41415			--	9.49654	0.33497	8.62225	0.03746				7.9103	9.02812e-05				9.08601	0.29706	7.9075	2.19677e-06
										--	8.83023	0.32806				7.8226	0.2545	7.96208	0.42738	8.53538	0.41541			--	9.49753	0.33911	8.62324	0.03734				7.9104	9.14261e-05				9.087	0.30108	7.9076	2.23687e-06
										--	8.83123	0.33102				7.82359	0.25494	7.96308	0.43081	8.53637	0.41662			--	9.49852	0.34332	8.62423	0.03726				7.9105	9.26023e-05				9.088	0.30506	7.9077	2.27762e-06
										--	8.83222	0.334				7.82458	0.25538	7.96407	0.4342	8.53736	0.41779			--	9.49951	0.34752	8.62522	0.03722				7.9106	9.37786e-05				9.08899	0.30894	7.9078	2.31903e-06
										--	8.83321	0.33699				7.82557	0.25583	7.96506	0.43755	8.53835	0.41889			--	9.5005	0.35172	8.62621	0.03721				7.9107	9.49549e-05				9.08998	0.31263	7.9079	2.36112e-06
										--	8.8342	0.33998				7.82656	0.25628	7.96605	0.44083	8.53935	0.41993			--	9.5015	0.35585	8.62721	0.03725				7.9108	9.61625e-05				9.09097	0.31605	7.908	2.40388e-06
										--	8.83519	0.34295				7.82756	0.25672	7.96704	0.44403	8.54034	0.4209			--	9.50249	0.35985	8.6282	0.03732				7.9109	9.73701e-05				9.09196	0.31911	7.9081	2.44734e-06
										--	8.83619	0.34589				7.82855	0.25714	7.96804	0.44712	8.54133	0.42179			--	9.50348	0.36366	8.62919	0.03742				7.911	9.85934e-05				9.09296	0.3217	7.9082	2.4915e-06
										--	8.83718	0.34879				7.82954	0.25756	7.96903	0.4501	8.54232	0.4226			--	9.50447	0.36728	8.63018	0.03755				7.9111	9.98324e-05				9.09395	0.32376	7.9083	2.53636e-06
										--	8.83817	0.35164				7.83053	0.25795	7.97002	0.45295	8.54331	0.42333			--	9.50546	0.37063	8.63117	0.03771				7.9112	0.000101087				9.09494	0.3252	7.9084	2.58195e-06
										--	8.83916	0.35443				7.83152	0.25833	7.97101	0.45566	8.54431	0.42397			--	9.50646	0.37366	8.63217	0.0379				7.9113	0.000102342				9.09593	0.32595	7.9085	2.62826e-06
										--	8.84015	0.35715				7.83252	0.25868	7.972	0.4582	8.5453	0.42453			--	9.50745	0.37634	8.63316	0.03812				7.9114	0.000103612				9.09692	0.32596	7.9086	2.67531e-06
										--	8.84115	0.35979				7.83351	0.25901	7.973	0.46058	8.54629	0.42499			--	9.50844	0.37863	8.63415	0.03837				7.9115	0.000104898				9.09792	0.32519	7.9087	2.72312e-06
										--	8.84214	0.36234				7.8345	0.25931	7.97399	0.46277	8.54728	0.42537			--	9.50943	0.38049	8.63514	0.03864				7.9116	0.0001062				9.09891	0.32362	7.9088	2.77168e-06
										--	8.84313	0.36479				7.83549	0.25959	7.97498	0.46477	8.54827	0.42566			--	9.51042	0.38189	8.63613	0.03893				7.9117	0.000107517				9.0999	0.32125	7.9089	2.82101e-06
										--	8.84412	0.36714				7.83648	0.25983	7.97597	0.46657	8.54927	0.42585			--	9.51142	0.3828	8.63713	0.03923				7.9118	0.000108835				9.10089	0.3181	7.909	2.87152e-06
										--	8.84511	0.36938				7.83748	0.26005	7.97696	0.46817	8.55026	0.42596			--	9.51241	0.38318	8.63812	0.03956				7.9119	0.000110168				9.10188	0.3142	7.9091	2.92244e-06
										--	8.84611	0.37151				7.83847	0.26023	7.97796	0.46955	8.55125	0.42598			--	9.5134	0.38309	8.63911	0.0399				7.912	0.000111532				9.10288	0.30962	7.9092	2.97415e-06
										--	8.8471	0.37352				7.83946	0.26038	7.97895	0.47071	8.55224	0.42592			--	9.51439	0.38245	8.6401	0.04026				7.9121	0.000112881				9.10387	0.30442	7.9093	3.02667e-06
										--	8.84809	0.3754				7.84045	0.26051	7.97994	0.47165	8.55323	0.42578			--	9.51538	0.38127	8.64109	0.04063				7.9122	0.000114261				9.10486	0.29869	7.9094	3.08002e-06
										--	8.84908	0.37715				7.84144	0.2606	7.98093	0.47237	8.55423	0.42557			--	9.51638	0.37957	8.64209	0.04101				7.9123	0.000115657				9.10585	0.29254	7.9095	3.1342e-06
										--	8.85007	0.37877				7.84244	0.26066	7.98192	0.47287	8.55522	0.42527			--	9.51737	0.37733	8.64308	0.04139				7.9124	0.000117053				9.10684	0.28608	7.9096	3.18922e-06
										--	8.85107	0.38025				7.84343	0.2607	7.98292	0.47313	8.55621	0.42491			--	9.51836	0.37458	8.64407	0.04178				7.9125	0.000118465				9.10784	0.27943	7.9097	3.2451e-06
										--	8.85206	0.3816				7.84442	0.2607	7.98391	0.47318	8.5572	0.42449			--	9.51935	0.37134	8.64506	0.04217				7.9126	0.000119892				9.10883	0.2727	7.9098	3.30184e-06
										--	8.85305	0.38283				7.84541	0.26068	7.9849	0.473	8.55819	0.42401			--	9.52034	0.36763	8.64605	0.04256				7.9127	0.000121335				9.10982	0.266	7.9099	3.35946e-06
										--	8.85404	0.38391				7.8464	0.26064	7.98589	0.47261	8.55919	0.42347			--	9.52134	0.36348	8.64705	0.04295				7.9128	0.000122793				9.11081	0.25946	7.91	3.41797e-06
										--	8.85503	0.38486				7.8474	0.26057	7.98688	0.472	8.56018	0.42289			--	9.52233	0.35893	8.64804	0.04334				7.9129	0.000124252				9.1118	0.25317	7.9101	3.47738e-06
										--	8.85603	0.38568				7.84839	0.26048	7.98788	0.47119	8.56117	0.42226			--	9.52332	0.35402	8.64903	0.04372				7.913	0.000125742				9.1128	0.24723	7.9102	3.5377e-06
										--	8.85702	0.38637				7.84938	0.26037	7.98887	0.47018	8.56216	0.4216			--	9.52431	0.34879	8.65002	0.04409				7.9131	0.000127232				9.11379	0.24172	7.9103	3.59894e-06
										--	8.85801	0.38693				7.85037	0.26023	7.98986	0.46897	8.56315	0.4209			--	9.5253	0.3433	8.65101	0.04445				7.9132	0.000128737				9.11478	0.2367	7.9104	3.66112e-06
										--	8.859	0.38737				7.85136	0.26009	7.99085	0.46759	8.56415	0.42017			--	9.5263	0.33759	8.65201	0.0448				7.9133	0.000130259				9.11577	0.23221	7.9105	3.72424e-06
										--	8.85999	0.38765				7.85236	0.25993	7.99184	0.46604	8.56514	0.41943			--	9.52729	0.3317	8.653	0.04513				7.9134	0.000131796				9.11676	0.2283	7.9106	3.78833e-06
										--	8.86099	0.38785				7.85335	0.25976	7.99284	0.46432	8.56613	0.41867			--	9.52828	0.3257	8.65399	0.04545				7.9135	0.000133348				9.11776	0.22498	7.9107	3.85338e-06
										--	8.86198	0.38794				7.85434	0.25957	7.99383	0.46245	8.56712	0.4179			--	9.52927	0.31965	8.65498	0.04575				7.9136	0.000134901				9.11875	0.22223	7.9108	3.91942e-06
										--	8.86297	0.38789				7.85533	0.25939	7.99482	0.46045	8.56811	0.41713			--	9.53026	0.31358	8.65597	0.04603				7.9137	0.000136485				9.11974	0.22006	7.9109	3.98645e-06
										--	8.86396	0.38777				7.85632	0.25919	7.99581	0.45832	8.56911	0.41636			--	9.53126	0.30757	8.65697	0.04629				7.9138	0.000138069				9.12073	0.21843	7.911	4.05449e-06
										--	8.86495	0.38755				7.85732	0.25899	7.9968	0.45608	8.5701	0.4156			--	9.53225	0.30165	8.65796	0.04653				7.9139	0.000139684				9.12172	0.2173	7.9111	4.12354e-06
										--	8.86595	0.38724				7.85831	0.2588	7.9978	0.45374	8.57109	0.41485			--	9.53324	0.29587	8.65895	0.04674				7.914	0.0001413				9.12272	0.21662	7.9112	4.19364e-06
										--	8.86694	0.38685				7.8593	0.25861	7.99879	0.45132	8.57208	0.41412			--	9.53423	0.29027	8.65994	0.04692				7.9141	0.000142931				9.12371	0.21632	7.9113	4.26477e-06
										--	8.86793	0.38638				7.86029	0.25842	7.99978	0.44883	8.57307	0.41341			--	9.53522	0.2849	8.66093	0.04708				7.9142	0.000144578				9.1247	0.21636	7.9114	4.33697e-06
										--	8.86892	0.38584				7.86128	0.25824	8.00077	0.44629	8.57407	0.41272			--	9.53622	0.27979	8.66193	0.04721				7.9143	0.00014624				9.12569	0.21666	7.9115	4.41023e-06
										--	8.86991	0.38523				7.86228	0.25806	8.00176	0.44371	8.57506	0.41207			--	9.53721	0.27497	8.66292	0.04731				7.9144	0.000147918				9.12668	0.21716	7.9116	4.48458e-06
										--	8.87091	0.38456				7.86327	0.2579	8.00276	0.4411	8.57605	0.41145			--	9.5382	0.27047	8.66391	0.04738				7.9145	0.000149612				9.12768	0.21781	7.9117	4.56003e-06
										--	8.8719	0.38384				7.86426	0.25775	8.00375	0.43849	8.57704	0.41086			--	9.53919	0.26632	8.6649	0.04742				7.9146	0.000151322				9.12867	0.21854	7.9118	4.63659e-06
										--	8.87289	0.38308				7.86525	0.25762	8.00474	0.43588	8.57803	0.41032			--	9.54018	0.26252	8.66589	0.04743				7.9147	0.000153031				9.12966	0.21931	7.9119	4.71427e-06
										--	8.87388	0.38228				7.86624	0.25751	8.00573	0.43328	8.57903	0.40982			--	9.54118	0.2591	8.66689	0.0474				7.9148	0.000154772				9.13065	0.22007	7.912	4.79309e-06
										--	8.87487	0.38145				7.86724	0.25742	8.00672	0.43072	8.58002	0.40937			--	9.54217	0.25605	8.66788	0.04735				7.9149	0.000156513				9.13164	0.22079	7.9121	4.87306e-06
										--	8.87587	0.38059				7.86823	0.25734	8.00772	0.42821	8.58101	0.40897			--	9.54316	0.25338	8.66887	0.04726				7.915	0.000158285				9.13264	0.22144	7.9122	4.9542e-06
										--	8.87686	0.37972				7.86922	0.25729	8.00871	0.42576	8.582	0.40862			--	9.54415	0.25108	8.66986	0.04714				7.9151	0.000160057				9.13363	0.222	7.9123	5.03651e-06
										--	8.87785	0.37883				7.87021	0.25727	8.0097	0.42337	8.58299	0.40833			--	9.54514	0.24916	8.67085	0.04699				7.9152	0.000161861				9.13462	0.22248	7.9124	5.12002e-06
										--	8.87884	0.37793				7.8712	0.25727	8.01069	0.42107	8.58399	0.4081			--	9.54614	0.24759	8.67185	0.0468				7.9153	0.000163665				9.13561	0.22286	7.9125	5.20474e-06
										--	8.87983	0.37704				7.8722	0.25729	8.01168	0.41887	8.58498	0.40792			--	9.54713	0.24635	8.67284	0.04659				7.9154	0.000165484				9.1366	0.22316	7.9126	5.29067e-06
										--	8.88083	0.37614				7.87319	0.25734	8.01268	0.41677	8.58597	0.4078			--	9.54812	0.24544	8.67383	0.04634				7.9155	0.000167319				9.1376	0.22338	7.9127	5.37784e-06
										--	8.88182	0.37526				7.87418	0.25743	8.01367	0.41478	8.58696	0.40775			--	9.54911	0.24483	8.67482	0.04607				7.9156	0.00016917				9.13859	0.22355	7.9128	5.46626e-06
										--	8.88281	0.37438				7.87517	0.25754	8.01466	0.41291	8.58795	0.40775			--	9.5501	0.24449	8.67581	0.04576				7.9157	0.000171036				9.13958	0.22369	7.9129	5.55594e-06
										--	8.8838	0.37352				7.87616	0.25768	8.01565	0.41117	8.58895	0.40782			--	9.5511	0.24439	8.67681	0.04543				7.9158	0.000172934				9.14057	0.22381	7.913	5.64697e-06
										--	8.88479	0.37269				7.87716	0.25785	8.01664	0.40957	8.58994	0.40795			--	9.55209	0.24451	8.6778	0.04507				7.9159	0.000174831				9.14156	0.22393	7.9131	5.73923e-06
										--	8.88579	0.37187				7.87815	0.25805	8.01764	0.40811	8.59093	0.40814			--	9.55308	0.24482	8.67879	0.04468				7.916	0.000176745				9.14256	0.22408	7.9132	5.83279e-06
										--	8.88678	0.37108				7.87914	0.25828	8.01863	0.4068	8.59192	0.40839			--	9.55407	0.24528	8.67978	0.04427				7.9161	0.000178674				9.14355	0.22427	7.9133	5.92768e-06
										--	8.88777	0.37032				7.88013	0.25854	8.01962	0.40564	8.59291	0.40871			--	9.55506	0.24587	8.68077	0.04383				7.9162	0.000180619				9.14454	0.2245	7.9134	6.0239e-06
										--	8.88876	0.36959				7.88112	0.25883	8.02061	0.40463	8.59391	0.40908			--	9.55606	0.24656	8.68177	0.04338				7.9163	0.000182563				9.14553	0.22479	7.9135	6.12148e-06
										--	8.88975	0.36889				7.88212	0.25914	8.0216	0.40378	8.5949	0.40951			--	9.55705	0.24731	8.68276	0.0429				7.9164	0.000184539				9.14652	0.22512	7.9136	6.22042e-06
										--	8.89075	0.36823				7.88311	0.25949	8.0226	0.40307	8.59589	0.40999			--	9.55804	0.2481	8.68375	0.0424				7.9165	0.000186531				9.14752	0.2255	7.9137	6.32075e-06
										--	8.89174	0.3676				7.8841	0.25986	8.02359	0.40252	8.59688	0.41053			--	9.55903	0.2489	8.68474	0.04189				7.9166	0.000188539				9.14851	0.22591	7.9138	6.42248e-06
										--	8.89273	0.36699				7.88509	0.26026	8.02458	0.40213	8.59787	0.41112			--	9.56002	0.24969	8.68573	0.04136				7.9167	0.000190562				9.1495	0.22633	7.9139	6.52562e-06
										--	8.89372	0.36643				7.88608	0.26068	8.02557	0.40188	8.59887	0.41175			--	9.56102	0.25044	8.68673	0.04082				7.9168	0.000192601				9.15049	0.22674	7.914	6.63019e-06
										--	8.89471	0.36589				7.88708	0.26112	8.02656	0.40177	8.59986	0.41243			--	9.56201	0.25113	8.68772	0.04027				7.9169	0.000194655				9.15148	0.22712	7.9141	6.73621e-06
										--	8.89571	0.36538				7.88807	0.26159	8.02756	0.4018	8.60085	0.41315			--	9.563	0.25176	8.68871	0.0397				7.917	0.000196726				9.15248	0.22745	7.9142	6.84369e-06
										--	8.8967	0.3649				7.88906	0.26207	8.02855	0.40197	8.60184	0.4139			--	9.56399	0.25229	8.6897	0.03913				7.9171	0.000198796				9.15347	0.22769	7.9143	6.95264e-06
										--	8.89769	0.36445				7.89005	0.26257	8.02954	0.40226	8.60283	0.41469			--	9.56498	0.25271	8.69069	0.03855				7.9172	0.000200897				9.15446	0.22782	7.9144	7.06309e-06
										--	8.89868	0.36402				7.89104	0.26308	8.03053	0.40267	8.60383	0.41549			--	9.56598	0.25301	8.69169	0.03797				7.9173	0.000203015				9.15545	0.22784	7.9145	7.17505e-06
										--	8.89967	0.36361				7.89204	0.2636	8.03152	0.40319	8.60482	0.41632			--	9.56697	0.25318	8.69268	0.03739				7.9174	0.000205148				9.15644	0.22771	7.9146	7.28854e-06
										--	8.90067	0.36322				7.89303	0.26413	8.03252	0.40381	8.60581	0.41717			--	9.56796	0.25322	8.69367	0.03681				7.9175	0.000207296				9.15744	0.22744	7.9147	7.40356e-06
										--	8.90166	0.36284				7.89402	0.26466	8.03351	0.40452	8.6068	0.41802			--	9.56895	0.25312	8.69466	0.03623				7.9176	0.000209461				9.15843	0.22702	7.9148	7.52015e-06
										--	8.90265	0.36246				7.89501	0.2652	8.0345	0.40532	8.60779	0.41887			--	9.56994	0.25288	8.69565	0.03565				7.9177	0.000211641				9.15942	0.22646	7.9149	7.63831e-06
										--	8.90364	0.3621				7.896	0.26573	8.03549	0.40617	8.60879	0.41971			--	9.57094	0.25249	8.69665	0.03507				7.9178	0.000213836				9.16041	0.22577	7.915	7.75806e-06
										--	8.90463	0.36173				7.897	0.26626	8.03648	0.40709	8.60978	0.42054			--	9.57193	0.25194	8.69764	0.03451				7.9179	0.000216032				9.1614	0.22498	7.9151	7.87942e-06
										--	8.90563	0.36135				7.89799	0.26679	8.03748	0.40804	8.61077	0.42135			--	9.57292	0.25126	8.69863	0.03395				7.918	0.000218259				9.1624	0.22412	7.9152	8.00241e-06
										--	8.90662	0.36096				7.89898	0.26729	8.03847	0.40903	8.61176	0.42213			--	9.57391	0.25043	8.69962	0.0334				7.9181	0.000220502				9.16339	0.22322	7.9153	8.12704e-06
										--	8.90761	0.36056				7.89997	0.26779	8.03946	0.41004	8.61275	0.42287			--	9.5749	0.24947	8.70061	0.03286				7.9182	0.00022276				9.16438	0.22233	7.9154	8.25333e-06
										--	8.9086	0.36013				7.90096	0.26826	8.04045	0.41105	8.61375	0.42357			--	9.5759	0.24837	8.70161	0.03233				7.9183	0.000225034				9.16537	0.2215	7.9155	8.3813e-06
										--	8.90959	0.35967				7.90196	0.26871	8.04144	0.41205	8.61474	0.42421			--	9.57689	0.24714	8.7026	0.03182				7.9184	0.000227324				9.16636	0.22077	7.9156	8.51096e-06
										--	8.91059	0.35918				7.90295	0.26913	8.04244	0.41303	8.61573	0.42479			--	9.57788	0.24577	8.70359	0.03132				7.9185	0.00022963				9.16736	0.22019	7.9157	8.64233e-06
										--	8.91158	0.35864				7.90394	0.26951	8.04343	0.41397	8.61672	0.42529			--	9.57887	0.24429	8.70458	0.03084				7.9186	0.000231967				9.16835	0.21983	7.9158	8.77543e-06
										--	8.91257	0.35805				7.90493	0.26986	8.04442	0.41486	8.61771	0.42571			--	9.57986	0.24269	8.70557	0.03038				7.9187	0.000234507				9.16934	0.21971	7.9159	8.91027e-06
										--	8.91356	0.35741				7.90592	0.27017	8.04541	0.41568	8.61871	0.42604			--	9.58086	0.24097	8.70657	0.02993				7.9188	0.000236875				9.17033	0.21989	7.916	9.04688e-06
										--	8.91455	0.35671				7.90692	0.27044	8.0464	0.41643	8.6197	0.42627			--	9.58185	0.23914	8.70756	0.02951				7.9189	0.000239244				9.17132	0.2204	7.9161	9.18527e-06
										--	8.91555	0.35594				7.90791	0.27065	8.0474	0.4171	8.62069	0.42639			--	9.58284	0.23719	8.70855	0.0291				7.919	0.000241643				9.17232	0.22127	7.9162	9.32546e-06
										--	8.91654	0.3551				7.9089	0.27082	8.04839	0.41765	8.62168	0.4264			--	9.58383	0.23514	8.70954	0.02871				7.9191	0.000244059				9.17331	0.2225	7.9163	9.46747e-06
										--	8.91753	0.35418				7.90989	0.27092	8.04938	0.4181	8.62267	0.42628			--	9.58482	0.23298	8.71053	0.02834				7.9192	0.000246474				9.1743	0.22411	7.9164	9.61131e-06
										--	8.91852	0.35317				7.91088	0.27096	8.05037	0.41841	8.62367	0.42602			--	9.58582	0.23073	8.71153	0.028				7.9193	0.00024892				9.17529	0.22608	7.9165	9.757e-06
										--	8.91951	0.35207				7.91188	0.27094	8.05136	0.41859	8.62466	0.42562			--	9.58681	0.22836	8.71252	0.02767				7.9194	0.000251383				9.17628	0.22842	7.9166	9.90457e-06
										--	8.92051	0.35087				7.91287	0.27085	8.05236	0.41863	8.62565	0.42508			--	9.5878	0.22591	8.71351	0.02737				7.9195	0.000253861				9.17728	0.23107	7.9167	1.0054e-05
										--	8.9215	0.34957				7.91386	0.27069	8.05335	0.4185	8.62664	0.42438			--	9.58879	0.22338	8.7145	0.02708				7.9196	0.000256339				9.17827	0.23402	7.9168	1.02054e-05
										--	8.92249	0.34817				7.91485	0.27045	8.05434	0.41821	8.62763	0.42351			--	9.58978	0.22076	8.71549	0.02682				7.9197	0.000258848				9.17926	0.2372	7.9169	1.03587e-05
										--	8.92348	0.34665				7.91584	0.27014	8.05533	0.41774	8.62863	0.42248			--	9.59078	0.21806	8.71649	0.02658				7.9198	0.000261373				9.18025	0.24058	7.917	1.0514e-05
										--	8.92447	0.34503				7.91684	0.26974	8.05632	0.41709	8.62962	0.42127			--	9.59177	0.21528	8.71748	0.02636				7.9199	0.000263914				9.18124	0.24407	7.9171	1.06712e-05
										--	8.92547	0.34328				7.91783	0.26925	8.05732	0.41625	8.63061	0.41989			--	9.59276	0.21243	8.71847	0.02616				7.92	0.00026647				9.18224	0.24763	7.9172	1.08303e-05
										--	8.92646	0.34142				7.91882	0.26868	8.05831	0.41522	8.6316	0.41832			--	9.59375	0.20951	8.71946	0.02598				7.9201	0.000269042				9.18323	0.25119	7.9173	1.09915e-05
										--	8.92745	0.33943				7.91981	0.26802	8.0593	0.41399	8.63259	0.41657			--	9.59474	0.20654	8.72045	0.02582				7.9202	0.00027163				9.18422	0.25467	7.9174	1.11547e-05
										--	8.92844	0.33732				7.9208	0.26726	8.06029	0.41255	8.63359	0.41464			--	9.59574	0.20352	8.72145	0.02567				7.9203	0.000274249				9.18521	0.25801	7.9175	1.132e-05
										--	8.92943	0.33508				7.9218	0.26641	8.06128	0.4109	8.63458	0.41251			--	9.59673	0.20046	8.72244	0.02555				7.9204	0.000276869				9.1862	0.26116	7.9176	1.14873e-05
										--	8.93043	0.33271				7.92279	0.26547	8.06228	0.40904	8.63557	0.4102			--	9.59772	0.19738	8.72343	0.02544				7.9205	0.000279503				9.1872	0.26406	7.9177	1.16566e-05
										--	8.93142	0.33022				7.92378	0.26443	8.06327	0.40698	8.63656	0.40769			--	9.59871	0.19428	8.72442	0.02535				7.9206	0.00028217				9.18819	0.26665	7.9178	1.18281e-05
										--	8.93241	0.32761				7.92477	0.2633	8.06426	0.4047	8.63755	0.405			--	9.5997	0.19118	8.72541	0.02527				7.9207	0.000284836				9.18918	0.2689	7.9179	1.20017e-05
										--	8.9334	0.32486				7.92576	0.26206	8.06525	0.40221	8.63855	0.40213			--	9.6007	0.1881	8.72641	0.02521				7.9208	0.000287518				9.19017	0.27077	7.918	1.21774e-05
										--	8.93439	0.322				7.92676	0.26073	8.06624	0.39951	8.63954	0.39907			--	9.60169	0.18505	8.7274	0.02516				7.9209	0.000290231				9.19116	0.27224	7.9181	1.23553e-05
										--	8.93539	0.31902				7.92775	0.2593	8.06724	0.39661	8.64053	0.39583			--	9.60268	0.18204	8.72839	0.02513				7.921	0.000292944				9.19216	0.2733	7.9182	1.25353e-05
										--	8.93638	0.31592				7.92874	0.25777	8.06823	0.3935	8.64152	0.39242			--	9.60367	0.1791	8.72938	0.0251				7.9211	0.000295689				9.19315	0.27393	7.9183	1.27175e-05
										--	8.93737	0.3127				7.92973	0.25615	8.06922	0.39019	8.64251	0.38884			--	9.60466	0.17623	8.73037	0.02509				7.9212	0.000298449				9.19414	0.27415	7.9184	1.2902e-05
										--	8.93836	0.30938				7.93072	0.25443	8.07021	0.38669	8.64351	0.3851			--	9.60566	0.17346	8.73137	0.02509				7.9213	0.00030121				9.19513	0.27396	7.9185	1.30886e-05
										--	8.93935	0.30595				7.93172	0.25262	8.0712	0.383	8.6445	0.3812			--	9.60665	0.17081	8.73236	0.02509				7.9214	0.000304001				9.19612	0.27338	7.9186	1.32775e-05
										--	8.94035	0.30243				7.93271	0.25072	8.0722	0.37913	8.64549	0.37716			--	9.60764	0.16828	8.73335	0.02511				7.9215	0.000306809				9.19712	0.27244	7.9187	1.34687e-05
										--	8.94134	0.29881				7.9337	0.24873	8.07319	0.37508	8.64648	0.37298			--	9.60863	0.1659	8.73434	0.02513				7.9216	0.000309632				9.19811	0.27115	7.9188	1.36622e-05
										--	8.94233	0.2951				7.93469	0.24665	8.07418	0.37086	8.64747	0.36866			--	9.60962	0.16367	8.73533	0.02515				7.9217	0.00031247				9.1991	0.26955	7.9189	1.3858e-05
										--	8.94332	0.29131				7.93568	0.24449	8.07517	0.36649	8.64847	0.36423			--	9.61062	0.16162	8.73633	0.02518				7.9218	0.000315309				9.20009	0.26767	7.919	1.40561e-05
										--	8.94431	0.28745				7.93668	0.24225	8.07616	0.36197	8.64946	0.35969			--	9.61161	0.15974	8.73732	0.02522				7.9219	0.000318179				9.20108	0.26555	7.9191	1.42566e-05
										--	8.94531	0.28352				7.93767	0.23994	8.07716	0.35731	8.65045	0.35504			--	9.6126	0.15806	8.73831	0.02525				7.922	0.000321065				9.20208	0.26322	7.9192	1.44594e-05
										--	8.9463	0.27954				7.93866	0.23755	8.07815	0.35251	8.65144	0.35031			--	9.61359	0.15659	8.7393	0.02529				7.9221	0.000323966				9.20307	0.26071	7.9193	1.46646e-05
										--	8.94729	0.2755				7.93965	0.23509	8.07914	0.34761	8.65243	0.3455			--	9.61458	0.15532	8.74029	0.02533				7.9222	0.000326899				9.20406	0.25805	7.9194	1.48722e-05
										--	8.94828	0.27143				7.94064	0.23257	8.08013	0.34259	8.65343	0.34063			--	9.61558	0.15426	8.74129	0.02536				7.9223	0.000329832				9.20505	0.25528	7.9195	1.50823e-05
										--	8.94927	0.26731				7.94164	0.22999	8.08112	0.33747	8.65442	0.3357			--	9.61657	0.15341	8.74228	0.0254				7.9224	0.000332781				9.20604	0.25242	7.9196	1.52948e-05
										--	8.95027	0.26318				7.94263	0.22735	8.08212	0.33227	8.65541	0.33072			--	9.61756	0.15278	8.74327	0.02543				7.9225	0.000335745				9.20704	0.2495	7.9197	1.55098e-05
										--	8.95126	0.25902				7.94362	0.22466	8.08311	0.327	8.6564	0.32572			--	9.61855	0.15237	8.74426	0.02546				7.9226	0.000338725				9.20803	0.24654	7.9198	1.57272e-05
										--	8.95225	0.25486				7.94461	0.22193	8.0841	0.32167	8.65739	0.3207			--	9.61954	0.15215	8.74525	0.02548				7.9227	0.000341736				9.20902	0.24357	7.9199	1.59472e-05
										--	8.95324	0.2507				7.9456	0.21916	8.08509	0.31628	8.65839	0.31567			--	9.62054	0.15215	8.74625	0.02551				7.9228	0.000344747				9.21001	0.24059	7.92	1.61697e-05
										--	8.95423	0.24655				7.9466	0.21636	8.08608	0.31086	8.65938	0.31065			--	9.62153	0.15233	8.74724	0.02552				7.9229	0.000347774				9.211	0.23762	7.9201	1.63947e-05
										--	8.95523	0.24242				7.94759	0.21353	8.08708	0.30542	8.66037	0.30564			--	9.62252	0.1527	8.74823	0.02553				7.923	0.000350817				9.212	0.23468	7.9202	1.66223e-05
										--	8.95622	0.23831				7.94858	0.21067	8.08807	0.29996	8.66136	0.30066			--	9.62351	0.15324	8.74922	0.02553				7.9231	0.000353891				9.21299	0.23179	7.9203	1.68525e-05
										--	8.95721	0.23424				7.94957	0.2078	8.08906	0.2945	8.66235	0.29572			--	9.6245	0.15394	8.75021	0.02553				7.9232	0.000356965				9.21398	0.22894	7.9204	1.70853e-05
										--	8.9582	0.23022				7.95056	0.20492	8.09005	0.28904	8.66335	0.29082			--	9.6255	0.15477	8.75121	0.02551				7.9233	0.00036007				9.21497	0.22616	7.9205	1.73208e-05
										--	8.95919	0.22623				7.95156	0.20203	8.09104	0.28361	8.66434	0.28599			--	9.62649	0.15573	8.7522	0.02549				7.9234	0.000363175				9.21596	0.22346	7.9206	1.75589e-05
										--	8.96019	0.22231				7.95255	0.19914	8.09204	0.27822	8.66533	0.28122			--	9.62748	0.1568	8.75319	0.02546				7.9235	0.000366296				9.21696	0.22085	7.9207	1.77996e-05
										--	8.96118	0.21845				7.95354	0.19625	8.09303	0.27287	8.66632	0.27653			--	9.62847	0.15795	8.75418	0.02542				7.9236	0.000369449				9.21795	0.21833	7.9208	1.80431e-05
										--	8.96217	0.21466				7.95453	0.19337	8.09402	0.26757	8.66731	0.27192			--	9.62946	0.15917	8.75517	0.02537				7.9237	0.000372601				9.21894	0.21593	7.9209	1.82892e-05
										--	8.96316	0.21095				7.95552	0.19052	8.09501	0.26234	8.66831	0.26741			--	9.63046	0.16043	8.75617	0.02531				7.9238	0.000375785				9.21993	0.21365	7.921	1.85382e-05
										--	8.96415	0.20732				7.95652	0.18768	8.096	0.25718	8.6693	0.26299			--	9.63145	0.16172	8.75716	0.02524				7.9239	0.000378969				9.22092	0.21151	7.9211	1.87898e-05
										--	8.96515	0.20378				7.95751	0.18486	8.097	0.25211	8.67029	0.25869			--	9.63244	0.16302	8.75815	0.02516				7.924	0.000382184				9.22192	0.20952	7.9212	1.90442e-05
										--	8.96614	0.20034				7.9585	0.18208	8.09799	0.24712	8.67128	0.2545			--	9.63343	0.1643	8.75914	0.02507				7.9241	0.000385399				9.22291	0.2077	7.9213	1.93014e-05
										--	8.96713	0.19699				7.95949	0.17933	8.09898	0.24224	8.67227	0.25043			--	9.63442	0.16554	8.76013	0.02497				7.9242	0.000388645				9.2239	0.20605	7.9214	1.95614e-05
										--	8.96812	0.19375				7.96048	0.17662	8.09997	0.23748	8.67327	0.24648			--	9.63542	0.16673	8.76113	0.02486				7.9243	0.000391892				9.22489	0.2046	7.9215	1.98243e-05
										--	8.96911	0.19061				7.96148	0.17396	8.10096	0.23282	8.67426	0.24266			--	9.63641	0.16785	8.76212	0.02474				7.9244	0.000395154				9.22588	0.20335	7.9216	2.009e-05
										--	8.97011	0.18758				7.96247	0.17134	8.10196	0.2283	8.67525	0.23898			--	9.6374	0.16888	8.76311	0.02461				7.9245	0.000398448				9.22688	0.20231	7.9217	2.03585e-05
										--	8.9711	0.18466				7.96346	0.16877	8.10295	0.2239	8.67624	0.23542			--	9.63839	0.1698	8.7641	0.02446				7.9246	0.000401741				9.22787	0.20148	7.9218	2.063e-05
										--	8.97209	0.18185				7.96445	0.16626	8.10394	0.21964	8.67723	0.23201			--	9.63938	0.17061	8.76509	0.02431				7.9247	0.00040505				9.22886	0.20088	7.9219	2.09044e-05
										--	8.97308	0.17916				7.96544	0.16381	8.10493	0.21552	8.67823	0.22873			--	9.64038	0.17127	8.76609	0.02415				7.9248	0.000408391				9.22985	0.2005	7.922	2.11817e-05
										--	8.97407	0.17659				7.96644	0.16141	8.10592	0.21154	8.67922	0.2256			--	9.64137	0.1718	8.76708	0.02398				7.9249	0.000411732				9.23084	0.20034	7.9221	2.1462e-05
										--	8.97507	0.17414				7.96743	0.15908	8.10692	0.20772	8.68021	0.2226			--	9.64236	0.17216	8.76807	0.0238				7.925	0.000415088				9.23184	0.20038	7.9222	2.17452e-05
										--	8.97606	0.1718				7.96842	0.15682	8.10791	0.20405	8.6812	0.21975			--	9.64335	0.17235	8.76906	0.02361				7.9251	0.000418476				9.23283	0.20061	7.9223	2.20314e-05
										--	8.97705	0.16959				7.96941	0.15462	8.1089	0.20054	8.68219	0.21704			--	9.64434	0.17238	8.77005	0.02341				7.9252	0.000421863				9.23382	0.20101	7.9224	2.23207e-05
										--	8.97804	0.16749				7.9704	0.15249	8.10989	0.19719	8.68319	0.21447			--	9.64534	0.17222	8.77105	0.02321				7.9253	0.000425267				9.23481	0.20157	7.9225	2.26129e-05
										--	8.97903	0.16551				7.9714	0.15043	8.11088	0.194	8.68418	0.21203			--	9.64633	0.17188	8.77204	0.02299				7.9254	0.000428686				9.2358	0.20224	7.9226	2.29083e-05
										--	8.98003	0.16365				7.97239	0.14845	8.11188	0.19097	8.68517	0.20973			--	9.64732	0.17136	8.77303	0.02277				7.9255	0.00043212				9.2368	0.20299	7.9227	2.32067e-05
										--	8.98102	0.1619				7.97338	0.14653	8.11287	0.18811	8.68616	0.20757			--	9.64831	0.17065	8.77402	0.02254				7.9256	0.000435571				9.23779	0.20379	7.9228	2.35082e-05
										--	8.98201	0.16027				7.97437	0.14469	8.11386	0.18541	8.68715	0.20554			--	9.6493	0.16977	8.77501	0.02231				7.9257	0.000439037				9.23878	0.2046	7.9229	2.38128e-05
										--	8.983	0.15876				7.97536	0.14292	8.11485	0.18287	8.68815	0.20363			--	9.6503	0.1687	8.77601	0.02207				7.9258	0.000442503				9.23977	0.20538	7.923	2.41205e-05
										--	8.98399	0.15735				7.97636	0.14123	8.11584	0.18049	8.68914	0.20185			--	9.65129	0.16746	8.777	0.02182				7.9259	0.000446				9.24076	0.20609	7.9231	2.44314e-05
										--	8.98499	0.15605				7.97735	0.1396	8.11684	0.17828	8.69013	0.2002			--	9.65228	0.16606	8.77799	0.02157				7.926	0.000449513				9.24176	0.20668	7.9232	2.47455e-05
										--	8.98598	0.15486				7.97834	0.13805	8.11783	0.17622	8.69112	0.19866			--	9.65327	0.16449	8.77898	0.02131				7.9261	0.000453026				9.24275	0.20712	7.9233	2.50628e-05
										--	8.98697	0.15377				7.97933	0.13657	8.11882	0.17432	8.69211	0.19723			--	9.65426	0.16277	8.77997	0.02105				7.9262	0.000456571				9.24374	0.20738	7.9234	2.53833e-05
										--	8.98796	0.15278				7.98032	0.13517	8.11981	0.17258	8.69311	0.19591			--	9.65526	0.16091	8.78097	0.02078				7.9263	0.000460115				9.24473	0.20742	7.9235	2.5707e-05
										--	8.98895	0.15189				7.98132	0.13383	8.1208	0.17098	8.6941	0.1947			--	9.65625	0.15892	8.78196	0.02051				7.9264	0.000463676				9.24572	0.20722	7.9236	2.60339e-05
										--	8.98995	0.15109				7.98231	0.13256	8.1218	0.16954	8.69509	0.19358			--	9.65724	0.1568	8.78295	0.02024				7.9265	0.000467267				9.24672	0.20676	7.9237	2.63641e-05
										--	8.99094	0.15038				7.9833	0.13135	8.12279	0.16824	8.69608	0.19256			--	9.65823	0.15458	8.78394	0.01997				7.9266	0.000470859				9.24771	0.20602	7.9238	2.66977e-05
										--	8.99193	0.14976				7.98429	0.13021	8.12378	0.16707	8.69707	0.19163			--	9.65922	0.15226	8.78493	0.01969				7.9267	0.00047445				9.2487	0.20501	7.9239	2.70345e-05
										--	8.99292	0.14923				7.98528	0.12913	8.12477	0.16604	8.69807	0.19079			--	9.66022	0.14985	8.78593	0.01942				7.9268	0.000478073				9.24969	0.20371	7.924	2.73746e-05
										--	8.99391	0.14877				7.98628	0.12812	8.12576	0.16515	8.69906	0.19002			--	9.66121	0.14737	8.78692	0.01914				7.9269	0.000481712				9.25068	0.20214	7.9241	2.77181e-05
										--	8.99491	0.14838				7.98727	0.12716	8.12676	0.16437	8.70005	0.18933			--	9.6622	0.14482	8.78791	0.01886				7.927	0.00048535				9.25168	0.20032	7.9242	2.8065e-05
										--	8.9959	0.14808				7.98826	0.12626	8.12775	0.16371	8.70104	0.18871			--	9.66319	0.14223	8.7889	0.01858				7.9271	0.00048902				9.25267	0.19826	7.9243	2.84153e-05
										--	8.99689	0.14783				7.98925	0.12541	8.12874	0.16317	8.70203	0.18815			--	9.66418	0.13961	8.78989	0.01831				7.9272	0.00049269				9.25366	0.19598	7.9244	2.87689e-05
										--	8.99788	0.14766				7.99024	0.12461	8.12973	0.16274	8.70303	0.18765			--	9.66518	0.13696	8.79089	0.01803				7.9273	0.000496376				9.25465	0.19353	7.9245	2.9126e-05
										--	8.99887	0.14754				7.99124	0.12386	8.13072	0.1624	8.70402	0.18721			--	9.66617	0.1343	8.79188	0.01776				7.9274	0.000500077				9.25564	0.19092	7.9246	2.94865e-05
										--	8.99987	0.14747				7.99223	0.12316	8.13172	0.16216	8.70501	0.18681			--	9.66716	0.13164	8.79287	0.01749				7.9275	0.000503794				9.25664	0.1882	7.9247	2.98505e-05
										--	9.00086	0.14746				7.99322	0.1225	8.13271	0.162	8.706	0.18646			--	9.66815	0.12899	8.79386	0.01722				7.9276	0.000507511				9.25763	0.1854	7.9248	3.02179e-05
										--	9.00185	0.1475				7.99421	0.12188	8.1337	0.16193	8.70699	0.18614			--	9.66914	0.12636	8.79485	0.01695				7.9277	0.00051126				9.25862	0.18255	7.9249	3.05889e-05
										--	9.00284	0.14757				7.9952	0.1213	8.13469	0.16193	8.70799	0.18586			--	9.67014	0.12376	8.79585	0.01669				7.9278	0.000515008				9.25961	0.1797	7.925	3.09633e-05
										--	9.00383	0.1477				7.9962	0.12076	8.13568	0.162	8.70898	0.18561			--	9.67113	0.1212	8.79684	0.01643				7.9279	0.000518772				9.2606	0.17686	7.9251	3.13413e-05
										--	9.00483	0.14785				7.99719	0.12024	8.13668	0.16213	8.70997	0.18538			--	9.67212	0.11868	8.79783	0.01618				7.928	0.000522552				9.2616	0.17408	7.9252	3.17229e-05
										--	9.00582	0.14804				7.99818	0.11976	8.13767	0.16231	8.71096	0.18517			--	9.67311	0.11622	8.79882	0.01593				7.9281	0.000526331				9.26259	0.17138	7.9253	3.2108e-05
										--	9.00681	0.14826				7.99917	0.11931	8.13866	0.16254	8.71195	0.18498			--	9.6741	0.11382	8.79981	0.01568				7.9282	0.000530143				9.26358	0.16877	7.9254	3.24967e-05
										--	9.0078	0.14849				8.00016	0.11888	8.13965	0.16281	8.71295	0.1848			--	9.6751	0.1115	8.80081	0.01544				7.9283	0.000533954				9.26457	0.16628	7.9255	3.2889e-05
										--	9.00879	0.14875				8.00116	0.11847	8.14064	0.16311	8.71394	0.18463			--	9.67609	0.10924	8.8018	0.01521				7.9284	0.00053778				9.26556	0.16391	7.9256	3.32849e-05
										--	9.00979	0.14903				8.00215	0.11808	8.14164	0.16343	8.71493	0.18447			--	9.67708	0.10707	8.80279	0.01498				7.9285	0.000541623				9.26656	0.16169	7.9257	3.36844e-05
										--	9.01078	0.14931				8.00314	0.11772	8.14263	0.16378	8.71592	0.1843			--	9.67807	0.10499	8.80378	0.01476				7.9286	0.000545465				9.26755	0.15961	7.9258	3.40876e-05
										--	9.01177	0.1496				8.00413	0.11736	8.14362	0.16413	8.71691	0.18413			--	9.67906	0.10299	8.80477	0.01455				7.9287	0.000549324				9.26854	0.15767	7.9259	3.44945e-05
										--	9.01276	0.1499				8.00512	0.11702	8.14461	0.1645	8.71791	0.18395			--	9.68006	0.10109	8.80577	0.01434				7.9288	0.000553197				9.26953	0.15588	7.926	3.49051e-05
										--	9.01375	0.1502				8.00612	0.11669	8.1456	0.16486	8.7189	0.18376			--	9.68105	0.09929	8.80676	0.01414				7.9289	0.000557087				9.27052	0.15423	7.9261	3.53194e-05
										--	9.01475	0.1505				8.00711	0.11637	8.1466	0.16522	8.71989	0.18356			--	9.68204	0.09759	8.80775	0.01394				7.929	0.000560976				9.27152	0.15271	7.9262	3.57374e-05
										--	9.01574	0.15079				8.0081	0.11606	8.14759	0.16556	8.72088	0.18335			--	9.68303	0.09599	8.80874	0.01375				7.9291	0.000564882				9.27251	0.15131	7.9263	3.61591e-05
										--	9.01673	0.15107				8.00909	0.11575	8.14858	0.16589	8.72187	0.18312			--	9.68402	0.09451	8.80973	0.01357				7.9292	0.000568803				9.2735	0.15004	7.9264	3.65846e-05
										--	9.01772	0.15134				8.01008	0.11545	8.14957	0.16619	8.72287	0.18287			--	9.68502	0.09312	8.81073	0.0134				7.9293	0.000572739				9.27449	0.14888	7.9265	3.70138e-05
										--	9.01871	0.1516				8.01108	0.11515	8.15056	0.16647	8.72386	0.1826			--	9.68601	0.09185	8.81172	0.01324				7.9294	0.000576676				9.27548	0.14782	7.9266	3.74468e-05
										--	9.01971	0.15184				8.01207	0.11485	8.15156	0.16671	8.72485	0.18231			--	9.687	0.09069	8.81271	0.01308				7.9295	0.000580628				9.27648	0.14686	7.9267	3.78836e-05
										--	9.0207	0.15206				8.01306	0.11455	8.15255	0.16691	8.72584	0.18199			--	9.68799	0.08964	8.8137	0.01293				7.9296	0.00058458				9.27747	0.14599	7.9268	3.83243e-05
										--	9.02169	0.15225				8.01405	0.11424	8.15354	0.16707	8.72683	0.18165			--	9.68898	0.0887	8.81469	0.01279				7.9297	0.000588564				9.27846	0.14521	7.9269	3.87687e-05
										--	9.02268	0.15242				8.01504	0.11394	8.15453	0.16719	8.72783	0.18128			--	9.68998	0.08786	8.81569	0.01265				7.9298	0.000592548				9.27945	0.14453	7.927	3.9217e-05
										--	9.02367	0.15256				8.01604	0.11363	8.15552	0.16726	8.72882	0.18089			--	9.69097	0.08714	8.81668	0.01253				7.9299	0.000596531				9.28044	0.14393	7.9271	3.96694e-05
										--	9.02467	0.15267				8.01703	0.11331	8.15652	0.16727	8.72981	0.18047			--	9.69196	0.08652	8.81767	0.01241				7.93	0.000600546				9.28144	0.14342	7.9272	4.01254e-05
										--	9.02566	0.15276				8.01802	0.11299	8.15751	0.16723	8.7308	0.18003			--	9.69295	0.08601	8.81866	0.0123				7.9301	0.000604545				9.28243	0.14302	7.9273	4.05853e-05
										--	9.02665	0.15281				8.01901	0.11266	8.1585	0.16713	8.73179	0.17955			--	9.69394	0.0856	8.81965	0.01219				7.9302	0.000608576				9.28342	0.14271	7.9274	4.10492e-05
										--	9.02764	0.15282				8.02	0.11233	8.15949	0.16698	8.73279	0.17905			--	9.69494	0.08529	8.82065	0.01209				7.9303	0.000612607				9.28441	0.14252	7.9275	4.15169e-05
										--	9.02863	0.1528				8.021	0.11199	8.16048	0.16675	8.73378	0.17853			--	9.69593	0.08507	8.82164	0.012				7.9304	0.000616653				9.2854	0.14244	7.9276	4.19886e-05
										--	9.02963	0.15274				8.02199	0.11164	8.16148	0.16647	8.73477	0.17797			--	9.69692	0.08495	8.82263	0.01192				7.9305	0.0006207				9.2864	0.14249	7.9277	4.24642e-05
										--	9.03062	0.15265				8.02298	0.11128	8.16247	0.16612	8.73576	0.17739			--	9.69791	0.08491	8.82362	0.01184				7.9306	0.000624762				9.28739	0.14266	7.9278	4.29438e-05
										--	9.03161	0.15252				8.02397	0.11091	8.16346	0.16571	8.73675	0.17679			--	9.6989	0.08495	8.82461	0.01177				7.9307	0.000628839				9.28838	0.14298	7.9279	4.34273e-05
										--	9.0326	0.15235				8.02496	0.11054	8.16445	0.16524	8.73775	0.17616			--	9.6999	0.08506	8.82561	0.01171				7.9308	0.000632917				9.28937	0.14343	7.928	4.39148e-05
										--	9.03359	0.15213				8.02596	0.11015	8.16544	0.16469	8.73874	0.17551			--	9.70089	0.08524	8.8266	0.01165				7.9309	0.000636995				9.29036	0.14403	7.9281	4.44063e-05
										--	9.03459	0.15188				8.02695	0.10976	8.16644	0.16409	8.73973	0.17484			--	9.70188	0.08548	8.82759	0.0116				7.931	0.000641104				9.29136	0.14478	7.9282	4.49018e-05
										--	9.03558	0.1516				8.02794	0.10936	8.16743	0.16342	8.74072	0.17414			--	9.70287	0.08577	8.82858	0.01155				7.9311	0.000645213				9.29235	0.14566	7.9283	4.54014e-05
										--	9.03657	0.15127				8.02893	0.10895	8.16842	0.16269	8.74171	0.17343			--	9.70386	0.0861	8.82957	0.01151				7.9312	0.000649322				9.29334	0.14668	7.9284	4.59049e-05
										--	9.03756	0.1509				8.02992	0.10854	8.16941	0.16189	8.74271	0.1727			--	9.70486	0.08647	8.83057	0.01148				7.9313	0.000653447				9.29433	0.14783	7.9285	4.64125e-05
										--	9.03855	0.1505				8.03092	0.10811	8.1704	0.16104	8.7437	0.17195			--	9.70585	0.08687	8.83156	0.01145				7.9314	0.000657572				9.29532	0.14908	7.9286	4.69242e-05
										--	9.03955	0.15007				8.03191	0.10768	8.1714	0.16014	8.74469	0.17119			--	9.70684	0.08727	8.83255	0.01142				7.9315	0.000661712				9.29632	0.15043	7.9287	4.74399e-05
										--	9.04054	0.14959				8.0329	0.10724	8.17239	0.15917	8.74568	0.17041			--	9.70783	0.08769	8.83354	0.01139				7.9316	0.000665853				9.29731	0.15186	7.9288	4.79597e-05
										--	9.04153	0.14908				8.03389	0.1068	8.17338	0.15816	8.74667	0.16962			--	9.70882	0.0881	8.83453	0.01137				7.9317	0.000670009				9.2983	0.15334	7.9289	4.84835e-05
										--	9.04252	0.14854				8.03488	0.10635	8.17437	0.15709	8.74767	0.16882			--	9.70982	0.08851	8.83553	0.01136				7.9318	0.000674181				9.29929	0.15484	7.929	4.90115e-05
										--	9.04351	0.14795				8.03588	0.10589	8.17536	0.15598	8.74866	0.16802			--	9.71081	0.08889	8.83652	0.01134				7.9319	0.000678352				9.30028	0.15635	7.9291	4.95436e-05
										--	9.04451	0.14735				8.03687	0.10543	8.17636	0.15483	8.74965	0.1672			--	9.7118	0.08924	8.83751	0.01133				7.932	0.000682524				9.30128	0.15783	7.9292	5.00798e-05
										--	9.0455	0.14671				8.03786	0.10497	8.17735	0.15364	8.75064	0.16638			--	9.71279	0.08956	8.8385	0.01132				7.9321	0.000686712				9.30227	0.15926	7.9293	5.06201e-05
										--	9.04649	0.14604				8.03885	0.1045	8.17834	0.15241	8.75163	0.16555			--	9.71378	0.08982	8.83949	0.01131				7.9322	0.000690899				9.30326	0.16061	7.9294	5.11645e-05
										--	9.04748	0.14535				8.03984	0.10403	8.17933	0.15115	8.75263	0.16472			--	9.71478	0.09004	8.84049	0.01131				7.9323	0.000695102				9.30425	0.16186	7.9295	5.17131e-05
										--	9.04847	0.14463				8.04084	0.10355	8.18032	0.14986	8.75362	0.16389			--	9.71577	0.09018	8.84148	0.0113				7.9324	0.000699306				9.30524	0.16298	7.9296	5.22658e-05
										--	9.04947	0.14389				8.04183	0.10308	8.18132	0.14855	8.75461	0.16306			--	9.71676	0.09026	8.84247	0.0113				7.9325	0.000703509				9.30624	0.16395	7.9297	5.28227e-05
										--	9.05046	0.14313				8.04282	0.1026	8.18231	0.14722	8.7556	0.16222			--	9.71775	0.09027	8.84346	0.01129				7.9326	0.000707728				9.30723	0.16476	7.9298	5.33837e-05
										--	9.05145	0.14235				8.04381	0.10213	8.1833	0.14587	8.75659	0.16139			--	9.71874	0.09019	8.84445	0.01129				7.9327	0.000711962				9.30822	0.16539	7.9299	5.39489e-05
										--	9.05244	0.14155				8.0448	0.10165	8.18429	0.14451	8.75759	0.16056			--	9.71974	0.09003	8.84545	0.01128				7.9328	0.000716181				9.30921	0.16584	7.93	5.45183e-05
										--	9.05343	0.14073				8.0458	0.10117	8.18528	0.14314	8.75858	0.15973			--	9.72073	0.08978	8.84644	0.01128				7.9329	0.000720416				9.3102	0.1661	7.9301	5.5092e-05
										--	9.05443	0.1399				8.04679	0.1007	8.18628	0.14177	8.75957	0.15891			--	9.72172	0.08944	8.84743	0.01127				7.933	0.000724666				9.3112	0.16617	7.9302	5.56697e-05
										--	9.05542	0.13906				8.04778	0.10022	8.18727	0.1404	8.76056	0.1581			--	9.72271	0.08902	8.84842	0.01126				7.9331	0.000728916				9.31219	0.16606	7.9303	5.62517e-05
										--	9.05641	0.13821				8.04877	0.09975	8.18826	0.13903	8.76155	0.15728			--	9.7237	0.0885	8.84941	0.01125				7.9332	0.000733166				9.31318	0.16578	7.9304	5.68379e-05
										--	9.0574	0.13734				8.04976	0.09928	8.18925	0.13767	8.76255	0.15648			--	9.7247	0.0879	8.85041	0.01124				7.9333	0.000737417				9.31417	0.16533	7.9305	5.74283e-05
										--	9.05839	0.13647				8.05076	0.09882	8.19024	0.13632	8.76354	0.15568			--	9.72569	0.08721	8.8514	0.01123				7.9334	0.000741683				9.31516	0.16474	7.9306	5.80229e-05
										--	9.05939	0.1356				8.05175	0.09836	8.19124	0.13499	8.76453	0.15489			--	9.72668	0.08643	8.85239	0.01121				7.9335	0.000745949				9.31616	0.16402	7.9307	5.86217e-05
										--	9.06038	0.13472				8.05274	0.0979	8.19223	0.13367	8.76552	0.15411			--	9.72767	0.08558	8.85338	0.01119				7.9336	0.00075023				9.31715	0.16319	7.9308	5.92248e-05
										--	9.06137	0.13384				8.05373	0.09745	8.19322	0.13237	8.76651	0.15334			--	9.72866	0.08464	8.85437	0.01117				7.9337	0.000754512				9.31814	0.16227	7.9309	5.98321e-05
										--	9.06236	0.13295				8.05472	0.097	8.19421	0.1311	8.76751	0.15257			--	9.72966	0.08364	8.85537	0.01115				7.9338	0.000758793				9.31913	0.16128	7.931	6.04436e-05
										--	9.06335	0.13207				8.05572	0.09656	8.1952	0.12986	8.7685	0.15182			--	9.73065	0.08258	8.85636	0.01112				7.9339	0.000763075				9.32012	0.16024	7.9311	6.10594e-05
										--	9.06435	0.13118				8.05671	0.09612	8.1962	0.12864	8.76949	0.15108			--	9.73164	0.08145	8.85735	0.01109				7.934	0.000767372				9.32112	0.15917	7.9312	6.16794e-05
										--	9.06534	0.1303				8.0577	0.09569	8.19719	0.12746	8.77048	0.15034			--	9.73263	0.08028	8.85834	0.01105				7.9341	0.00077167				9.32211	0.15807	7.9313	6.23036e-05
										--	9.06633	0.12943				8.05869	0.09526	8.19818	0.12631	8.77147	0.14962			--	9.73362	0.07906	8.85933	0.01101				7.9342	0.000775967				9.3231	0.15698	7.9314	6.29321e-05
										--	9.06732	0.12855				8.05968	0.09484	8.19917	0.1252	8.77247	0.14891			--	9.73462	0.07781	8.86033	0.01097				7.9343	0.000780264				9.32409	0.15588	7.9315	6.35648e-05
										--	9.06831	0.12769				8.06068	0.09443	8.20016	0.12413	8.77346	0.14821			--	9.73561	0.07654	8.86132	0.01092				7.9344	0.000784577				9.32508	0.15481	7.9316	6.42018e-05
										--	9.06931	0.12683				8.06167	0.09402	8.20116	0.12309	8.77445	0.14752			--	9.7366	0.07524	8.86231	0.01087				7.9345	0.000788874				9.32608	0.15375	7.9317	6.4843e-05
										--	9.0703	0.12598				8.06266	0.09362	8.20215	0.12209	8.77544	0.14684			--	9.73759	0.07394	8.8633	0.01082				7.9346	0.000793187				9.32707	0.15272	7.9318	6.54885e-05
										--	9.07129	0.12513				8.06365	0.09323	8.20314	0.12114	8.77643	0.14617			--	9.73858	0.07263	8.86429	0.01076				7.9347	0.000797516				9.32806	0.15171	7.9319	6.61382e-05
										--	9.07228	0.12429				8.06464	0.09284	8.20413	0.12022	8.77743	0.14551			--	9.73958	0.07133	8.86529	0.0107				7.9348	0.000801829				9.32905	0.15073	7.932	6.67922e-05
										--	9.07327	0.12347				8.06564	0.09246	8.20512	0.11935	8.77842	0.14486			--	9.74057	0.07004	8.86628	0.01063				7.9349	0.000806158				9.33004	0.14977	7.9321	6.74505e-05
										--	9.07427	0.12265				8.06663	0.09208	8.20612	0.11852	8.77941	0.14422			--	9.74156	0.06877	8.86727	0.01056				7.935	0.000810471				9.33104	0.14883	7.9322	6.81129e-05
										--	9.07526	0.12184				8.06762	0.09171	8.20711	0.11773	8.7804	0.14359			--	9.74255	0.06753	8.86826	0.01048				7.9351	0.000814799				9.33203	0.1479	7.9323	6.87797e-05
										--	9.07625	0.12104				8.06861	0.09134	8.2081	0.11698	8.78139	0.14297			--	9.74354	0.06633	8.86925	0.0104				7.9352	0.000819128				9.33302	0.14698	7.9324	6.94507e-05
										--	9.07724	0.12025				8.0696	0.09099	8.20909	0.11628	8.78239	0.14236			--	9.74454	0.06516	8.87025	0.01032				7.9353	0.000823457				9.33401	0.14606	7.9325	7.01259e-05
										--	9.07823	0.11947				8.0706	0.09063	8.21008	0.11561	8.78338	0.14176			--	9.74553	0.06403	8.87124	0.01023				7.9354	0.000827801				9.335	0.14515	7.9326	7.08054e-05
										--	9.07923	0.1187				8.07159	0.09028	8.21108	0.11498	8.78437	0.14117			--	9.74652	0.06295	8.87223	0.01014				7.9355	0.00083213				9.336	0.14424	7.9327	7.14891e-05
										--	9.08022	0.11794				8.07258	0.08994	8.21207	0.11438	8.78536	0.14058			--	9.74751	0.06192	8.87322	0.01005				7.9356	0.000836474				9.33699	0.14333	7.9328	7.21771e-05
										--	9.08121	0.11719				8.07357	0.0896	8.21306	0.11382	8.78635	0.14001			--	9.7485	0.06094	8.87421	0.00995				7.9357	0.000840803				9.33798	0.14241	7.9329	7.28693e-05
										--	9.0822	0.11645				8.07456	0.08926	8.21405	0.1133	8.78735	0.13944			--	9.7495	0.06001	8.87521	0.00985				7.9358	0.000845147				9.33897	0.1415	7.933	7.35657e-05
										--	9.08319	0.11572				8.07556	0.08893	8.21504	0.1128	8.78834	0.13887			--	9.75049	0.05915	8.8762	0.00975				7.9359	0.000849491				9.33996	0.14058	7.9331	7.42664e-05
										--	9.08419	0.11499				8.07655	0.0886	8.21604	0.11234	8.78933	0.13831			--	9.75148	0.05834	8.87719	0.00964				7.936	0.00085382				9.34096	0.13968	7.9332	7.49713e-05
										--	9.08518	0.11428				8.07754	0.08827	8.21703	0.1119	8.79032	0.13776			--	9.75247	0.05758	8.87818	0.00953				7.9361	0.000858164				9.34195	0.13878	7.9333	7.56804e-05
										--	9.08617	0.11357				8.07853	0.08794	8.21802	0.11148	8.79131	0.13721			--	9.75346	0.05689	8.87917	0.00942				7.9362	0.000862509				9.34294	0.13791	7.9334	7.63937e-05
										--	9.08716	0.11287				8.07952	0.08762	8.21901	0.11109	8.79231	0.13666			--	9.75446	0.05624	8.88017	0.00931				7.9363	0.000866853				9.34393	0.13706	7.9335	7.71114e-05
										--	9.08815	0.11217				8.08052	0.08729	8.22	0.11072	8.7933	0.13611			--	9.75545	0.05565	8.88116	0.00919				7.9364	0.000871198				9.34492	0.13624	7.9336	7.78331e-05
										--	9.08915	0.11148				8.08151	0.08697	8.221	0.11036	8.79429	0.13557			--	9.75644	0.05512	8.88215	0.00908				7.9365	0.000875542				9.34592	0.13546	7.9337	7.8559e-05
										--	9.09014	0.11079				8.0825	0.08664	8.22199	0.11001	8.79528	0.13502			--	9.75743	0.05463	8.88314	0.00896				7.9366	0.000879886				9.34691	0.13472	7.9338	7.92892e-05
										--	9.09113	0.1101				8.08349	0.08632	8.22298	0.10968	8.79627	0.13447			--	9.75842	0.05419	8.88413	0.00884				7.9367	0.000884231				9.3479	0.13404	7.9339	8.00235e-05
										--	9.09212	0.10942				8.08448	0.08599	8.22397	0.10936	8.79727	0.13391			--	9.75942	0.0538	8.88513	0.00872				7.9368	0.000888575				9.34889	0.13341	7.934	8.0762e-05
										--	9.09311	0.10874				8.08548	0.08566	8.22496	0.10903	8.79826	0.13336			--	9.76041	0.05344	8.88612	0.0086				7.9369	0.000892919				9.34988	0.13285	7.9341	8.15046e-05
										--	9.09411	0.10806				8.08647	0.08533	8.22596	0.10872	8.79925	0.13279			--	9.7614	0.05313	8.88711	0.00848				7.937	0.000897264				9.35088	0.13234	7.9342	8.22514e-05
										--	9.0951	0.10738				8.08746	0.08499	8.22695	0.1084	8.80024	0.13222			--	9.76239	0.05284	8.8881	0.00835				7.9371	0.000901608				9.35187	0.1319	7.9343	8.30024e-05
										--	9.09609	0.1067				8.08845	0.08465	8.22794	0.10807	8.80123	0.13164			--	9.76338	0.05259	8.88909	0.00823				7.9372	0.000905937				9.35286	0.13152	7.9344	8.37575e-05
										--	9.09708	0.10601				8.08944	0.0843	8.22893	0.10774	8.80223	0.13105			--	9.76438	0.05237	8.89009	0.00811				7.9373	0.000910281				9.35385	0.13119	7.9345	8.45167e-05
										--	9.09807	0.10532				8.09044	0.08395	8.22992	0.1074	8.80322	0.13045			--	9.76537	0.05217	8.89108	0.00799				7.9374	0.000914625				9.35484	0.13092	7.9346	8.528e-05
										--	9.09907	0.10463				8.09143	0.08359	8.23092	0.10705	8.80421	0.12983			--	9.76636	0.05199	8.89207	0.00788				7.9375	0.000918954				9.35584	0.13069	7.9347	8.60475e-05
										--	9.10006	0.10393				8.09242	0.08323	8.23191	0.10668	8.8052	0.1292			--	9.76735	0.05182	8.89306	0.00776				7.9376	0.000923298				9.35683	0.1305	7.9348	8.6819e-05
										--	9.10105	0.10323				8.09341	0.08285	8.2329	0.10629	8.80619	0.12856			--	9.76834	0.05167	8.89405	0.00764				7.9377	0.000927627				9.35782	0.13033	7.9349	8.75947e-05
										--	9.10204	0.10252				8.0944	0.08247	8.23389	0.10589	8.80719	0.12789			--	9.76934	0.05154	8.89505	0.00752				7.9378	0.000931956				9.35881	0.13018	7.935	8.83744e-05
										--	9.10303	0.1018				8.0954	0.08208	8.23488	0.10546	8.80818	0.12721			--	9.77033	0.05141	8.89604	0.00741				7.9379	0.000936284				9.3598	0.13004	7.9351	8.91582e-05
										--	9.10403	0.10107				8.09639	0.08168	8.23588	0.10501	8.80917	0.12651			--	9.77132	0.05128	8.89703	0.0073				7.938	0.000940613				9.3608	0.12989	7.9352	8.9946e-05
										--	9.10502	0.10033				8.09738	0.08127	8.23687	0.10454	8.81016	0.12578			--	9.77231	0.05116	8.89802	0.00719				7.9381	0.000944942				9.36179	0.12972	7.9353	9.07378e-05
										--	9.10601	0.09959				8.09837	0.08085	8.23786	0.10403	8.81115	0.12504			--	9.7733	0.05104	8.89901	0.00708				7.9382	0.000949255				9.36278	0.12953	7.9354	9.15337e-05
										--	9.107	0.09883				8.09936	0.08041	8.23885	0.1035	8.81215	0.12427			--	9.7743	0.05092	8.90001	0.00697				7.9383	0.000953583				9.36377	0.1293	7.9355	9.23336e-05
										--	9.10799	0.09806				8.10036	0.07997	8.23984	0.10293	8.81314	0.12347			--	9.77529	0.0508	8.901	0.00687				7.9384	0.000957896				9.36476	0.12902	7.9356	9.31374e-05
										--	9.10899	0.09727				8.10135	0.07951	8.24084	0.10234	8.81413	0.12265			--	9.77628	0.05067	8.90199	0.00677				7.9385	0.000962209				9.36576	0.12868	7.9357	9.39453e-05
										--	9.10998	0.09648				8.10234	0.07904	8.24183	0.10171	8.81512	0.12181			--	9.77727	0.05054	8.90298	0.00667				7.9386	0.000966522				9.36675	0.12829	7.9358	9.47571e-05
										--	9.11097	0.09567				8.10333	0.07856	8.24282	0.10105	8.81611	0.12093			--	9.77826	0.05039	8.90397	0.00658				7.9387	0.000970835				9.36774	0.12784	7.9359	9.55728e-05
										--	9.11196	0.09485				8.10432	0.07806	8.24381	0.10035	8.81711	0.12003			--	9.77926	0.05024	8.90497	0.00649				7.9388	0.000975133				9.36873	0.12733	7.936	9.63925e-05
										--	9.11295	0.09402				8.10532	0.07755	8.2448	0.09961	8.8181	0.1191			--	9.78025	0.05008	8.90596	0.0064				7.9389	0.000979446				9.36972	0.12676	7.9361	9.72161e-05
										--	9.11395	0.09317				8.10631	0.07703	8.2458	0.09884	8.81909	0.11815			--	9.78124	0.0499	8.90695	0.00631				7.939	0.000983743				9.37072	0.12613	7.9362	9.80435e-05
										--	9.11494	0.09231				8.1073	0.07649	8.24679	0.09804	8.82008	0.11717			--	9.78223	0.04972	8.90794	0.00623				7.9391	0.000988024				9.37171	0.12546	7.9363	9.88752e-05
										--	9.11593	0.09143				8.10829	0.07594	8.24778	0.0972	8.82107	0.11616			--	9.78322	0.04951	8.90893	0.00615				7.9392	0.000992322				9.3727	0.12474	7.9364	9.97104e-05
										--	9.11692	0.09055				8.10928	0.07537	8.24877	0.09632	8.82207	0.11512			--	9.78422	0.0493	8.90993	0.00607				7.9393	0.000996603				9.37369	0.124	7.9365	0.000100549
										--	9.11791	0.08965				8.11028	0.07479	8.24976	0.09541	8.82306	0.11406			--	9.78521	0.04907	8.91092	0.006				7.9394	0.001				9.37468	0.12323	7.9366	0.000101392
										--	9.11891	0.08873				8.11127	0.07419	8.25076	0.09446	8.82405	0.11297			--	9.7862	0.04882	8.91191	0.00593				7.9395	0.00101				9.37568	0.12246	7.9367	0.000102239
										--	9.1199	0.08781				8.11226	0.07358	8.25175	0.09348	8.82504	0.11185			--	9.78719	0.04856	8.9129	0.00586				7.9396	0.00101				9.37667	0.1217	7.9368	0.000103089
										--	9.12089	0.08687				8.11325	0.07295	8.25274	0.09247	8.82603	0.11071			--	9.78818	0.04828	8.91389	0.0058				7.9397	0.00101				9.37766	0.12096	7.9369	0.000103944
										--	9.12188	0.08593				8.11424	0.07231	8.25373	0.09142	8.82703	0.10955			--	9.78918	0.04798	8.91489	0.00574				7.9398	0.00102				9.37865	0.12025	7.937	0.000104802
										--	9.12287	0.08497				8.11524	0.07166	8.25472	0.09035	8.82802	0.10837			--	9.79017	0.04767	8.91588	0.00568				7.9399	0.00102				9.37964	0.11959	7.9371	0.000105663
										--	9.12387	0.08401				8.11623	0.07099	8.25572	0.08924	8.82901	0.10716			--	9.79116	0.04733	8.91687	0.00563				7.94	0.00103				9.38064	0.11898	7.9372	0.000106529
										--	9.12486	0.08303				8.11722	0.07031	8.25671	0.08811	8.83	0.10594			--	9.79215	0.04697	8.91786	0.00558				7.9401	0.00103				9.38163	0.11844	7.9373	0.000107398
										--	9.12585	0.08206				8.11821	0.06962	8.2577	0.08695	8.83099	0.1047			--	9.79314	0.04659	8.91885	0.00553				7.9402	0.00103				9.38262	0.11796	7.9374	0.00010827
										--	9.12684	0.08107				8.1192	0.06891	8.25869	0.08577	8.83199	0.10344			--	9.79414	0.04619	8.91985	0.00548				7.9403	0.00104				9.38361	0.11756	7.9375	0.000109147
										--	9.12783	0.08008				8.1202	0.06819	8.25968	0.08456	8.83298	0.10217			--	9.79513	0.04578	8.92084	0.00544				7.9404	0.00104				9.3846	0.11724	7.9376	0.000110027
										--	9.12883	0.07909				8.12119	0.06746	8.26068	0.08334	8.83397	0.10088			--	9.79612	0.04533	8.92183	0.00539				7.9405	0.00105				9.3856	0.11699	7.9377	0.00011091
										--	9.12982	0.07809				8.12218	0.06672	8.26167	0.08209	8.83496	0.09959			--	9.79711	0.04487	8.92282	0.00536				7.9406	0.00105				9.38659	0.11682	7.9378	0.000111797
										--	9.13081	0.0771				8.12317	0.06597	8.26266	0.08083	8.83595	0.09829			--	9.7981	0.04439	8.92381	0.00532				7.9407	0.00106				9.38758	0.11672	7.9379	0.000112688
										--	9.1318	0.0761				8.12416	0.0652	8.26365	0.07955	8.83695	0.09698			--	9.7991	0.04389	8.92481	0.00528				7.9408	0.00106				9.38857	0.11667	7.938	0.000113582
										--	9.13279	0.07511				8.12516	0.06443	8.26464	0.07826	8.83794	0.09566			--	9.80009	0.04338	8.9258	0.00525				7.9409	0.00106				9.38956	0.11668	7.9381	0.000114479
										--	9.13379	0.07412				8.12615	0.06366	8.26564	0.07697	8.83893	0.09435			--	9.80108	0.04284	8.92679	0.00522				7.941	0.00107				9.39056	0.11673	7.9382	0.00011538
										--	9.13478	0.07313				8.12714	0.06287	8.26663	0.07566	8.83992	0.09304			--	9.80207	0.04229	8.92778	0.00519				7.9411	0.00107				9.39155	0.11682	7.9383	0.000116285
										--	9.13577	0.07215				8.12813	0.06208	8.26762	0.07435	8.84091	0.09172			--	9.80306	0.04172	8.92877	0.00516				7.9412	0.00108				9.39254	0.11692	7.9384	0.000117193
										--	9.13676	0.07118				8.12912	0.06128	8.26861	0.07303	8.84191	0.09042			--	9.80406	0.04113	8.92977	0.00514				7.9413	0.00108				9.39353	0.11703	7.9385	0.000118104
										--	9.13775	0.07021				8.13012	0.06048	8.2696	0.07171	8.8429	0.08912			--	9.80505	0.04054	8.93076	0.00511				7.9414	0.00109				9.39452	0.11714	7.9386	0.000119018
										--	9.13875	0.06926				8.13111	0.05968	8.2706	0.0704	8.84389	0.08782			--	9.80604	0.03994	8.93175	0.00509				7.9415	0.00109				9.39552	0.11723	7.9387	0.000119936
										--	9.13974	0.06831				8.1321	0.05887	8.27159	0.06909	8.84488	0.08654			--	9.80703	0.03932	8.93274	0.00507				7.9416	0.00109				9.39651	0.1173	7.9388	0.000120857
										--	9.14073	0.06738				8.13309	0.05806	8.27258	0.06778	8.84587	0.08527			--	9.80802	0.03871	8.93373	0.00504				7.9417	0.0011				9.3975	0.11733	7.9389	0.000121782
										--	9.14172	0.06646				8.13408	0.05726	8.27357	0.06648	8.84687	0.08402			--	9.80902	0.03809	8.93473	0.00502				7.9418	0.0011				9.39849	0.11733	7.939	0.000122709
										--	9.14271	0.06556				8.13508	0.05645	8.27456	0.06519	8.84786	0.08278			--	9.81001	0.03747	8.93572	0.005				7.9419	0.00111				9.39948	0.11728	7.9391	0.00012364
										--	9.14371	0.06467				8.13607	0.05564	8.27556	0.06391	8.84885	0.08156			--	9.811	0.03686	8.93671	0.00498				7.942	0.00111				9.40048	0.11718	7.9392	0.000124574
										--	9.1447	0.0638				8.13706	0.05484	8.27655	0.06265	8.84984	0.08036			--	9.81199	0.03625	8.9377	0.00496				7.9421	0.00111				9.40147	0.11702	7.9393	0.000125511
										--	9.14569	0.06294				8.13805	0.05404	8.27754	0.0614	8.85083	0.07918			--	9.81298	0.03565	8.93869	0.00494				7.9422	0.00112				9.40246	0.11681	7.9394	0.000126452
										--	9.14668	0.06211				8.13904	0.05324	8.27853	0.06017	8.85183	0.07802			--	9.81398	0.03507	8.93969	0.00492				7.9423	0.00112				9.40345	0.11654	7.9395	0.000127395
										--	9.14767	0.06129				8.14004	0.05245	8.27952	0.05896	8.85282	0.07689			--	9.81497	0.0345	8.94068	0.0049				7.9424	0.00113				9.40444	0.11622	7.9396	0.000128341
										--	9.14867	0.06049				8.14103	0.05167	8.28052	0.05778	8.85381	0.07578			--	9.81596	0.03394	8.94167	0.00488				7.9425	0.00113				9.40544	0.11584	7.9397	0.000129291
										--	9.14966	0.05971				8.14202	0.05089	8.28151	0.05661	8.8548	0.07469			--	9.81695	0.03341	8.94266	0.00486				7.9426	0.00113				9.40643	0.11541	7.9398	0.000130243
										--	9.15065	0.05896				8.14301	0.05013	8.2825	0.05547	8.85579	0.07364			--	9.81794	0.0329	8.94365	0.00484				7.9427	0.00114				9.40742	0.11492	7.9399	0.000131198
										--	9.15164	0.05822				8.144	0.04937	8.28349	0.05435	8.85679	0.07261			--	9.81894	0.03241	8.94465	0.00482				7.9428	0.00114				9.40841	0.11439	7.94	0.000132156
										--	9.15263	0.05751				8.145	0.04862	8.28448	0.05326	8.85778	0.07161			--	9.81993	0.03195	8.94564	0.0048				7.9429	0.00115				9.4094	0.11381	7.9401	0.000133117
										--	9.15363	0.05682				8.14599	0.04788	8.28548	0.0522	8.85877	0.07063			--	9.82092	0.03152	8.94663	0.00478				7.943	0.00115				9.4104	0.11318	7.9402	0.000134081
										--	9.15462	0.05615				8.14698	0.04716	8.28647	0.05117	8.85976	0.06969			--	9.82191	0.03112	8.94762	0.00475				7.9431	0.00116				9.41139	0.11252	7.9403	0.000135048
										--	9.15561	0.05551				8.14797	0.04644	8.28746	0.05017	8.86075	0.06878			--	9.8229	0.03075	8.94861	0.00473				7.9432	0.00116				9.41238	0.11182	7.9404	0.000136018
										--	9.1566	0.05488				8.14896	0.04574	8.28845	0.0492	8.86175	0.06789			--	9.8239	0.03041	8.94961	0.00471				7.9433	0.00116				9.41337	0.11108	7.9405	0.00013699
										--	9.15759	0.05428				8.14996	0.04505	8.28944	0.04826	8.86274	0.06704			--	9.82489	0.0301	8.9506	0.00468				7.9434	0.00117				9.41436	0.1103	7.9406	0.000137965
										--	9.15859	0.05371				8.15095	0.04438	8.29044	0.04735	8.86373	0.06622			--	9.82588	0.02982	8.95159	0.00466				7.9435	0.00117				9.41536	0.10949	7.9407	0.000138942
										--	9.15958	0.05315				8.15194	0.04372	8.29143	0.04648	8.86472	0.06542			--	9.82687	0.02958	8.95258	0.00463				7.9436	0.00118				9.41635	0.10865	7.9408	0.000139923
										--	9.16057	0.05262				8.15293	0.04308	8.29242	0.04564	8.86571	0.06466			--	9.82786	0.02936	8.95357	0.0046				7.9437	0.00118				9.41734	0.10777	7.9409	0.000140906
										--	9.16156	0.05211				8.15392	0.04245	8.29341	0.04483	8.86671	0.06392			--	9.82886	0.02918	8.95457	0.00458				7.9438	0.00118				9.41833	0.10687	7.941	0.000141891
										--	9.16255	0.05162				8.15492	0.04184	8.2944	0.04406	8.8677	0.06322			--	9.82985	0.02902	8.95556	0.00455				7.9439	0.00119				9.41932	0.10593	7.9411	0.000142879
										--	9.16355	0.05115				8.15591	0.04125	8.2954	0.04332	8.86869	0.06254			--	9.83084	0.0289	8.95655	0.00452				7.944	0.00119				9.42032	0.10497	7.9412	0.000143869
										--	9.16454	0.0507				8.1569	0.04067	8.29639	0.04262	8.86968	0.06189			--	9.83183	0.02879	8.95754	0.00449				7.9441	0.0012				9.42131	0.10397	7.9413	0.000144862
										--	9.16553	0.05027				8.15789	0.04011	8.29738	0.04195	8.87067	0.06127			--	9.83282	0.02872	8.95853	0.00445				7.9442	0.0012				9.4223	0.10295	7.9414	0.000145857
										--	9.16652	0.04987				8.15888	0.03956	8.29837	0.04132	8.87167	0.06067			--	9.83382	0.02866	8.95953	0.00442				7.9443	0.0012				9.42329	0.1019	7.9415	0.000146855
										--	9.16751	0.04948				8.15988	0.03903	8.29936	0.04071	8.87266	0.0601			--	9.83481	0.02862	8.96052	0.00439				7.9444	0.00121				9.42428	0.10083	7.9416	0.000147855
										--	9.16851	0.04911				8.16087	0.03852	8.30036	0.04015	8.87365	0.05956			--	9.8358	0.0286	8.96151	0.00435				7.9445	0.00121				9.42528	0.09974	7.9417	0.000148857
										--	9.1695	0.04876				8.16186	0.03803	8.30135	0.03961	8.87464	0.05904			--	9.83679	0.0286	8.9625	0.00432				7.9446	0.00121				9.42627	0.09862	7.9418	0.000149862
										--	9.17049	0.04843				8.16285	0.03755	8.30234	0.03911	8.87563	0.05855			--	9.83778	0.02861	8.96349	0.00428				7.9447	0.00122				9.42726	0.0975	7.9419	0.000150869
										--	9.17148	0.04811				8.16384	0.03709	8.30333	0.03863	8.87663	0.05807			--	9.83878	0.02862	8.96449	0.00424				7.9448	0.00122				9.42825	0.09636	7.942	0.000151877
										--	9.17247	0.04781				8.16484	0.03664	8.30432	0.03819	8.87762	0.05762			--	9.83977	0.02865	8.96548	0.0042				7.9449	0.00123				9.42924	0.09522	7.9421	0.000152889
										--	9.17347	0.04753				8.16583	0.03621	8.30532	0.03778	8.87861	0.05719			--	9.84076	0.02868	8.96647	0.00417				7.945	0.00123				9.43024	0.09407	7.9422	0.000153902
										--	9.17446	0.04726				8.16682	0.0358	8.30631	0.0374	8.8796	0.05679			--	9.84175	0.02871	8.96746	0.00413				7.9451	0.00123				9.43123	0.09293	7.9423	0.000154917
										--	9.17545	0.04701				8.16781	0.03541	8.3073	0.03705	8.88059	0.0564			--	9.84274	0.02873	8.96845	0.00408				7.9452	0.00124				9.43222	0.09181	7.9424	0.000155934
										--	9.17644	0.04677				8.1688	0.03502	8.30829	0.03672	8.88159	0.05603			--	9.84374	0.02876	8.96945	0.00404				7.9453	0.00124				9.43321	0.0907	7.9425	0.000156953
										--	9.17743	0.04654				8.1698	0.03466	8.30928	0.03642	8.88258	0.05567			--	9.84473	0.02878	8.97044	0.004				7.9454	0.00125				9.4342	0.08962	7.9426	0.000157974
										--	9.17843	0.04633				8.17079	0.03431	8.31028	0.03614	8.88357	0.05533			--	9.84572	0.0288	8.97143	0.00396				7.9455	0.00125				9.4352	0.08857	7.9427	0.000158997
										--	9.17942	0.04613				8.17178	0.03397	8.31127	0.03589	8.88456	0.05501			--	9.84671	0.0288	8.97242	0.00392				7.9456	0.00125				9.43619	0.08757	7.9428	0.000160022
										--	9.18041	0.04594				8.17277	0.03365	8.31226	0.03567	8.88555	0.0547			--	9.8477	0.02879	8.97341	0.00387				7.9457	0.00126				9.43718	0.0866	7.9429	0.000161049
										--	9.1814	0.04575				8.17376	0.03334	8.31325	0.03546	8.88655	0.05441			--	9.8487	0.02878	8.97441	0.00383				7.9458	0.00126				9.43817	0.08569	7.943	0.000162077
										--	9.18239	0.04558				8.17476	0.03304	8.31424	0.03527	8.88754	0.05412			--	9.84969	0.02874	8.9754	0.00379				7.9459	0.00126				9.43916	0.08484	7.9431	0.000163107
										--	9.18339	0.04542				8.17575	0.03275	8.31524	0.03511	8.88853	0.05385			--	9.85068	0.02869	8.97639	0.00374				7.946	0.00127				9.44016	0.08404	7.9432	0.000164139
										--	9.18438	0.04526				8.17674	0.03248	8.31623	0.03496	8.88952	0.05359			--	9.85167	0.02863	8.97738	0.0037				7.9461	0.00127				9.44115	0.08331	7.9433	0.000165173
										--	9.18537	0.04511				8.17773	0.03222	8.31722	0.03483	8.89051	0.05333			--	9.85266	0.02855	8.97837	0.00365				7.9462	0.00128				9.44214	0.08264	7.9434	0.000166208
										--	9.18636	0.04497				8.17872	0.03197	8.31821	0.03471	8.89151	0.05309			--	9.85366	0.02845	8.97937	0.00361				7.9463	0.00128				9.44313	0.08203	7.9435	0.000167245
										--	9.18735	0.04483				8.17972	0.03173	8.3192	0.03461	8.8925	0.05285			--	9.85465	0.02833	8.98036	0.00357				7.9464	0.00128				9.44412	0.08148	7.9436	0.000168284
										--	9.18835	0.0447				8.18071	0.0315	8.3202	0.03451	8.89349	0.05262			--	9.85564	0.02819	8.98135	0.00352				7.9465	0.00129				9.44512	0.08099	7.9437	0.000169323
										--	9.18934	0.04458				8.1817	0.03127	8.32119	0.03443	8.89448	0.05239			--	9.85663	0.02803	8.98234	0.00348				7.9466	0.00129				9.44611	0.08056	7.9438	0.000170364
										--	9.19033	0.04445				8.18269	0.03106	8.32218	0.03436	8.89547	0.05217			--	9.85762	0.02785	8.98333	0.00343				7.9467	0.00129				9.4471	0.08017	7.9439	0.000171407
										--	9.19132	0.04433				8.18368	0.03085	8.32317	0.0343	8.89647	0.05196			--	9.85862	0.02766	8.98433	0.00339				7.9468	0.0013				9.44809	0.07982	7.944	0.00017245
										--	9.19231	0.04422				8.18468	0.03066	8.32416	0.03425	8.89746	0.05174			--	9.85961	0.02745	8.98532	0.00334				7.9469	0.0013				9.44908	0.07951	7.9441	0.000173495
										--	9.19331	0.0441				8.18567	0.03046	8.32516	0.0342	8.89845	0.05153			--	9.8606	0.02722	8.98631	0.0033				7.947	0.00131				9.45008	0.07922	7.9442	0.000174542
										--	9.1943	0.04399				8.18666	0.03028	8.32615	0.03415	8.89944	0.05132			--	9.86159	0.02697	8.9873	0.00326				7.9471	0.00131				9.45107	0.07895	7.9443	0.000175589
										--	9.19529	0.04387				8.18765	0.0301	8.32714	0.03411	8.90043	0.05111			--	9.86258	0.0267	8.98829	0.00321				7.9472	0.00131				9.45206	0.07868	7.9444	0.000176638
										--	9.19628	0.04376				8.18864	0.02992	8.32813	0.03407	8.90143	0.0509			--	9.86358	0.02642	8.98929	0.00317				7.9473	0.00132				9.45305	0.07842	7.9445	0.000177688
										--	9.19727	0.04364				8.18964	0.02975	8.32912	0.03404	8.90242	0.05069			--	9.86457	0.02612	8.99028	0.00313				7.9474	0.00132				9.45404	0.07814	7.9446	0.000178739
										--	9.19827	0.04353				8.19063	0.02959	8.33012	0.034	8.90341	0.05048			--	9.86556	0.02581	8.99127	0.00309				7.9475	0.00132				9.45504	0.07786	7.9447	0.00017979
										--	9.19926	0.04341				8.19162	0.02943	8.33111	0.03396	8.9044	0.05026			--	9.86655	0.02549	8.99226	0.00304				7.9476	0.00133				9.45603	0.07754	7.9448	0.000180843
										--	9.20025	0.04329				8.19261	0.02927	8.3321	0.03391	8.90539	0.05005			--	9.86754	0.02515	8.99325	0.003				7.9477	0.00133				9.45702	0.07721	7.9449	0.000181897
										--	9.20124	0.04317				8.1936	0.02911	8.33309	0.03387	8.90639	0.04983			--	9.86854	0.0248	8.99425	0.00296				7.9478	0.00134				9.45801	0.07684	7.945	0.000182952
										--	9.20223	0.04305				8.1946	0.02896	8.33408	0.03382	8.90738	0.04961			--	9.86953	0.02445	8.99524	0.00293				7.9479	0.00134				9.459	0.07644	7.9451	0.000184007
										--	9.20323	0.04292				8.19559	0.02881	8.33508	0.03376	8.90837	0.04939			--	9.87052	0.02408	8.99623	0.00289				7.948	0.00134				9.46	0.07601	7.9452	0.000185064
										--	9.20422	0.04278				8.19658	0.02866	8.33607	0.0337	8.90936	0.04916			--	9.87151	0.02371	8.99722	0.00285				7.9481	0.00135				9.46099	0.07555	7.9453	0.000186121
										--	9.20521	0.04265				8.19757	0.02851	8.33706	0.03364	8.91035	0.04893			--	9.8725	0.02333	8.99821	0.00281				7.9482	0.00135				9.46198	0.07505	7.9454	0.000187178
										--	9.2062	0.04251				8.19856	0.02837	8.33805	0.03356	8.91135	0.0487			--	9.8735	0.02294	8.99921	0.00277				7.9483	0.00135				9.46297	0.07453	7.9455	0.000188237
										--	9.20719	0.04236				8.19956	0.02822	8.33904	0.03348	8.91234	0.04846			--	9.87449	0.02256	9.0002	0.00274				7.9484	0.00136				9.46396	0.07399	7.9456	0.000189296
										--	9.20819	0.04221				8.20055	0.02808	8.34004	0.03338	8.91333	0.04821			--	9.87548	0.02217	9.00119	0.0027				7.9485	0.00136				9.46496	0.07342	7.9457	0.000190356
										--	9.20918	0.04205				8.20154	0.02793	8.34103	0.03328	8.91432	0.04797			--	9.87647	0.02177	9.00218	0.00267				7.9486	0.00136				9.46595	0.07285	7.9458	0.000191416
										--	9.21017	0.04189				8.20253	0.02779	8.34202	0.03317	8.91531	0.04772			--	9.87746	0.02138	9.00317	0.00263				7.9487	0.00137				9.46694	0.07226	7.9459	0.000192477
										--	9.21116	0.04172				8.20352	0.02764	8.34301	0.03305	8.91631	0.04746			--	9.87846	0.02099	9.00417	0.0026				7.9488	0.00137				9.46793	0.07167	7.946	0.000193538
										--	9.21215	0.04155				8.20452	0.0275	8.344	0.03292	8.9173	0.0472			--	9.87945	0.0206	9.00516	0.00257				7.9489	0.00137				9.46892	0.07109	7.9461	0.0001946
										--	9.21315	0.04137				8.20551	0.02735	8.345	0.03278	8.91829	0.04693			--	9.88044	0.02022	9.00615	0.00254				7.949	0.00138				9.46992	0.07051	7.9462	0.000195662
										--	9.21414	0.04118				8.2065	0.02721	8.34599	0.03263	8.91928	0.04666			--	9.88143	0.01984	9.00714	0.00251				7.9491	0.00138				9.47091	0.06995	7.9463	0.000196724
										--	9.21513	0.04099				8.20749	0.02706	8.34698	0.03247	8.92027	0.04639			--	9.88242	0.01946	9.00813	0.00248				7.9492	0.00138				9.4719	0.0694	7.9464	0.000197786
										--	9.21612	0.04079				8.20848	0.02692	8.34797	0.03229	8.92127	0.04611			--	9.88342	0.01909	9.00913	0.00245				7.9493	0.00139				9.47289	0.06887	7.9465	0.000198849
										--	9.21711	0.04058				8.20948	0.02677	8.34896	0.03211	8.92226	0.04583			--	9.88441	0.01873	9.01012	0.00242				7.9494	0.00139				9.47388	0.06835	7.9466	0.000199912
										--	9.21811	0.04037				8.21047	0.02662	8.34996	0.03191	8.92325	0.04555			--	9.8854	0.01838	9.01111	0.0024				7.9495	0.0014				9.47488	0.06786	7.9467	0.000200975
										--	9.2191	0.04015				8.21146	0.02647	8.35095	0.03171	8.92424	0.04526			--	9.88639	0.01803	9.0121	0.00237				7.9496	0.0014				9.47587	0.06739	7.9468	0.000202039
										--	9.22009	0.03993				8.21245	0.02632	8.35194	0.03149	8.92523	0.04497			--	9.88738	0.0177	9.01309	0.00234				7.9497	0.0014				9.47686	0.06693	7.9469	0.000203102
										--	9.22108	0.0397				8.21344	0.02617	8.35293	0.03127	8.92623	0.04467			--	9.88838	0.01738	9.01409	0.00232				7.9498	0.00141				9.47785	0.06649	7.947	0.000204165
										--	9.22207	0.03946				8.21444	0.02602	8.35392	0.03104	8.92722	0.04437			--	9.88937	0.01706	9.01508	0.00229				7.9499	0.00141				9.47884	0.06607	7.9471	0.000205228
										--	9.22307	0.03922				8.21543	0.02586	8.35492	0.03079	8.92821	0.04407			--	9.89036	0.01677	9.01607	0.00227				7.95	0.00141				9.47984	0.06565	7.9472	0.000206292
										--	9.22406	0.03897				8.21642	0.02571	8.35591	0.03054	8.9292	0.04377			--	9.89135	0.01648	9.01706	0.00225				7.9501	0.00142				9.48083	0.06524	7.9473	0.000207355
										--	9.22505	0.03872				8.21741	0.02556	8.3569	0.03028	8.93019	0.04347			--	9.89234	0.01621	9.01805	0.00223				7.9502	0.00142				9.48182	0.06483	7.9474	0.000208418
										--	9.22604	0.03846				8.2184	0.0254	8.35789	0.03001	8.93119	0.04316			--	9.89334	0.01596	9.01905	0.00221				7.9503	0.00142				9.48281	0.06442	7.9475	0.000209482
										--	9.22703	0.0382				8.2194	0.02524	8.35888	0.02974	8.93218	0.04285			--	9.89433	0.01571	9.02004	0.00219				7.9504	0.00143				9.4838	0.06401	7.9476	0.000210545
										--	9.22803	0.03794				8.22039	0.02509	8.35988	0.02945	8.93317	0.04255			--	9.89532	0.01549	9.02103	0.00217				7.9505	0.00143				9.4848	0.06358	7.9477	0.000211607
										--	9.22902	0.03767				8.22138	0.02493	8.36087	0.02917	8.93416	0.04224			--	9.89631	0.01528	9.02202	0.00215				7.9506	0.00143				9.48579	0.06315	7.9478	0.000212669
										--	9.23001	0.03739				8.22237	0.02477	8.36186	0.02887	8.93515	0.04193			--	9.8973	0.01508	9.02301	0.00213				7.9507	0.00144				9.48678	0.06271	7.9479	0.00021373
										--	9.231	0.03711				8.22336	0.02462	8.36285	0.02857	8.93615	0.04162			--	9.8983	0.0149	9.02401	0.00211				7.9508	0.00144				9.48777	0.06226	7.948	0.000214792
										--	9.23199	0.03683				8.22436	0.02446	8.36384	0.02827	8.93714	0.04131			--	9.89929	0.01473	9.025	0.00209				7.9509	0.00144				9.48876	0.06179	7.9481	0.000215852
										--	9.23299	0.03655				8.22535	0.0243	8.36484	0.02797	8.93813	0.041			--	9.90028	0.01458	9.02599	0.00207				7.951	0.00145				9.48976	0.06132	7.9482	0.000216913
										--	9.23398	0.03626				8.22634	0.02414	8.36583	0.02766	8.93912	0.04069			--	9.90127	0.01445	9.02698	0.00206				7.9511	0.00145				9.49075	0.06084	7.9483	0.000217972
										--	9.23497	0.03597				8.22733	0.02398	8.36682	0.02735	8.94011	0.04038			--	9.90226	0.01433	9.02797	0.00204				7.9512	0.00145				9.49174	0.06035	7.9484	0.000219032
										--	9.23596	0.03568				8.22832	0.02382	8.36781	0.02704	8.94111	0.04007			--	9.90326	0.01423	9.02897	0.00203				7.9513	0.00146				9.49273	0.05986	7.9485	0.00022009
										--	9.23695	0.03539				8.22932	0.02367	8.3688	0.02673	8.9421	0.03976			--	9.90425	0.01413	9.02996	0.00201				7.9514	0.00146				9.49372	0.05937	7.9486	0.000221148
										--	9.23795	0.03509				8.23031	0.02351	8.3698	0.02641	8.94309	0.03946			--	9.90524	0.01406	9.03095	0.002				7.9515	0.00146				9.49472	0.05889	7.9487	0.000222206
										--	9.23894	0.0348				8.2313	0.02335	8.37079	0.0261	8.94408	0.03915			--	9.90623	0.01399	9.03194	0.00198				7.9516	0.00147				9.49571	0.05842	7.9488	0.000223262
										--	9.23993	0.0345				8.23229	0.02319	8.37178	0.02579	8.94507	0.03885			--	9.90722	0.01394	9.03293	0.00197				7.9517	0.00147				9.4967	0.05797	7.9489	0.000224318
										--	9.24092	0.03421				8.23328	0.02304	8.37277	0.02548	8.94607	0.03854			--	9.90822	0.0139	9.03393	0.00195				7.9518	0.00147				9.49769	0.05754	7.949	0.000225373
										--	9.24191	0.03391				8.23428	0.02288	8.37376	0.02518	8.94706	0.03824			--	9.90921	0.01386	9.03492	0.00194				7.9519	0.00148				9.49868	0.05714	7.9491	0.000226427
										--	9.24291	0.03361				8.23527	0.02273	8.37476	0.02488	8.94805	0.03794			--	9.9102	0.01384	9.03591	0.00193				7.952	0.00148				9.49968	0.05676	7.9492	0.000227481
										--	9.2439	0.03332				8.23626	0.02257	8.37575	0.02458	8.94904	0.03764			--	9.91119	0.01383	9.0369	0.00191				7.9521	0.00148				9.50067	0.05642	7.9493	0.000228533
										--	9.24489	0.03302				8.23725	0.02242	8.37674	0.02428	8.95003	0.03734			--	9.91218	0.01382	9.03789	0.0019				7.9522	0.00149				9.50166	0.05611	7.9494	0.000229585
										--	9.24588	0.03273				8.23824	0.02227	8.37773	0.02399	8.95103	0.03705			--	9.91318	0.01381	9.03889	0.00189				7.9523	0.00149				9.50265	0.05584	7.9495	0.000230635
										--	9.24687	0.03243				8.23924	0.02211	8.37872	0.02371	8.95202	0.03675			--	9.91417	0.01381	9.03988	0.00187				7.9524	0.00149				9.50364	0.05561	7.9496	0.000231685
										--	9.24787	0.03214				8.24023	0.02196	8.37972	0.02343	8.95301	0.03646			--	9.91516	0.01382	9.04087	0.00186				7.9525	0.0015				9.50464	0.05541	7.9497	0.000232733
										--	9.24886	0.03185				8.24122	0.02181	8.38071	0.02316	8.954	0.03617			--	9.91615	0.01382	9.04186	0.00185				7.9526	0.0015				9.50563	0.05525	7.9498	0.000233781
										--	9.24985	0.03156				8.24221	0.02167	8.3817	0.02289	8.95499	0.03588			--	9.91714	0.01383	9.04285	0.00183				7.9527	0.0015				9.50662	0.05512	7.9499	0.000234827
										--	9.25084	0.03127				8.2432	0.02152	8.38269	0.02263	8.95599	0.0356			--	9.91814	0.01383	9.04385	0.00182				7.9528	0.00151				9.50761	0.05502	7.95	0.000235872
										--	9.25183	0.03099				8.2442	0.02137	8.38368	0.02238	8.95698	0.03531			--	9.91913	0.01384	9.04484	0.00181				7.9529	0.00151				9.5086	0.05494	7.9501	0.000236916
										--	9.25283	0.0307				8.24519	0.02123	8.38468	0.02213	8.95797	0.03503			--	9.92012	0.01384	9.04583	0.00179				7.953	0.00151				9.5096	0.05488	7.9502	0.000237959
										--	9.25382	0.03042				8.24618	0.02109	8.38567	0.02189	8.95896	0.03475			--	9.92111	0.01384	9.04682	0.00178				7.9531	0.00152				9.51059	0.05484	7.9503	0.000239001
										--	9.25481	0.03014				8.24717	0.02094	8.38666	0.02166	8.95995	0.03447			--	9.9221	0.01383	9.04781	0.00177				7.9532	0.00152				9.51158	0.0548	7.9504	0.000240041
										--	9.2558	0.02987				8.24816	0.0208	8.38765	0.02143	8.96095	0.03419			--	9.9231	0.01381	9.04881	0.00176				7.9533	0.00152				9.51257	0.05477	7.9505	0.00024108
										--	9.25679	0.02959				8.24916	0.02066	8.38864	0.02122	8.96194	0.03392			--	9.92409	0.01379	9.0498	0.00174				7.9534	0.00153				9.51356	0.05474	7.9506	0.000242118
										--	9.25779	0.02932				8.25015	0.02052	8.38964	0.02101	8.96293	0.03365			--	9.92508	0.01376	9.05079	0.00173				7.9535	0.00153				9.51456	0.05469	7.9507	0.000243154
										--	9.25878	0.02905				8.25114	0.02039	8.39063	0.0208	8.96392	0.03338			--	9.92607	0.01373	9.05178	0.00171				7.9536	0.00153				9.51555	0.05464	7.9508	0.000244189
										--	9.25977	0.02879				8.25213	0.02025	8.39162	0.02061	8.96491	0.03311			--	9.92706	0.01368	9.05277	0.0017				7.9537	0.00154				9.51654	0.05458	7.9509	0.000245223
										--	9.26076	0.02853				8.25312	0.02011	8.39261	0.02042	8.96591	0.03284			--	9.92806	0.01362	9.05377	0.00169				7.9538	0.00154				9.51753	0.05449	7.951	0.000246255
										--	9.26175	0.02827				8.25412	0.01998	8.3936	0.02024	8.9669	0.03258			--	9.92905	0.01356	9.05476	0.00167				7.9539	0.00154				9.51852	0.05438	7.9511	0.000247286
										--	9.26275	0.02801				8.25511	0.01985	8.3946	0.02006	8.96789	0.03232			--	9.93004	0.01348	9.05575	0.00166				7.954	0.00155				9.51952	0.05426	7.9512	0.000248315
										--	9.26374	0.02775				8.2561	0.01971	8.39559	0.0199	8.96888	0.03206			--	9.93103	0.0134	9.05674	0.00164				7.9541	0.00155				9.52051	0.05411	7.9513	0.000249343
										--	9.26473	0.0275				8.25709	0.01958	8.39658	0.01973	8.96987	0.0318			--	9.93202	0.0133	9.05773	0.00163				7.9542	0.00155				9.5215	0.05394	7.9514	0.000250369
										--	9.26572	0.02725				8.25808	0.01945	8.39757	0.01958	8.97087	0.03154			--	9.93302	0.01319	9.05873	0.00161				7.9543	0.00155				9.52249	0.05376	7.9515	0.000251396
										--	9.26671	0.02701				8.25908	0.01932	8.39856	0.01943	8.97186	0.03129			--	9.93401	0.01308	9.05972	0.0016				7.9544	0.00156				9.52348	0.05355	7.9516	0.000252419
										--	9.26771	0.02677				8.26007	0.01919	8.39956	0.01928	8.97285	0.03104			--	9.935	0.01295	9.06071	0.00158				7.9545	0.00156				9.52448	0.05334	7.9517	0.00025344
										--	9.2687	0.02653				8.26106	0.01906	8.40055	0.01914	8.97384	0.03079			--	9.93599	0.01281	9.0617	0.00156				7.9546	0.00156				9.52547	0.05311	7.9518	0.00025446
										--	9.26969	0.02629				8.26205	0.01894	8.40154	0.01901	8.97483	0.03054			--	9.93698	0.01267	9.06269	0.00155				7.9547	0.00157				9.52646	0.05288	7.9519	0.000255478
										--	9.27068	0.02605				8.26304	0.01881	8.40253	0.01888	8.97583	0.03029			--	9.93798	0.01252	9.06369	0.00153				7.9548	0.00157				9.52745	0.05265	7.952	0.000256495
										--	9.27167	0.02582				8.26404	0.01868	8.40352	0.01875	8.97682	0.03005			--	9.93897	0.01236	9.06468	0.00152				7.9549	0.00157				9.52844	0.05242	7.9521	0.00025751
										--	9.27267	0.02559				8.26503	0.01856	8.40452	0.01863	8.97781	0.02981			--	9.93996	0.01219	9.06567	0.0015				7.955	0.00158				9.52944	0.0522	7.9522	0.000258523
										--	9.27366	0.02537				8.26602	0.01843	8.40551	0.01851	8.9788	0.02957			--	9.94095	0.01202	9.06666	0.00148				7.9551	0.00158				9.53043	0.05199	7.9523	0.000259535
										--	9.27465	0.02514				8.26701	0.0183	8.4065	0.01839	8.97979	0.02933			--	9.94194	0.01185	9.06765	0.00147				7.9552	0.00158				9.53142	0.0518	7.9524	0.000260544
										--	9.27564	0.02492				8.268	0.01818	8.40749	0.01827	8.98079	0.02909			--	9.94294	0.01166	9.06865	0.00145				7.9553	0.00159				9.53241	0.05162	7.9525	0.000261552
										--	9.27663	0.0247				8.269	0.01805	8.40848	0.01816	8.98178	0.02885			--	9.94393	0.01148	9.06964	0.00143				7.9554	0.00159				9.5334	0.05147	7.9526	0.000262559
										--	9.27763	0.02448				8.26999	0.01793	8.40948	0.01805	8.98277	0.02862			--	9.94492	0.01129	9.07063	0.00142				7.9555	0.00159				9.5344	0.05134	7.9527	0.000263563
										--	9.27862	0.02426				8.27098	0.0178	8.41047	0.01794	8.98376	0.02839			--	9.94591	0.0111	9.07162	0.0014				7.9556	0.0016				9.53539	0.05124	7.9528	0.000264566
										--	9.27961	0.02405				8.27197	0.01768	8.41146	0.01782	8.98475	0.02815			--	9.9469	0.01091	9.07261	0.00138				7.9557	0.0016				9.53638	0.05116	7.9529	0.000265566
										--	9.2806	0.02384				8.27296	0.01755	8.41245	0.01771	8.98575	0.02792			--	9.9479	0.01072	9.07361	0.00136				7.9558	0.0016				9.53737	0.0511	7.953	0.000266565
										--	9.28159	0.02362				8.27396	0.01742	8.41344	0.0176	8.98674	0.02769			--	9.94889	0.01054	9.0746	0.00135				7.9559	0.00161				9.53836	0.05107	7.9531	0.000267564
										--	9.28259	0.02341				8.27495	0.0173	8.41444	0.01749	8.98773	0.02746			--	9.94988	0.01035	9.07559	0.00133				7.956	0.00161				9.53936	0.05107	7.9532	0.000268559
										--	9.28358	0.02321				8.27594	0.01717	8.41543	0.01738	8.98872	0.02723			--	9.95087	0.01017	9.07658	0.00131				7.9561	0.00161				9.54035	0.05109	7.9533	0.000269552
										--	9.28457	0.023				8.27693	0.01704	8.41642	0.01726	8.98971	0.027			--	9.95186	0.00998	9.07757	0.00129				7.9562	0.00162				9.54134	0.05113	7.9534	0.000270544
										--	9.28556	0.02279				8.27792	0.01691	8.41741	0.01714	8.99071	0.02677			--	9.95286	0.00981	9.07857	0.00128				7.9563	0.00162				9.54233	0.0512	7.9535	0.000271534
										--	9.28655	0.02259				8.27892	0.01678	8.4184	0.01703	8.9917	0.02654			--	9.95385	0.00963	9.07956	0.00126				7.9564	0.00162				9.54332	0.05128	7.9536	0.000272521
										--	9.28755	0.02238				8.27991	0.01666	8.4194	0.01691	8.99269	0.02631			--	9.95484	0.00946	9.08055	0.00124				7.9565	0.00163				9.54432	0.05138	7.9537	0.000273507
										--	9.28854	0.02218				8.2809	0.01652	8.42039	0.01678	8.99368	0.02607			--	9.95583	0.0093	9.08154	0.00123				7.9566	0.00163				9.54531	0.0515	7.9538	0.000274491
										--	9.28953	0.02197				8.28189	0.01639	8.42138	0.01665	8.99467	0.02584			--	9.95682	0.00914	9.08253	0.00121				7.9567	0.00163				9.5463	0.05164	7.9539	0.000275473
										--	9.29052	0.02177				8.28288	0.01626	8.42237	0.01653	8.99567	0.02561			--	9.95782	0.00899	9.08353	0.00119				7.9568	0.00164				9.54729	0.0518	7.954	0.000276453
										--	9.29151	0.02157				8.28388	0.01613	8.42336	0.01639	8.99666	0.02537			--	9.95881	0.00884	9.08452	0.00117				7.9569	0.00164				9.54828	0.05197	7.9541	0.000277432
										--	9.29251	0.02137				8.28487	0.01599	8.42436	0.01626	8.99765	0.02514			--	9.9598	0.0087	9.08551	0.00116				7.957	0.00164				9.54928	0.05216	7.9542	0.000278408
										--	9.2935	0.02117				8.28586	0.01586	8.42535	0.01612	8.99864	0.0249			--	9.96079	0.00856	9.0865	0.00114				7.9571	0.00165				9.55027	0.05237	7.9543	0.000279382
										--	9.29449	0.02096				8.28685	0.01572	8.42634	0.01597	8.99963	0.02466			--	9.96178	0.00843	9.08749	0.00113				7.9572	0.00165				9.55126	0.0526	7.9544	0.000280355
										--	9.29548	0.02076				8.28784	0.01558	8.42733	0.01582	9.00063	0.02442			--	9.96278	0.00831	9.08849	0.00111				7.9573	0.00165				9.55225	0.05285	7.9545	0.000281326
										--	9.29647	0.02056				8.28884	0.01544	8.42832	0.01567	9.00162	0.02418			--	9.96377	0.00819	9.08948	0.0011				7.9574	0.00166				9.55324	0.05313	7.9546	0.000282294
										--	9.29747	0.02036				8.28983	0.0153	8.42932	0.01552	9.00261	0.02394			--	9.96476	0.00808	9.09047	0.00108				7.9575	0.00166				9.55424	0.05343	7.9547	0.000283261
										--	9.29846	0.02016				8.29082	0.01516	8.43031	0.01536	9.0036	0.02369			--	9.96575	0.00798	9.09146	0.00106				7.9576	0.00166				9.55523	0.05375	7.9548	0.000284226
										--	9.29945	0.01996				8.29181	0.01501	8.4313	0.01519	9.00459	0.02345			--	9.96674	0.00788	9.09245	0.00105				7.9577	0.00167				9.55622	0.0541	7.9549	0.000285189
										--	9.30044	0.01976				8.2928	0.01487	8.43229	0.01503	9.00559	0.0232			--	9.96774	0.00779	9.09345	0.00103				7.9578	0.00167				9.55721	0.05448	7.955	0.00028615
										--	9.30143	0.01956				8.2938	0.01472	8.43328	0.01485	9.00658	0.02295			--	9.96873	0.0077	9.09444	0.00102				7.9579	0.00167				9.5582	0.05488	7.9551	0.000287109
										--	9.30243	0.01935				8.29479	0.01458	8.43428	0.01468	9.00757	0.0227			--	9.96972	0.00762	9.09543	0.00101				7.958	0.00168				9.5592	0.05531	7.9552	0.000288066
										--	9.30342	0.01915				8.29578	0.01443	8.43527	0.0145	9.00856	0.02244			--	9.97071	0.00754	9.09642	0.0009915				7.9581	0.00168				9.56019	0.05576	7.9553	0.000289022
										--	9.30441	0.01895				8.29677	0.01428	8.43626	0.01432	9.00955	0.02219			--	9.9717	0.00747	9.09741	0.0009795				7.9582	0.00168				9.56118	0.05624	7.9554	0.000289976
										--	9.3054	0.01875				8.29776	0.01413	8.43725	0.01413	9.01055	0.02193			--	9.9727	0.0074	9.09841	0.000966				7.9583	0.00169				9.56217	0.05674	7.9555	0.000290928
										--	9.30639	0.01855				8.29876	0.01397	8.43824	0.01394	9.01154	0.02168			--	9.97369	0.00734	9.0994	0.0009525				7.9584	0.00169				9.56316	0.05726	7.9556	0.000291878
										--	9.30739	0.01835				8.29975	0.01382	8.43924	0.01375	9.01253	0.02142			--	9.97468	0.00728	9.10039	0.0009405				7.9585	0.00169				9.56416	0.05778	7.9557	0.000292826
										--	9.30838	0.01815				8.30074	0.01366	8.44023	0.01355	9.01352	0.02116			--	9.97567	0.00722	9.10138	0.0009285				7.9586	0.0017				9.56515	0.05832	7.9558	0.000293773
										--	9.30937	0.01795				8.30173	0.01351	8.44122	0.01335	9.01451	0.0209			--	9.97666	0.00717	9.10237	0.0009165				7.9587	0.0017				9.56614	0.05885	7.9559	0.000294717
										--	9.31036	0.01775				8.30272	0.01335	8.44221	0.01315	9.01551	0.02063			--	9.97766	0.00712	9.10337	0.000906				7.9588	0.0017				9.56713	0.05938	7.956	0.00029566
										--	9.31135	0.01755				8.30372	0.01319	8.4432	0.01295	9.0165	0.02037			--	9.97865	0.00707	9.10436	0.0008955				7.9589	0.00171				9.56812	0.0599	7.9561	0.000296607
										--	9.31235	0.01736				8.30471	0.01303	8.4442	0.01275	9.01749	0.02011			--	9.97964	0.00703	9.10535	0.0008835				7.959	0.00171				9.56912	0.0604	7.9562	0.000297547
										--	9.31334	0.01716				8.3057	0.01287	8.44519	0.01254	9.01848	0.01985			--	9.98063	0.00699	9.10634	0.0008745				7.9591	0.00171				9.57011	0.06087	7.9563	0.000298484
										--	9.31433	0.01697				8.30669	0.01271	8.44618	0.01233	9.01947	0.01958			--	9.98162	0.00695	9.10733	0.000864				7.9592	0.00172				9.5711	0.06131	7.9564	0.00029942
										--	9.31532	0.01677				8.30768	0.01255	8.44717	0.01212	9.02047	0.01932			--	9.98262	0.00691	9.10833	0.0008535				7.9593	0.00172				9.57209	0.0617	7.9565	0.000300355
										--	9.31631	0.01658				8.30868	0.01239	8.44816	0.01191	9.02146	0.01906			--	9.98361	0.00688	9.10932	0.0008445				7.9594	0.00173				9.57308	0.06205	7.9566	0.000301287
										--	9.31731	0.01639				8.30967	0.01222	8.44916	0.0117	9.02245	0.0188			--	9.9846	0.00684	9.11031	0.0008355				7.9595	0.00173				9.57408	0.06234	7.9567	0.000302218
										--	9.3183	0.0162				8.31066	0.01206	8.45015	0.01149	9.02344	0.01854			--	9.98559	0.00681	9.1113	0.0008265				7.9596	0.00173				9.57507	0.06257	7.9568	0.000303148
										--	9.31929	0.01601				8.31165	0.0119	8.45114	0.01128	9.02443	0.01828			--	9.98658	0.00678	9.11229	0.000819				7.9597	0.00174				9.57606	0.06274	7.9569	0.000304076
										--	9.32028	0.01583				8.31264	0.01173	8.45213	0.01107	9.02543	0.01803			--	9.98758	0.00675	9.11329	0.00081				7.9598	0.00174				9.57705	0.06284	7.957	0.000305002
										--	9.32127	0.01564				8.31364	0.01157	8.45312	0.01086	9.02642	0.01777			--	9.98857	0.00672	9.11428	0.0008025				7.9599	0.00174				9.57804	0.06288	7.9571	0.000305927
										--	9.32227	0.01546				8.31463	0.0114	8.45412	0.01065	9.02741	0.01752			--	9.98956	0.00669	9.11527	0.000795				7.96	0.00175				9.57904	0.06284	7.9572	0.00030685
										--	9.32326	0.01528				8.31562	0.01124	8.45511	0.01044	9.0284	0.01727			--	9.99055	0.00665	9.11626	0.0007875				7.9601	0.00175				9.58003	0.06274	7.9573	0.000307772
										--	9.32425	0.01511				8.31661	0.01108	8.4561	0.01023	9.02939	0.01703			--	9.99154	0.00662	9.11725	0.00078				7.9602	0.00175				9.58102	0.06257	7.9574	0.000308692
										--	9.32524	0.01493				8.3176	0.01091	8.45709	0.01003	9.03039	0.01678			--	9.99254	0.00659	9.11825	0.0007725				7.9603	0.00176				9.58201	0.06233	7.9575	0.000309611
										--	9.32623	0.01476				8.3186	0.01075	8.45808	0.00982	9.03138	0.01654			--	9.99353	0.00656	9.11924	0.0007665				7.9604	0.00176				9.583	0.06204	7.9576	0.000310529
										--	9.32723	0.01459				8.31959	0.01059	8.45908	0.00962	9.03237	0.0163			--	9.99452	0.00652	9.12023	0.0007605				7.9605	0.00176				9.584	0.06169	7.9577	0.000311445
										--	9.32822	0.01442				8.32058	0.01042	8.46007	0.00942	9.03336	0.01607			--	9.99551	0.00649	9.12122	0.000753				7.9606	0.00177				9.58499	0.06129	7.9578	0.00031236
										--	9.32921	0.01426				8.32157	0.01026	8.46106	0.00923	9.03435	0.01584			--	9.9965	0.00645	9.12221	0.000747				7.9607	0.00177				9.58598	0.06084	7.9579	0.000313274
										--	9.3302	0.0141				8.32256	0.0101	8.46205	0.00903	9.03535	0.01561			--	9.9975	0.00641	9.12321	0.000741				7.9608	0.00178				9.58697	0.06036	7.958	0.000314186
										--	9.33119	0.01395				8.32356	0.00994	8.46304	0.00884	9.03634	0.01539			--	9.99849	0.00638	9.1242	0.000735				7.9609	0.00178				9.58796	0.05984	7.9581	0.000315098
										--	9.33219	0.01379				8.32455	0.00979	8.46404	0.00866	9.03733	0.01517			--	9.99948	0.00633	9.12519	0.000729				7.961	0.00178				9.58896	0.05929	7.9582	0.000316008
										--	9.33318	0.01364				8.32554	0.00963	8.46503	0.00847	9.03832	0.01496			--	10.0005	0.00629	9.12618	0.000723				7.9611	0.00179				9.58995	0.05872	7.9583	0.000316917
										--	9.33417	0.01349				8.32653	0.00948	8.46602	0.00829	9.03931	0.01475			--	10.0015	0.00624	9.12717	0.0007185				7.9612	0.00179				9.59094	0.05814	7.9584	0.000317825
										--	9.33516	0.01335				8.32752	0.00932	8.46701	0.00812	9.04031	0.01454			--	10.0025	0.0062	9.12817	0.0007125				7.9613	0.00179				9.59193	0.05754	7.9585	0.000318732
										--	9.33615	0.01321				8.32852	0.00917	8.468	0.00794	9.0413	0.01434			--	10.0035	0.00615	9.12916	0.0007065				7.9614	0.0018				9.59292	0.05693	7.9586	0.000319638
										--	9.33715	0.01307				8.32951	0.00902	8.469	0.00778	9.04229	0.01414			--	10.0044	0.00609	9.13015	0.0007005				7.9615	0.0018				9.59392	0.05632	7.9587	0.000320548
										--	9.33814	0.01294				8.3305	0.00887	8.46999	0.00761	9.04328	0.01395			--	10.0054	0.00604	9.13114	0.000696				7.9616	0.00181				9.59491	0.0557	7.9588	0.000321452
										--	9.33913	0.01281				8.33149	0.00873	8.47098	0.00745	9.04427	0.01376			--	10.0064	0.00598	9.13213	0.00069				7.9617	0.00181				9.5959	0.05509	7.9589	0.000322356
										--	9.34012	0.01268				8.33248	0.00859	8.47197	0.0073	9.04527	0.01358			--	10.0074	0.00592	9.13313	0.0006855				7.9618	0.00181				9.59689	0.05447	7.959	0.000323259
										--	9.34111	0.01255				8.33348	0.00845	8.47296	0.00715	9.04626	0.0134			--	10.0084	0.00586	9.13412	0.0006795				7.9619	0.00182				9.59788	0.05385	7.9591	0.000324161
										--	9.34211	0.01243				8.33447	0.00831	8.47396	0.007	9.04725	0.01323			--	10.0094	0.00579	9.13511	0.000675				7.962	0.00182				9.59888	0.05324	7.9592	0.000325063
										--	9.3431	0.01231				8.33546	0.00817	8.47495	0.00686	9.04824	0.01306			--	10.0104	0.00572	9.1361	0.000669				7.9621	0.00183				9.59987	0.05262	7.9593	0.000325965
										--	9.34409	0.0122				8.33645	0.00804	8.47594	0.00672	9.04923	0.0129			--	10.0114	0.00565	9.13709	0.000663				7.9622	0.00183				9.60086	0.05202	7.9594	0.000326865
										--	9.34508	0.01209				8.33744	0.00791	8.47693	0.00659	9.05023	0.01274			--	10.0124	0.00558	9.13809	0.0006585				7.9623	0.00183				9.60185	0.05141	7.9595	0.000327785
										--	9.34607	0.01198				8.33844	0.00778	8.47792	0.00647	9.05122	0.01258			--	10.0134	0.00551	9.13908	0.0006525				7.9624	0.00184				9.60284	0.05081	7.9596	0.000328688
										--	9.34707	0.01187				8.33943	0.00765	8.47892	0.00634	9.05221	0.01243			--	10.0144	0.00543	9.14007	0.0006465				7.9625	0.00184				9.60384	0.05021	7.9597	0.000329588
										--	9.34806	0.01177				8.34042	0.00753	8.47991	0.00623	9.0532	0.01229			--	10.0153	0.00536	9.14106	0.000642				7.9626	0.00185				9.60483	0.04963	7.9598	0.000330488
										--	9.34905	0.01167				8.34141	0.00741	8.4809	0.00612	9.05419	0.01214			--	10.0163	0.00528	9.14205	0.000636				7.9627	0.00185				9.60582	0.04905	7.9599	0.000331387
										--	9.35004	0.01157				8.3424	0.00729	8.48189	0.00601	9.05519	0.01201			--	10.0173	0.0052	9.14305	0.00063				7.9628	0.00185				9.60681	0.04848	7.96	0.000332288
										--	9.35103	0.01148				8.3434	0.00718	8.48288	0.0059	9.05618	0.01187			--	10.0183	0.00512	9.14404	0.000624				7.9629	0.00186				9.6078	0.04792	7.9601	0.000333187
										--	9.35203	0.01138				8.34439	0.00706	8.48388	0.00581	9.05717	0.01174			--	10.0193	0.00504	9.14503	0.0006195				7.963	0.00186				9.6088	0.04737	7.9602	0.000334086
										--	9.35302	0.01129				8.34538	0.00696	8.48487	0.00571	9.05816	0.01162			--	10.0203	0.00497	9.14602	0.0006135				7.9631	0.00187				9.60979	0.04684	7.9603	0.000334985
										--	9.35401	0.01121				8.34637	0.00685	8.48586	0.00562	9.05915	0.01149			--	10.0213	0.00489	9.14701	0.0006075				7.9632	0.00187				9.61078	0.04632	7.9604	0.000335884
										--	9.355	0.01112				8.34736	0.00675	8.48685	0.00554	9.06015	0.01137			--	10.0223	0.00481	9.14801	0.0006015				7.9633	0.00187				9.61177	0.04583	7.9605	0.000336784
										--	9.35599	0.01104				8.34836	0.00665	8.48784	0.00546	9.06114	0.01126			--	10.0233	0.00473	9.149	0.0005955				7.9634	0.00188				9.61276	0.04535	7.9606	0.000337683
										--	9.35699	0.01096				8.34935	0.00655	8.48884	0.00538	9.06213	0.01115			--	10.0243	0.00466	9.14999	0.0005895				7.9635	0.00188				9.61376	0.0449	7.9607	0.000338588
										--	9.35798	0.01088				8.35034	0.00645	8.48983	0.00531	9.06312	0.01104			--	10.0253	0.00458	9.15098	0.0005835				7.9636	0.00189				9.61475	0.04446	7.9608	0.000339488
										--	9.35897	0.0108				8.35133	0.00636	8.49082	0.00524	9.06411	0.01093			--	10.0263	0.00451	9.15197	0.0005775				7.9637	0.00189				9.61574	0.04406	7.9609	0.000340389
										--	9.35996	0.01072				8.35232	0.00627	8.49181	0.00518	9.06511	0.01083			--	10.0273	0.00444	9.15297	0.00057				7.9638	0.0019				9.61673	0.04367	7.961	0.000341291
										--	9.36095	0.01065				8.35332	0.00619	8.4928	0.00512	9.0661	0.01073			--	10.0282	0.00437	9.15396	0.000564				7.9639	0.0019				9.61772	0.04331	7.9611	0.000342193
										--	9.36195	0.01058				8.35431	0.0061	8.4938	0.00506	9.06709	0.01063			--	10.0292	0.00431	9.15495	0.000558				7.964	0.0019				9.61872	0.04298	7.9612	0.000343096
										--	9.36294	0.01051				8.3553	0.00602	8.49479	0.00501	9.06808	0.01054			--	10.0302	0.00424	9.15594	0.000552				7.9641	0.00191				9.61971	0.04266	7.9613	0.000343999
										--	9.36393	0.01044				8.35629	0.00594	8.49578	0.00496	9.06907	0.01045			--	10.0312	0.00418	9.15693	0.0005445				7.9642	0.00191				9.6207	0.04237	7.9614	0.000344904
										--	9.36492	0.01037				8.35728	0.00586	8.49677	0.00491	9.07007	0.01036			--	10.0322	0.00412	9.15793	0.0005385				7.9643	0.00192				9.62169	0.04209	7.9615	0.000345809
										--	9.36591	0.01031				8.35828	0.00579	8.49776	0.00486	9.07106	0.01027			--	10.0332	0.00407	9.15892	0.0005325				7.9644	0.00192				9.62268	0.04183	7.9616	0.000346716
										--	9.36691	0.01024				8.35927	0.00572	8.49876	0.00482	9.07205	0.01019			--	10.0342	0.00402	9.15991	0.000525				7.9645	0.00193				9.62368	0.04159	7.9617	0.000347623
										--	9.3679	0.01018				8.36026	0.00565	8.49975	0.00478	9.07304	0.0101			--	10.0352	0.00397	9.1609	0.000519				7.9646	0.00193				9.62467	0.04136	7.9618	0.000348532
										--	9.36889	0.01011				8.36125	0.00558	8.50074	0.00475	9.07403	0.01002			--	10.0362	0.00392	9.16189	0.000513				7.9647	0.00194				9.62566	0.04113	7.9619	0.000349442
										--	9.36988	0.01005				8.36224	0.00552	8.50173	0.00471	9.07503	0.00994			--	10.0372	0.00388	9.16289	0.0005055				7.9648	0.00194				9.62665	0.04091	7.962	0.000350353
										--	9.37087	0.00999				8.36324	0.00545	8.50272	0.00468	9.07602	0.00986			--	10.0382	0.00384	9.16388	0.0004995				7.9649	0.00194				9.62764	0.0407	7.9621	0.000351266
										--	9.37187	0.00993				8.36423	0.00539	8.50372	0.00465	9.07701	0.00978			--	10.0392	0.0038	9.16487	0.000492				7.965	0.00195				9.62864	0.04048	7.9622	0.00035218
										--	9.37286	0.00987				8.36522	0.00533	8.50471	0.00462	9.078	0.00971			--	10.0402	0.00376	9.16586	0.000486				7.9651	0.00195				9.62963	0.04026	7.9623	0.000353096
										--	9.37385	0.00981				8.36621	0.00528	8.5057	0.00459	9.07899	0.00963			--	10.0411	0.00373	9.16685	0.0004785				7.9652	0.00196				9.63062	0.04003	7.9624	0.000354014
										--	9.37484	0.00975				8.3672	0.00522	8.50669	0.00457	9.07999	0.00956			--	10.0421	0.0037	9.16785	0.0004725				7.9653	0.00196				9.63161	0.03979	7.9625	0.000354933
										--	9.37583	0.00969				8.3682	0.00517	8.50768	0.00454	9.08098	0.00948			--	10.0431	0.00367	9.16884	0.0004665				7.9654	0.00197				9.6326	0.03954	7.9626	0.000355854
										--	9.37683	0.00964				8.36919	0.00511	8.50868	0.00452	9.08197	0.00941			--	10.0441	0.00364	9.16983	0.000459				7.9655	0.00197				9.6336	0.03928	7.9627	0.000356778
										--	9.37782	0.00958				8.37018	0.00506	8.50967	0.0045	9.08296	0.00934			--	10.0451	0.00362	9.17082	0.000453				7.9656	0.00198				9.63459	0.039	7.9628	0.000357704
										--	9.37881	0.00952				8.37117	0.00501	8.51066	0.00447	9.08395	0.00927			--	10.0461	0.00359	9.17181	0.000447				7.9657	0.00198				9.63558	0.0387	7.9629	0.000358632
										--	9.3798	0.00947				8.37216	0.00496	8.51165	0.00445	9.08495	0.00919			--	10.0471	0.00357	9.17281	0.0004395				7.9658	0.00199				9.63657	0.03839	7.963	0.000359562
										--	9.38079	0.00941				8.37316	0.00492	8.51264	0.00443	9.08594	0.00912			--	10.0481	0.00355	9.1738	0.0004335				7.9659	0.00199				9.63756	0.03807	7.9631	0.000360494
										--	9.38179	0.00935				8.37415	0.00487	8.51364	0.00441	9.08693	0.00905			--	10.0491	0.00353	9.17479	0.0004275				7.966	0.002				9.63856	0.03773	7.9632	0.000361429
										--	9.38278	0.0093				8.37514	0.00482	8.51463	0.00439	9.08792	0.00898			--	10.0501	0.00351	9.17578	0.0004215				7.9661	0.002				9.63955	0.03738	7.9633	0.000362367
										--	9.38377	0.00924				8.37613	0.00478	8.51562	0.00437	9.08891	0.00891			--	10.0511	0.00349	9.17677	0.0004155				7.9662	0.00201				9.64054	0.03701	7.9634	0.000363308
										--	9.38476	0.00918				8.37712	0.00474	8.51661	0.00435	9.08991	0.00884			--	10.0521	0.00347	9.17777	0.000408				7.9663	0.00201				9.64153	0.03664	7.9635	0.000364251
										--	9.38575	0.00913				8.37812	0.00469	8.5176	0.00433	9.0909	0.00877			--	10.0531	0.00345	9.17876	0.000402				7.9664	0.00201				9.64252	0.03626	7.9636	0.0003652
										--	9.38675	0.00907				8.37911	0.00465	8.5186	0.00431	9.09189	0.0087			--	10.054	0.00343	9.17975	0.000396				7.9665	0.00202				9.64352	0.03587	7.9637	0.00036615
										--	9.38774	0.00901				8.3801	0.00461	8.51959	0.00428	9.09288	0.00863			--	10.055	0.00341	9.18074	0.00039				7.9666	0.00202				9.64451	0.03549	7.9638	0.000367102
										--	9.38873	0.00895				8.38109	0.00457	8.52058	0.00426	9.09387	0.00856			--	10.056	0.00339	9.18173	0.0003855				7.9667	0.00203				9.6455	0.03511	7.9639	0.000368057
										--	9.38972	0.0089				8.38208	0.00453	8.52157	0.00424	9.09487	0.00849			--	10.057	0.00337	9.18273	0.0003795				7.9668	0.00203				9.64649	0.03474	7.964	0.000369017
										--	9.39071	0.00884				8.38308	0.00449	8.52256	0.00421	9.09586	0.00842			--	10.058	0.00335	9.18372	0.0003735				7.9669	0.00204				9.64748	0.03438	7.9641	0.00036998
										--	9.39171	0.00878				8.38407	0.00445	8.52356	0.00419	9.09685	0.00834			--	10.059	0.00333	9.18471	0.0003675				7.967	0.00204				9.64848	0.03403	7.9642	0.000370946
										--	9.3927	0.00872				8.38506	0.00441	8.52455	0.00416	9.09784	0.00827			--	10.06	0.00331	9.1857	0.0003615				7.9671	0.00205				9.64947	0.0337	7.9643	0.000371915
										--	9.39369	0.00866				8.38605	0.00438	8.52554	0.00414	9.09883	0.0082			--	10.061	0.00329	9.18669	0.000357				7.9672	0.00205				9.65046	0.0334	7.9644	0.000372889
										--	9.39468	0.0086				8.38704	0.00434	8.52653	0.00411	9.09983	0.00813			--	10.062	0.00327	9.18769	0.000351				7.9673	0.00206				9.65145	0.03311	7.9645	0.000373866
										--	9.39567	0.00854				8.38804	0.0043	8.52752	0.00408	9.10082	0.00805			--	10.063	0.00324	9.18868	0.0003465				7.9674	0.00206				9.65244	0.03285	7.9646	0.000374848
										--	9.39667	0.00848				8.38903	0.00426	8.52852	0.00405	9.10181	0.00798			--	10.064	0.00322	9.18967	0.0003405				7.9675	0.00207				9.65344	0.03262	7.9647	0.000375834
										--	9.39766	0.00842				8.39002	0.00423	8.52951	0.00402	9.1028	0.00791			--	10.0649	0.00319	9.19066	0.000336				7.9676	0.00208				9.65443	0.03241	7.9648	0.000376824
										--	9.39865	0.00835				8.39101	0.00419	8.5305	0.00399	9.10379	0.00783			--	10.0659	0.00316	9.19165	0.0003315				7.9677	0.00208				9.65542	0.03224	7.9649	0.000377818
										--	9.39964	0.00829				8.392	0.00415	8.53149	0.00395	9.10479	0.00776			--	10.0669	0.00313	9.19265	0.000327				7.9678	0.00209				9.65641	0.03209	7.965	0.000378817
										--	9.40063	0.00823				8.393	0.00412	8.53248	0.00392	9.10578	0.00768			--	10.0679	0.0031	9.19364	0.000321				7.9679	0.00209				9.6574	0.03196	7.9651	0.00037982
										--	9.40163	0.00816				8.39399	0.00408	8.53348	0.00388	9.10677	0.00761			--	10.0689	0.00307	9.19463	0.0003165				7.968	0.0021				9.6584	0.03186	7.9652	0.000380828
										--	9.40262	0.0081				8.39498	0.00404	8.53447	0.00385	9.10776	0.00753			--	10.0699	0.00304	9.19562	0.000312				7.9681	0.0021				9.65939	0.03179	7.9653	0.000381842
										--	9.40361	0.00803				8.39597	0.00401	8.53546	0.00381	9.10875	0.00746			--	10.0709	0.00301	9.19661	0.0003075				7.9682	0.00211				9.66038	0.03173	7.9654	0.00038286
										--	9.4046	0.00797				8.39696	0.00397	8.53645	0.00377	9.10975	0.00738			--	10.0719	0.00297	9.19761	0.000303				7.9683	0.00211				9.66137	0.0317	7.9655	0.000383883
										--	9.40559	0.0079				8.39796	0.00394	8.53744	0.00373	9.11074	0.0073			--	10.0729	0.00294	9.1986	0.0002985				7.9684	0.00212				9.66236	0.03168	7.9656	0.000384912
										--	9.40659	0.00784				8.39895	0.0039	8.53844	0.00369	9.11173	0.00723			--	10.0739	0.0029	9.19959	0.0002955				7.9685	0.00212				9.66336	0.03168	7.9657	0.000385946
										--	9.40758	0.00777				8.39994	0.00387	8.53943	0.00365	9.11272	0.00715			--	10.0749	0.00287	9.20058	0.000291				7.9686	0.00213				9.66435	0.0317	7.9658	0.000386985
										--	9.40857	0.0077				8.40093	0.00383	8.54042	0.00361	9.11371	0.00708			--	10.0759	0.00283	9.20157	0.0002865				7.9687	0.00213				9.66534	0.03172	7.9659	0.00038803
										--	9.40956	0.00764				8.40192	0.00379	8.54141	0.00357	9.11471	0.007			--	10.0769	0.00279	9.20257	0.0002835				7.9688	0.00214				9.66633	0.03175	7.966	0.000389081
										--	9.41055	0.00757				8.40292	0.00376	8.5424	0.00353	9.1157	0.00692			--	10.0778	0.00275	9.20356	0.000279				7.9689	0.00214				9.66732	0.03179	7.9661	0.000390138
										--	9.41155	0.0075				8.40391	0.00372	8.5434	0.00348	9.11669	0.00685			--	10.0788	0.00271	9.20455	0.000276				7.969	0.00215				9.66832	0.03184	7.9662	0.000391201
										--	9.41254	0.00744				8.4049	0.00369	8.54439	0.00344	9.11768	0.00677			--	10.0798	0.00267	9.20554	0.0002715				7.9691	0.00216				9.66931	0.03189	7.9663	0.00039227
										--	9.41353	0.00737				8.40589	0.00365	8.54538	0.00339	9.11867	0.0067			--	10.0808	0.00262	9.20653	0.0002685				7.9692	0.00216				9.6703	0.03195	7.9664	0.000393345
										--	9.41452	0.0073				8.40688	0.00362	8.54637	0.00335	9.11967	0.00662			--	10.0818	0.00258	9.20753	0.000264				7.9693	0.00217				9.67129	0.032	7.9665	0.000394427
										--	9.41551	0.00723				8.40788	0.00358	8.54736	0.0033	9.12066	0.00655			--	10.0828	0.00254	9.20852	0.000261				7.9694	0.00217				9.67228	0.03206	7.9666	0.000395516
										--	9.41651	0.00716				8.40887	0.00355	8.54836	0.00326	9.12165	0.00647			--	10.0838	0.00249	9.20951	0.000258				7.9695	0.00218				9.67328	0.03212	7.9667	0.000396611
										--	9.4175	0.00709				8.40986	0.00351	8.54935	0.00321	9.12264	0.00639			--	10.0848	0.00245	9.2105	0.0002535				7.9696	0.00218				9.67427	0.03219	7.9668	0.000397713
										--	9.41849	0.00703				8.41085	0.00348	8.55034	0.00316	9.12363	0.00632			--	10.0858	0.00241	9.21149	0.0002505				7.9697	0.00219				9.67526	0.03225	7.9669	0.000398823
										--	9.41948	0.00696				8.41184	0.00344	8.55133	0.00312	9.12463	0.00625			--	10.0868	0.00236	9.21249	0.0002475				7.9698	0.0022				9.67625	0.03232	7.967	0.000399939
										--	9.42047	0.00689				8.41284	0.00341	8.55232	0.00307	9.12562	0.00617			--	10.0878	0.00232	9.21348	0.0002445				7.9699	0.0022				9.67724	0.03239	7.9671	0.000401063
										--	9.42147	0.00682				8.41383	0.00337	8.55332	0.00303	9.12661	0.0061			--	10.0888	0.00227	9.21447	0.0002415				7.97	0.00221				9.67824	0.03246	7.9672	0.000402194
										--	9.42246	0.00675				8.41482	0.00334	8.55431	0.00298	9.1276	0.00602			--	10.0898	0.00223	9.21546	0.0002385				7.9701	0.00221				9.67923	0.03253	7.9673	0.000403332
										--	9.42345	0.00669				8.41581	0.00331	8.5553	0.00293	9.12859	0.00595			--	10.0907	0.00219	9.21645	0.0002355				7.9702	0.00222				9.68022	0.0326	7.9674	0.000404479
										--	9.42444	0.00662				8.4168	0.00327	8.55629	0.00289	9.12959	0.00588			--	10.0917	0.00215	9.21745	0.0002325				7.9703	0.00222				9.68121	0.03268	7.9675	0.000405633
										--	9.42543	0.00655				8.4178	0.00324	8.55728	0.00284	9.13058	0.00581			--	10.0927	0.0021	9.21844	0.0002295				7.9704	0.00223				9.6822	0.03276	7.9676	0.000406799
										--	9.42643	0.00648				8.41879	0.00321	8.55828	0.0028	9.13157	0.00573			--	10.0937	0.00206	9.21943	0.0002265				7.9705	0.00224				9.6832	0.03283	7.9677	0.000407969
										--	9.42742	0.00642				8.41978	0.00317	8.55927	0.00276	9.13256	0.00566			--	10.0947	0.00202	9.22042	0.0002235				7.9706	0.00224				9.68419	0.03291	7.9678	0.000409148
										--	9.42841	0.00635				8.42077	0.00314	8.56026	0.00271	9.13355	0.00559			--	10.0957	0.00198	9.22141	0.0002205				7.9707	0.00225				9.68518	0.03298	7.9679	0.000410336
										--	9.4294	0.00628				8.42176	0.00311	8.56125	0.00267	9.13455	0.00552			--	10.0967	0.00194	9.22241	0.000219				7.9708	0.00225				9.68617	0.03305	7.968	0.000411532
										--	9.43039	0.00622				8.42276	0.00307	8.56224	0.00263	9.13554	0.00545			--	10.0977	0.0019	9.2234	0.000216				7.9709	0.00226				9.68716	0.03311	7.9681	0.000412737
										--	9.43139	0.00615				8.42375	0.00304	8.56324	0.00259	9.13653	0.00538			--	10.0987	0.00187	9.22439	0.000213				7.971	0.00227				9.68816	0.03316	7.9682	0.000413951
										--	9.43238	0.00609				8.42474	0.00301	8.56423	0.00255	9.13752	0.00531			--	10.0997	0.00183	9.22538	0.00021				7.9711	0.00227				9.68915	0.03321	7.9683	0.000415174
										--	9.43337	0.00603				8.42573	0.00298	8.56522	0.00251	9.13851	0.00524			--	10.1007	0.0018	9.22637	0.000207				7.9712	0.00228				9.69014	0.03324	7.9684	0.000416406
										--	9.43436	0.00596				8.42672	0.00295	8.56621	0.00247	9.13951	0.00517			--	10.1017	0.00176	9.22737	0.0002055				7.9713	0.00228				9.69113	0.03327	7.9685	0.000417647
										--	9.43535	0.0059				8.42772	0.00292	8.5672	0.00243	9.1405	0.0051			--	10.1027	0.00173	9.22836	0.0002025				7.9714	0.00229				9.69212	0.03327	7.9686	0.000418898
										--	9.43635	0.00584				8.42871	0.00288	8.5682	0.00239	9.14149	0.00503			--	10.1036	0.0017	9.22935	0.0001995				7.9715	0.0023				9.69312	0.03326	7.9687	0.000420159
										--	9.43734	0.00577				8.4297	0.00285	8.56919	0.00236	9.14248	0.00497			--	10.1046	0.00167	9.23034	0.000198				7.9716	0.0023				9.69411	0.03324	7.9688	0.00042143
										--	9.43833	0.00571				8.43069	0.00282	8.57018	0.00232	9.14347	0.0049			--	10.1056	0.00165	9.23133	0.000195				7.9717	0.00231				9.6951	0.0332	7.9689	0.00042271
										--	9.43932	0.00565				8.43168	0.00279	8.57117	0.00229	9.14447	0.00483			--	10.1066	0.00162	9.23233	0.000192				7.9718	0.00231				9.69609	0.03314	7.969	0.000424001
										--	9.44031	0.00559				8.43268	0.00276	8.57216	0.00225	9.14546	0.00477			--	10.1076	0.0016	9.23332	0.0001905				7.9719	0.00232				9.69708	0.03306	7.9691	0.000425302
										--	9.44131	0.00553				8.43367	0.00273	8.57316	0.00222	9.14645	0.0047			--	10.1086	0.00157	9.23431	0.0001875				7.972	0.00233				9.69808	0.03296	7.9692	0.000426614
										--	9.4423	0.00547				8.43466	0.0027	8.57415	0.00219	9.14744	0.00464			--	10.1096	0.00155	9.2353	0.0001845				7.9721	0.00233				9.69907	0.03285	7.9693	0.000427936
										--	9.44329	0.00541				8.43565	0.00267	8.57514	0.00216	9.14843	0.00457			--	10.1106	0.00153	9.23629	0.000183				7.9722	0.00234				9.70006	0.03272	7.9694	0.000429269
										--	9.44428	0.00536				8.43664	0.00265	8.57613	0.00213	9.14943	0.00451			--	10.1116	0.00151	9.23729	0.00018				7.9723	0.00234				9.70105	0.03258	7.9695	0.000430613
										--	9.44527	0.0053				8.43764	0.00262	8.57712	0.0021	9.15042	0.00444			--	10.1126	0.00149	9.23828	0.000177				7.9724	0.00235				9.70204	0.03242	7.9696	0.000431969
										--	9.44627	0.00524				8.43863	0.00259	8.57812	0.00207	9.15141	0.00438			--	10.1136	0.00147	9.23927	0.0001755				7.9725	0.00236				9.70304	0.03225	7.9697	0.000433335
										--	9.44726	0.00519				8.43962	0.00256	8.57911	0.00205	9.1524	0.00432			--	10.1145	0.00146	9.24026	0.0001725				7.9726	0.00236				9.70403	0.03207	7.9698	0.000434713
										--	9.44825	0.00513				8.44061	0.00253	8.5801	0.00202	9.15339	0.00425			--	10.1155	0.00145	9.24125	0.0001695				7.9727	0.00237				9.70502	0.03189	7.9699	0.000436103
										--	9.44924	0.00508				8.4416	0.0025	8.58109	0.00199	9.15439	0.00419			--	10.1165	0.00143	9.24225	0.000168				7.9728	0.00238				9.70601	0.0317	7.97	0.000437504
										--	9.45023	0.00502				8.4426	0.00248	8.58208	0.00197	9.15538	0.00413			--	10.1175	0.00142	9.24324	0.000165				7.9729	0.00238				9.707	0.03151	7.9701	0.000438917
										--	9.45123	0.00497				8.44359	0.00245	8.58308	0.00195	9.15637	0.00407			--	10.1185	0.00141	9.24423	0.0001635				7.973	0.00239				9.708	0.03131	7.9702	0.000440343
										--	9.45222	0.00491				8.44458	0.00242	8.58407	0.00192	9.15736	0.00401			--	10.1195	0.0014	9.24522	0.0001605				7.9731	0.0024				9.70899	0.03112	7.9703	0.000441781
										--	9.45321	0.00486				8.44557	0.00239	8.58506	0.0019	9.15835	0.00395			--	10.1205	0.00139	9.24621	0.0001575				7.9732	0.0024				9.70998	0.03093	7.9704	0.000443231
										--	9.4542	0.00481				8.44656	0.00237	8.58605	0.00188	9.15935	0.00389			--	10.1215	0.00138	9.24721	0.000156				7.9733	0.00241				9.71097	0.03075	7.9705	0.000444694
										--	9.45519	0.00476				8.44756	0.00234	8.58704	0.00186	9.16034	0.00383			--	10.1225	0.00137	9.2482	0.000153				7.9734	0.00241				9.71196	0.03057	7.9706	0.00044617
										--	9.45619	0.00471				8.44855	0.00231	8.58804	0.00183	9.16133	0.00377			--	10.1235	0.00136	9.24919	0.0001515				7.9735	0.00242				9.71296	0.0304	7.9707	0.000447659
										--	9.45718	0.00466				8.44954	0.00229	8.58903	0.00181	9.16232	0.00372			--	10.1245	0.00135	9.25018	0.000148739				7.9736	0.00243				9.71395	0.03024	7.9708	0.000449161
										--	9.45817	0.00461				8.45053	0.00226	8.59002	0.00179	9.16331	0.00366			--	10.1255	0.00135	9.25117	0.000146384				7.9737	0.00243				9.71494	0.03009	7.9709	0.000450677
										--	9.45916	0.00456				8.45152	0.00223	8.59101	0.00177	9.16431	0.0036			--	10.1265	0.00134	9.25217	0.000144034				7.9738	0.00244				9.71593	0.02994	7.971	0.000452206
										--	9.46015	0.00452				8.45252	0.00221	8.592	0.00175	9.1653	0.00355			--	10.1274	0.00133	9.25316	0.000141695				7.9739	0.00245				9.71692	0.0298	7.9711	0.000453749
										--	9.46115	0.00447				8.45351	0.00218	8.593	0.00173	9.16629	0.00349			--	10.1284	0.00132	9.25415	0.000139363				7.974	0.00245				9.71792	0.02967	7.9712	0.000455306
										--	9.46214	0.00442				8.4545	0.00216	8.59399	0.00172	9.16728	0.00344			--	10.1294	0.00132	9.25514	0.000137037				7.9741	0.00246				9.71891	0.02954	7.9713	0.000456876
										--	9.46313	0.00438				8.45549	0.00213	8.59498	0.0017	9.16827	0.00339			--	10.1304	0.00131	9.25613	0.000134723				7.9742	0.00247				9.7199	0.02942	7.9714	0.000458461
										--	9.46412	0.00433				8.45648	0.00211	8.59597	0.00168	9.16927	0.00333			--	10.1314	0.0013	9.25713	0.00013242				7.9743	0.00247				9.72089	0.02931	7.9715	0.000460061
										--	9.46511	0.00429				8.45748	0.00208	8.59696	0.00166	9.17026	0.00328			--	10.1324	0.00129	9.25812	0.000130127				7.9744	0.00248				9.72188	0.0292	7.9716	0.000461677
										--	9.46611	0.00424				8.45847	0.00205	8.59796	0.00164	9.17125	0.00323			--	10.1334	0.00129	9.25911	0.000127848				7.9745	0.00249				9.72288	0.02909	7.9717	0.000463306
										--	9.4671	0.0042				8.45946	0.00203	8.59895	0.00162	9.17224	0.00318			--	10.1344	0.00128	9.2601	0.000125579				7.9746	0.00249				9.72387	0.02898	7.9718	0.00046495
										--	9.46809	0.00415				8.46045	0.002	8.59994	0.0016	9.17323	0.00312			--	10.1354	0.00127	9.26109	0.000123325				7.9747	0.0025				9.72486	0.02887	7.9719	0.000466609
										--	9.46908	0.00411				8.46144	0.00198	8.60093	0.00158	9.17423	0.00307			--	10.1364	0.00126	9.26209	0.000121085				7.9748	0.00251				9.72585	0.02876	7.972	0.000468283
										--	9.47007	0.00407				8.46244	0.00195	8.60192	0.00157	9.17522	0.00302			--	10.1374	0.00125	9.26308	0.000118858				7.9749	0.00251				9.72684	0.02865	7.9721	0.000469973
										--	9.47107	0.00403				8.46343	0.00193	8.60292	0.00155	9.17621	0.00297			--	10.1384	0.00124	9.26407	0.000116647				7.975	0.00252				9.72784	0.02854	7.9722	0.000471679
										--	9.47206	0.00398				8.46442	0.0019	8.60391	0.00153	9.1772	0.00293			--	10.1394	0.00122	9.26506	0.000114453				7.9751	0.00253				9.72883	0.02843	7.9723	0.0004734
										--	9.47305	0.00394				8.46541	0.00188	8.6049	0.00151	9.17819	0.00288			--	10.1403	0.00121	9.26605	0.000112277				7.9752	0.00253				9.72982	0.02831	7.9724	0.000475138
										--	9.47404	0.0039				8.4664	0.00185	8.60589	0.00149	9.17919	0.00283			--	10.1413	0.0012	9.26705	0.000110119				7.9753	0.00254				9.73081	0.0282	7.9725	0.000476891
										--	9.47503	0.00386				8.4674	0.00183	8.60688	0.00147	9.18018	0.00278			--	10.1423	0.00118	9.26804	0.000107979				7.9754	0.00255				9.7318	0.02808	7.9726	0.000478662
										--	9.47603	0.00382				8.46839	0.0018	8.60788	0.00145	9.18117	0.00273			--	10.1433	0.00117	9.26903	0.000105861				7.9755	0.00255				9.7328	0.02796	7.9727	0.000480449
										--	9.47702	0.00378				8.46938	0.00177	8.60887	0.00143	9.18216	0.00268			--	10.1443	0.00115	9.27002	0.000103763				7.9756	0.00256				9.73379	0.02784	7.9728	0.000482253
										--	9.47801	0.00374				8.47037	0.00175	8.60986	0.00141	9.18315	0.00264			--	10.1453	0.00114	9.27101	0.000101687				7.9757	0.00257				9.73478	0.02773	7.9729	0.000484074
										--	9.479	0.00371				8.47136	0.00172	8.61085	0.00139	9.18415	0.00259			--	10.1463	0.00112	9.27201	9.96329e-05				7.9758	0.00257				9.73577	0.02761	7.973	0.000485912
										--	9.47999	0.00367				8.47236	0.0017	8.61184	0.00137	9.18514	0.00254			--	10.1473	0.0011	9.273	9.76011e-05				7.9759	0.00258				9.73676	0.0275	7.9731	0.000487767
										--	9.48099	0.00363				8.47335	0.00167	8.61284	0.00135	9.18613	0.0025			--	10.1483	0.00109	9.27399	9.55938e-05				7.976	0.00259				9.73776	0.02739	7.9732	0.000489641
										--	9.48198	0.00359				8.47434	0.00165	8.61383	0.00133	9.18712	0.00245			--	10.1493	0.00107	9.27498	9.36115e-05				7.9761	0.00259				9.73875	0.02729	7.9733	0.000491532
										--	9.48297	0.00355				8.47533	0.00162	8.61482	0.00131	9.18811	0.00241			--	10.1503	0.00105	9.27597	9.16545e-05				7.9762	0.0026				9.73974	0.02719	7.9734	0.000493441
										--	9.48396	0.00352				8.47632	0.0016	8.61581	0.00128	9.18911	0.00236			--	10.1513	0.00103	9.27697	8.9723e-05				7.9763	0.00261				9.74073	0.02709	7.9735	0.000495368
										--	9.48495	0.00348				8.47732	0.00157	8.6168	0.00126	9.1901	0.00232			--	10.1523	0.00101	9.27796	8.78169e-05				7.9764	0.00261				9.74172	0.027	7.9736	0.000497314
										--	9.48595	0.00344				8.47831	0.00154	8.6178	0.00124	9.19109	0.00227			--	10.1532	0.00099189	9.27895	8.59382e-05				7.9765	0.00262				9.74272	0.02692	7.9737	0.000499278
										--	9.48694	0.0034				8.4793	0.00152	8.61879	0.00122	9.19208	0.00223			--	10.1542	0.000971735	9.27994	8.40881e-05				7.9766	0.00263				9.74371	0.02684	7.9738	0.000501261
										--	9.48793	0.00337				8.48029	0.00149	8.61978	0.00119	9.19307	0.00218			--	10.1552	0.000951373	9.28093	8.22657e-05				7.9767	0.00263				9.7447	0.02676	7.9739	0.000503264
										--	9.48892	0.00333				8.48128	0.00147	8.62077	0.00117	9.19407	0.00214			--	10.1562	0.000930806	9.28193	8.04709e-05				7.9768	0.00264				9.74569	0.02669	7.974	0.000505285
										--	9.48991	0.0033				8.48228	0.00144	8.62176	0.00115	9.19506	0.00209			--	10.1572	0.000910148	9.28292	7.87051e-05				7.9769	0.00265				9.74668	0.02662	7.9741	0.000507326
										--	9.49091	0.00326				8.48327	0.00142	8.62276	0.00112	9.19605	0.00205			--	10.1582	0.00088943	9.28391	7.69677e-05				7.977	0.00265				9.74768	0.02655	7.9742	0.000509387
										--	9.4919	0.00323				8.48426	0.00139	8.62375	0.0011	9.19704	0.00201			--	10.1592	0.000868695	9.2849	7.52587e-05				7.9771	0.00266				9.74867	0.02648	7.9743	0.000511467
										--	9.49289	0.00319				8.48525	0.00136	8.62474	0.00108	9.19803	0.00196			--	10.1602	0.000848012	9.28589	7.3581e-05				7.9772	0.00267				9.74966	0.02641	7.9744	0.000513568
										--	9.49388	0.00316				8.48624	0.00134	8.62573	0.00105	9.19903	0.00192			--	10.1612	0.00082741	9.28689	7.19325e-05				7.9773	0.00267				9.75065	0.02634	7.9745	0.000515688
										--	9.49487	0.00312				8.48724	0.00131	8.62672	0.00103	9.20002	0.00188			--	10.1622	0.000806961	9.28788	7.03121e-05				7.9774	0.00268				9.75164	0.02626	7.9746	0.00051783
										--	9.49587	0.00309				8.48823	0.00129	8.62772	0.001	9.20101	0.00183			--	10.1632	0.000786701	9.28887	6.8721e-05				7.9775	0.00269				9.75264	0.02617	7.9747	0.000519992
										--	9.49686	0.00305				8.48922	0.00126	8.62871	0.000980574	9.202	0.00179			--	10.1641	0.000766679	9.28986	6.71612e-05				7.9776	0.00269				9.75363	0.02608	7.9748	0.000522175
										--	9.49785	0.00302				8.49021	0.00124	8.6297	0.000956334	9.20299	0.00175			--	10.1651	0.000746939	9.29085	6.56305e-05				7.9777	0.0027				9.75462	0.02599	7.9749	0.000524379
										--	9.49884	0.00299				8.4912	0.00121	8.63069	0.000932056	9.20399	0.00171			--	10.1661	0.000727524	9.29185	6.4129e-05				7.9778	0.00271				9.75561	0.02588	7.975	0.000526605
										--	9.49983	0.00295				8.4922	0.00118	8.63168	0.000907766	9.20498	0.00166			--	10.1671	0.000708459	9.29284	6.26565e-05				7.9779	0.00271				9.7566	0.02577	7.9751	0.000528852
										--	9.50083	0.00292				8.49319	0.00116	8.63268	0.000883501	9.20597	0.00162			--	10.1681	0.000689784	9.29383	6.12124e-05				7.978	0.00272				9.7576	0.02564	7.9752	0.000531121
										--	9.50182	0.00289				8.49418	0.00113	8.63367	0.000859281	9.20696	0.00158			--	10.1691	0.000671536	9.29482	5.97973e-05				7.9781	0.00273				9.75859	0.02551	7.9753	0.000533411
										--	9.50281	0.00285				8.49517	0.00111	8.63466	0.00083513	9.20795	0.00154			--	10.1701	0.000653731	9.29581	5.84101e-05				7.9782	0.00273				9.75958	0.02537	7.9754	0.000535725
										--	9.5038	0.00282				8.49616	0.00108	8.63565	0.000811068	9.20895	0.0015			--	10.1711	0.000636398	9.29681	5.70516e-05				7.9783	0.00274				9.76057	0.02522	7.9755	0.00053806
										--	9.50479	0.00279				8.49716	0.00106	8.63664	0.00078712	9.20994	0.00146			--	10.1721	0.00061955	9.2978	5.57197e-05				7.9784	0.00275				9.76156	0.02507	7.9756	0.000540419
										--	9.50579	0.00276				8.49815	0.00103	8.63764	0.000763318	9.21093	0.00142			--	10.1731	0.000603205	9.29879	5.44134e-05				7.9785	0.00275				9.76256	0.02491	7.9757	0.000542801
										--	9.50678	0.00273				8.49914	0.001	8.63863	0.000739681	9.21192	0.00138			--	10.1741	0.000587384	9.29978	5.31346e-05				7.9786	0.00276				9.76355	0.02475	7.9758	0.000545205
										--	9.50777	0.0027				8.50013	0.000979781	8.63962	0.000716221	9.21291	0.00134			--	10.1751	0.000572094	9.30077	5.18822e-05				7.9787	0.00277				9.76454	0.02459	7.9759	0.000547633
										--	9.50876	0.00267				8.50112	0.000954702	8.64061	0.000692977	9.21391	0.00131			--	10.1761	0.000557338	9.30177	5.06546e-05				7.9788	0.00277				9.76553	0.02442	7.976	0.000550085
										--	9.50975	0.00264				8.50212	0.000929754	8.6416	0.000669974	9.2149	0.00127			--	10.177	0.000543116	9.30276	4.94514e-05				7.9789	0.00278				9.76652	0.02426	7.9761	0.00055256
										--	9.51075	0.00261				8.50311	0.000904941	8.6426	0.000647218	9.21589	0.00123			--	10.178	0.000529433	9.30375	4.82722e-05				7.979	0.00279				9.76752	0.0241	7.9762	0.000555059
										--	9.51174	0.00258				8.5041	0.000880288	8.64359	0.000624735	9.21688	0.0012			--	10.179	0.00051628	9.30474	4.71153e-05				7.9791	0.00279				9.76851	0.02395	7.9763	0.000557583
										--	9.51273	0.00255				8.50509	0.000855794	8.64458	0.000602549	9.21787	0.00116			--	10.18	0.000503648	9.30573	4.59813e-05				7.9792	0.0028				9.7695	0.0238	7.9764	0.000560132
										--	9.51372	0.00252				8.50608	0.000831481	8.64557	0.000580681	9.21887	0.00112			--	10.181	0.000491532	9.30673	4.4869e-05				7.9793	0.00281				9.77049	0.02365	7.9765	0.000562705
										--	9.51471	0.0025				8.50708	0.000807353	8.64656	0.000559143	9.21986	0.00109			--	10.182	0.000479927	9.30772	4.37778e-05				7.9794	0.00281				9.77148	0.02352	7.9766	0.000565303
										--	9.51571	0.00247				8.50807	0.000783427	8.64756	0.000537953	9.22085	0.00106			--	10.183	0.00046881	9.30871	4.27053e-05				7.9795	0.00282				9.77248	0.02339	7.9767	0.000567927
										--	9.5167	0.00244				8.50906	0.000759708	8.64855	0.000517131	9.22184	0.00102			--	10.184	0.000458175	9.3097	4.16515e-05				7.9796	0.00283				9.77347	0.02327	7.9768	0.000570576
										--	9.51769	0.00242				8.51005	0.000736212	8.64954	0.000496689	9.22283	0.000988367			--	10.185	0.000447995	9.31069	4.06177e-05				7.9797	0.00283				9.77446	0.02316	7.9769	0.000573251
										--	9.51868	0.00239				8.51104	0.000712954	8.65053	0.000476634	9.22383	0.000955871			--	10.186	0.000438257	9.31169	3.96006e-05				7.9798	0.00284				9.77545	0.02305	7.977	0.000575952
										--	9.51967	0.00236				8.51204	0.000689935	8.65152	0.000456991	9.22482	0.000923966			--	10.187	0.00042895	9.31268	3.85998e-05				7.9799	0.00284				9.77644	0.02296	7.9771	0.000578679
										--	9.52067	0.00234				8.51303	0.000667182	8.65252	0.000437767	9.22581	0.000892662			--	10.188	0.000420044	9.31367	3.76146e-05				7.98	0.00285				9.77744	0.02287	7.9772	0.000581433
										--	9.52166	0.00231				8.51402	0.00064469	8.65351	0.000418974	9.2268	0.000861955			--	10.189	0.000411526	9.31466	3.66433e-05				7.9801	0.00286				9.77843	0.02278	7.9773	0.000584214
										--	9.52265	0.00229				8.51501	0.000622477	8.6545	0.000400612	9.22779	0.000831844			--	10.1899	0.000403378	9.31565	3.56862e-05				7.9802	0.00286				9.77942	0.0227	7.9774	0.000587022
										--	9.52364	0.00226				8.516	0.000600547	8.65549	0.0003827	9.22879	0.000802329			--	10.1909	0.000395565	9.31665	3.47418e-05				7.9803	0.00287				9.78041	0.02262	7.9775	0.000589857
										--	9.52463	0.00224				8.517	0.000578919	8.65648	0.000365245	9.22978	0.000773411			--	10.1919	0.000388074	9.31764	3.38091e-05				7.9804	0.00288				9.7814	0.02254	7.9776	0.00059272
										--	9.52563	0.00222				8.51799	0.00055759	8.65748	0.000348246	9.23077	0.000745074			--	10.1929	0.000380889	9.31863	3.28875e-05				7.9805	0.00288				9.7824	0.02246	7.9777	0.000595611
										--	9.52662	0.00219				8.51898	0.000536581	8.65847	0.000331704	9.23176	0.000717329			--	10.1939	0.000373978	9.31962	3.19757e-05				7.9806	0.00289				9.78339	0.02238	7.9778	0.00059853
										--	9.52761	0.00217				8.51997	0.000515891	8.65946	0.000315637	9.23275	0.000690159			--	10.1949	0.000367318	9.32061	3.10728e-05				7.9807	0.0029				9.78438	0.0223	7.9779	0.000601477
										--	9.5286	0.00215				8.52096	0.00049553	8.66045	0.000300033	9.23375	0.000663555			--	10.1959	0.000360888	9.32161	3.01782e-05				7.9808	0.0029				9.78537	0.02222	7.978	0.000604453
										--	9.52959	0.00213				8.52196	0.000475501	8.66144	0.000284905	9.23474	0.000637517			--	10.1969	0.000354675	9.3226	2.92917e-05				7.9809	0.00291				9.78636	0.02212	7.9781	0.000607458
										--	9.53059	0.0021				8.52295	0.000455816	8.66244	0.000270246	9.23573	0.00061203			--	10.1979	0.000348643	9.32359	2.8412e-05				7.981	0.00291				9.78736	0.02203	7.9782	0.000610493
										--	9.53158	0.00208				8.52394	0.000436476	8.66343	0.000256056	9.23672	0.000587088			--	10.1989	0.000342765	9.32458	2.75376e-05				7.9811	0.00292				9.78835	0.02192	7.9783	0.000613557
										--	9.53257	0.00206				8.52493	0.000417493	8.66442	0.000242329	9.23771	0.000562681			--	10.1999	0.000337041	9.32557	2.66679e-05				7.9812	0.00293				9.78934	0.02181	7.9784	0.00061665
										--	9.53356	0.00204				8.52592	0.000398863	8.66541	0.000229071	9.23871	0.000538789			--	10.2009	0.000331429	9.32657	2.58029e-05				7.9813	0.00293				9.79033	0.0217	7.9785	0.000619774
										--	9.53455	0.00202				8.52692	0.000380595	8.6664	0.00021627	9.2397	0.000515417			--	10.2019	0.000325931	9.32756	2.49412e-05				7.9814	0.00294				9.79132	0.02158	7.9786	0.000622929
										--	9.53555	0.002				8.52791	0.000362687	8.6674	0.000203925	9.24069	0.00049254			--	10.2028	0.000320521	9.32855	2.40826e-05				7.9815	0.00295				9.79232	0.02145	7.9787	0.000626114
										--	9.53654	0.00198				8.5289	0.000345142	8.66839	0.000192024	9.24168	0.000470146			--	10.2038	0.000315157	9.32954	2.32263e-05				7.9816	0.00295				9.79331	0.02132	7.9788	0.00062933
										--	9.53753	0.00196				8.52989	0.00032796	8.66938	0.000180567	9.24267	0.000448232			--	10.2048	0.000309848	9.33053	2.23713e-05				7.9817	0.00296				9.7943	0.02119	7.9789	0.000632577
										--	9.53852	0.00194				8.53088	0.000311151	8.67037	0.000169547	9.24367	0.000426777			--	10.2058	0.000304554	9.33153	2.15178e-05				7.9818	0.00296				9.79529	0.02105	7.979	0.000635856
										--	9.53951	0.00192				8.53188	0.000294709	8.67136	0.000158946	9.24466	0.00040577			--	10.2068	0.000299263	9.33252	2.06654e-05				7.9819	0.00297				9.79628	0.02091	7.9791	0.000639167
										--	9.54051	0.0019				8.53287	0.000278629	8.67236	0.000148763	9.24565	0.000385202			--	10.2078	0.000293947	9.33351	1.98135e-05				7.982	0.00298				9.79728	0.02077	7.9792	0.00064251
										--	9.5415	0.00189				8.53386	0.000262915	8.67335	0.000138986	9.24664	0.000365052			--	10.2088	0.0002886	9.3345	1.89617e-05				7.9821	0.00298				9.79827	0.02063	7.9793	0.000645886
										--	9.54249	0.00187				8.53485	0.000247561	8.67434	0.000129608	9.24763	0.000345314			--	10.2098	0.00028319	9.33549	1.81081e-05				7.9822	0.00299				9.79926	0.02049	7.9794	0.000649295
										--	9.54348	0.00185				8.53584	0.000232567	8.67533	0.000120605	9.24863	0.000325964			--	10.2108	0.000277707	9.33649	1.72548e-05				7.9823	0.00299				9.80025	0.02035	7.9795	0.000652736
										--	9.54447	0.00183				8.53684	0.000217932	8.67632	0.000111982	9.24962	0.000306996			--	10.2118	0.000272133	9.33748	1.64002e-05				7.9824	0.003				9.80124	0.02021	7.9796	0.000656212
										--	9.54547	0.00181				8.53783	0.000203654	8.67732	0.000103708	9.25061	0.000288396			--	10.2128	0.000266461	9.33847	1.55448e-05				7.9825	0.00301				9.80224	0.02008	7.9797	0.000659721
										--	9.54646	0.0018				8.53882	0.000189718	8.67831	9.57859e-05	9.2516	0.000270147			--	10.2137	0.000260646	9.33946	1.46878e-05				7.9826	0.00301				9.80323	0.01995	7.9798	0.000663264
										--	9.54745	0.00178				8.53981	0.000176132	8.6793	8.81957e-05	9.25259	0.000252229			--	10.2147	0.000254737	9.34045	1.38288e-05				7.9827	0.00302				9.80422	0.01982	7.9799	0.000666842
										--	9.54844	0.00176				8.5408	0.000162881	8.68029	8.0922e-05	9.25359	0.000234643			--	10.2157	0.000248684	9.34145	1.29698e-05				7.9828	0.00302				9.80521	0.01969	7.98	0.000670455
										--	9.54943	0.00175				8.5418	0.00014996	8.68128	7.39532e-05	9.25458	0.000217362			--	10.2167	0.000242485	9.34244	1.21082e-05				7.9829	0.00303				9.8062	0.01956	7.9801	0.000674102
										--	9.55043	0.00173				8.54279	0.000137369	8.68228	6.72741e-05	9.25557	0.000200372			--	10.2177	0.000236139	9.34343	1.12456e-05				7.983	0.00304				9.8072	0.01943	7.9802	0.000677786
										--	9.55142	0.00171				8.54378	0.0001251	8.68327	6.08684e-05	9.25656	0.000183673			--	10.2187	0.000229636	9.34442	1.0382e-05				7.9831	0.00304				9.80819	0.01931	7.9803	0.000681505
										--	9.55241	0.0017				8.54477	0.000113143	8.68426	5.47245e-05	9.25755	0.000167238			--	10.2197	0.000222983	9.34541	9.51639e-06				7.9832	0.00305				9.80918	0.01918	7.9804	0.000685261
										--	9.5534	0.00168				8.54576	0.000101492	8.68525	4.88234e-05	9.25855	0.000151039			--	10.2207	0.000216176	9.34641	8.65075e-06				7.9833	0.00305				9.81017	0.01905	7.9805	0.000689053
										--	9.55439	0.00167				8.54676	9.01375e-05	8.68624	4.31519e-05	9.25954	0.000135094			--	10.2217	0.000209212	9.3474	7.78359e-06				7.9834	0.00306				9.81116	0.01892	7.9806	0.000692882
										--	9.55539	0.00165				8.54775	7.90749e-05	8.68724	3.76972e-05	9.26053	0.000119373			--	10.2227	0.000202101	9.34839	6.91642e-06				7.9835	0.00306				9.81216	0.01878	7.9807	0.000696749
										--	9.55638	0.00163				8.54874	6.82946e-05	8.68823	3.24416e-05	9.26152	0.000103856			--	10.2237	0.000194847	9.34938	6.04825e-06				7.9836	0.00307				9.81315	0.01864	7.9808	0.000700653
										--	9.55737	0.00162				8.54973	5.77864e-05	8.68922	2.73698e-05	9.26251	8.85332e-05			--	10.2247	0.000187457	9.35037	5.18109e-06				7.9837	0.00307				9.81414	0.0185	7.9809	0.000704595
										--	9.55836	0.0016				8.55072	4.75437e-05	8.69021	2.24674e-05	9.26351	7.33987e-05			--	10.2257	0.000179945	9.35137	4.31394e-06				7.9838	0.00308				9.81513	0.01835	7.981	0.000708576
										--	9.55935	0.00159				8.55172	3.75565e-05	8.6912	1.77216e-05	9.2645	5.84325e-05			--	10.2266	0.000172317	9.35236	3.44779e-06				7.9839	0.00308				9.81612	0.01819	7.9811	0.000712596
										--	9.56035	0.00157				8.55271	2.78179e-05	8.6922	1.31152e-05	9.26549	4.36192e-05			--	10.2276	0.000164591	9.35335	2.58267e-06				7.984	0.00309				9.81712	0.01803	7.9812	0.000716655
										--	9.56134	0.00156				8.5537	1.83178e-05	8.69319	8.63633e-06	9.26648	2.89486e-05			--	10.2286	0.000156775	9.35434	1.71957e-06				7.9841	0.0031				9.81811	0.01787	7.9813	0.000720754
										--	9.56233	0.00154				8.55469	9.04971e-06	8.69418	4.26839e-06	9.26747	1.44157e-05			--	10.2296	0.000148889	9.35533	8.58517e-07				7.9842	0.0031				9.8191	0.0177	7.9814	0.000724892
										--	9.56332	0.00153				8.55568	0	8.69517	0	9.26847	0			--	10.2306	0.000140951	9.35633	0				7.9843	0.00311				9.82009	0.01753	7.9815	0.000729071
																																7.9844	0.00311						7.9816	0.000733292
																																7.9845	0.00312						7.9817	0.000737553
																																7.9846	0.00312						7.9818	0.000741856
																																7.9847	0.00313						7.9819	0.000746201
																																7.9848	0.00313						7.982	0.000750589
																																7.9849	0.00314						7.9821	0.00075502
																																7.985	0.00314						7.9822	0.000759494
																																7.9851	0.00315						7.9823	0.000764012
																																7.9852	0.00315						7.9824	0.000768575
																																7.9853	0.00316						7.9825	0.000773182
																																7.9854	0.00316						7.9826	0.000777835
																																7.9855	0.00317						7.9827	0.000782533
																																7.9856	0.00317						7.9828	0.000787278
																																7.9857	0.00318						7.9829	0.00079207
																																7.9858	0.00318						7.983	0.000796908
																																7.9859	0.00319						7.9831	0.000801795
																																7.986	0.00319						7.9832	0.00080673
																																7.9861	0.00319						7.9833	0.000811714
																																7.9862	0.0032						7.9834	0.000816747
																																7.9863	0.0032						7.9835	0.000821829
																																7.9864	0.00321						7.9836	0.000826963
																																7.9865	0.00321						7.9837	0.000832147
																																7.9866	0.00322						7.9838	0.000837382
																																7.9867	0.00322						7.9839	0.00084267
																																7.9868	0.00322						7.984	0.000848011
																																7.9869	0.00323						7.9841	0.000853404
																																7.987	0.00323						7.9842	0.000858851
																																7.9871	0.00324						7.9843	0.000864353
																																7.9872	0.00324						7.9844	0.00086991
																																7.9873	0.00324						7.9845	0.000875522
																																7.9874	0.00325						7.9846	0.000881191
																																7.9875	0.00325						7.9847	0.000886916
																																7.9876	0.00326						7.9848	0.000892699
																																7.9877	0.00326						7.9849	0.00089854
																																7.9878	0.00326						7.985	0.00090444
																																7.9879	0.00327						7.9851	0.000910399
																																7.988	0.00327						7.9852	0.000916419
																																7.9881	0.00327						7.9853	0.000922499
																																7.9882	0.00328						7.9854	0.000928641
																																7.9883	0.00328						7.9855	0.000934845
																																7.9884	0.00328						7.9856	0.000941112
																																7.9885	0.00329						7.9857	0.000947443
																																7.9886	0.00329						7.9858	0.000953838
																																7.9887	0.00329						7.9859	0.000960298
																																7.9888	0.0033						7.986	0.000966824
																																7.9889	0.0033						7.9861	0.000973417
																																7.989	0.0033						7.9862	0.000980077
																																7.9891	0.0033						7.9863	0.000986806
																																7.9892	0.00331						7.9864	0.000993604
																																7.9893	0.00331						7.9865	0.001
																																7.9894	0.00331						7.9866	0.00101
																																7.9895	0.00331						7.9867	0.00101
																																7.9896	0.00332						7.9868	0.00102
																																7.9897	0.00332						7.9869	0.00103
																																7.9898	0.00333						7.987	0.00104
																																7.9899	0.00333						7.9871	0.00104
																																7.99	0.00333						7.9872	0.00105
																																7.9901	0.00333						7.9873	0.00106
																																7.9902	0.00334						7.9874	0.00107
																																7.9903	0.00334						7.9875	0.00107
																																7.9904	0.00334						7.9876	0.00108
																																7.9905	0.00334						7.9877	0.00109
																																7.9906	0.00334						7.9878	0.0011
																																7.9907	0.00335						7.9879	0.0011
																																7.9908	0.00335						7.988	0.00111
																																7.9909	0.00335						7.9881	0.00112
																																7.991	0.00336						7.9882	0.00113
																																7.9911	0.00336						7.9883	0.00114
																																7.9912	0.00336						7.9884	0.00115
																																7.9913	0.00336						7.9885	0.00115
																																7.9914	0.00336						7.9886	0.00116
																																7.9915	0.00337						7.9887	0.00117
																																7.9916	0.00337						7.9888	0.00118
																																7.9917	0.00337						7.9889	0.00119
																																7.9918	0.00338						7.989	0.0012
																																7.9919	0.00339						7.9891	0.00121
																																7.992	0.00339						7.9892	0.00122
																																7.9921	0.00339						7.9893	0.00122
																																7.9922	0.0034						7.9894	0.00123
																																7.9923	0.0034						7.9895	0.00124
																																7.9924	0.0034						7.9896	0.00125
																																7.9925	0.0034						7.9897	0.00126
																																7.9926	0.0034						7.9898	0.00127
																																7.9927	0.00341						7.9899	0.00128
																																7.9928	0.00341						7.99	0.00129
																																7.9929	0.00341						7.9901	0.0013
																																7.993	0.00341						7.9902	0.00131
																																7.9931	0.00341						7.9903	0.00132
																																7.9932	0.00341						7.9904	0.00133
																																7.9933	0.00342						7.9905	0.00134
																																7.9934	0.00342						7.9906	0.00135
																																7.9935	0.00342						7.9907	0.00136
																																7.9936	0.00342						7.9908	0.00138
																																7.9937	0.00342						7.9909	0.00139
																																7.9938	0.00342						7.991	0.0014
																																7.9939	0.00342						7.9911	0.00141
																																7.994	0.00343						7.9912	0.00142
																																7.9941	0.00343						7.9913	0.00143
																																7.9942	0.00343						7.9914	0.00144
																																7.9943	0.00343						7.9915	0.00145
																																7.9944	0.00344						7.9916	0.00147
																																7.9945	0.00344						7.9917	0.00148
																																7.9946	0.00344						7.9918	0.00149
																																7.9947	0.00344						7.9919	0.0015
																																7.9948	0.00345						7.992	0.00152
																																7.9949	0.00345						7.9921	0.00153
																																7.995	0.00345						7.9922	0.00154
																																7.9951	0.00346						7.9923	0.00155
																																7.9952	0.00346						7.9924	0.00157
																																7.9953	0.00346						7.9925	0.00158
																																7.9954	0.00346						7.9926	0.00159
																																7.9955	0.00347						7.9927	0.00161
																																7.9956	0.00347						7.9928	0.00162
																																7.9957	0.00347						7.9929	0.00163
																																7.9958	0.00347						7.993	0.00165
																																7.9959	0.0035						7.9931	0.00166
																																7.996	0.0035						7.9932	0.00168
																																7.9961	0.0035						7.9933	0.00169
																																7.9962	0.00351						7.9934	0.0017
																																7.9963	0.00351						7.9935	0.00172
																																7.9964	0.00351						7.9936	0.00173
																																7.9965	0.00352						7.9937	0.00175
																																7.9966	0.00352						7.9938	0.00176
																																7.9967	0.00352						7.9939	0.00178
																																7.9968	0.00352						7.994	0.00179
																																7.9969	0.00353						7.9941	0.00181
																																7.997	0.00353						7.9942	0.00183
																																7.9971	0.00353						7.9943	0.00184
																																7.9972	0.00354						7.9944	0.00186
																																7.9973	0.00354						7.9945	0.00188
																																7.9974	0.00354						7.9946	0.00189
																																7.9975	0.00355						7.9947	0.00191
																																7.9976	0.00355						7.9948	0.00193
																																7.9977	0.00355						7.9949	0.00194
																																7.9978	0.00356						7.995	0.00196
																																7.9979	0.00356						7.9951	0.00198
																																7.998	0.00357						7.9952	0.002
																																7.9981	0.00357						7.9953	0.00201
																																7.9982	0.00357						7.9954	0.00203
																																7.9983	0.00358						7.9955	0.00205
																																7.9984	0.00358						7.9956	0.00207
																																7.9985	0.00359						7.9957	0.00209
																																7.9986	0.00359						7.9958	0.00211
																																7.9987	0.0036						7.9959	0.00213
																																7.9988	0.0036						7.996	0.00215
																																7.9989	0.00361						7.9961	0.00217
																																7.999	0.00361						7.9962	0.00219
																																7.9991	0.00362						7.9963	0.00221
																																7.9992	0.00362						7.9964	0.00223
																																7.9993	0.00363						7.9965	0.00225
																																7.9994	0.00363						7.9966	0.00227
																																7.9995	0.00364						7.9967	0.00229
																																7.9996	0.00365						7.9968	0.00231
																																7.9997	0.00365						7.9969	0.00233
																																7.9998	0.00366						7.997	0.00236
																																7.9999	0.00366						7.9971	0.00238
																																8	0.00367						7.9972	0.0024
																																8.0001	0.00368						7.9973	0.00242
																																8.0002	0.00369						7.9974	0.00245
																																8.0003	0.00369						7.9975	0.00247
																																8.0004	0.0037						7.9976	0.00249
																																8.0005	0.00371						7.9977	0.00252
																																8.0006	0.00372						7.9978	0.00254
																																8.0007	0.00372						7.9979	0.00257
																																8.0008	0.00373						7.998	0.00259
																																8.0009	0.00374						7.9981	0.00262
																																8.001	0.00375						7.9982	0.00264
																																8.0011	0.00376						7.9983	0.00267
																																8.0012	0.00377						7.9984	0.00269
																																8.0013	0.00378						7.9985	0.00272
																																8.0014	0.00379						7.9986	0.00275
																																8.0015	0.0038						7.9987	0.00277
																																8.0016	0.00381						7.9988	0.0028
																																8.0017	0.00382						7.9989	0.00283
																																8.0018	0.00383						7.999	0.00286
																																8.0019	0.00384						7.9991	0.00288
																																8.002	0.00385						7.9992	0.00291
																																8.0021	0.00386						7.9993	0.00294
																																8.0022	0.00387						7.9994	0.00297
																																8.0023	0.00389						7.9995	0.003
																																8.0024	0.0039						7.9996	0.00303
																																8.0025	0.00391						7.9997	0.00306
																																8.0026	0.00393						7.9998	0.00309
																																8.0027	0.00394						7.9999	0.00312
																																8.0028	0.00395						8	0.00315
																																8.0029	0.00397						8.0001	0.00318
																																8.003	0.00398						8.0002	0.00322
																																8.0031	0.004						8.0003	0.00325
																																8.0032	0.00401						8.0004	0.00328
																																8.0033	0.00403						8.0005	0.00332
																																8.0034	0.00404						8.0006	0.00335
																																8.0035	0.00406						8.0007	0.00338
																																8.0036	0.00408						8.0008	0.00342
																																8.0037	0.0041						8.0009	0.00345
																																8.0038	0.00411						8.001	0.00349
																																8.0039	0.00413						8.0011	0.00352
																																8.004	0.00415						8.0012	0.00356
																																8.0041	0.00417						8.0013	0.0036
																																8.0042	0.00419						8.0014	0.00363
																																8.0043	0.00421						8.0015	0.00367
																																8.0044	0.00423						8.0016	0.00371
																																8.0045	0.00425						8.0017	0.00375
																																8.0046	0.00427						8.0018	0.00378
																																8.0047	0.0043						8.0019	0.00382
																																8.0048	0.00432						8.002	0.00386
																																8.0049	0.00434						8.0021	0.0039
																																8.005	0.00436						8.0022	0.00394
																																8.0051	0.00439						8.0023	0.00398
																																8.0052	0.00441						8.0024	0.00403
																																8.0053	0.00444						8.0025	0.00407
																																8.0054	0.00447						8.0026	0.00411
																																8.0055	0.00449						8.0027	0.00415
																																8.0056	0.00452						8.0028	0.0042
																																8.0057	0.00455						8.0029	0.00424
																																8.0058	0.00458						8.003	0.00428
																																8.0059	0.0046						8.0031	0.00433
																																8.006	0.00463						8.0032	0.00437
																																8.0061	0.00466						8.0033	0.00442
																																8.0062	0.0047						8.0034	0.00447
																																8.0063	0.00473						8.0035	0.00451
																																8.0064	0.00476						8.0036	0.00456
																																8.0065	0.00479						8.0037	0.00461
																																8.0066	0.00483						8.0038	0.00466
																																8.0067	0.00486						8.0039	0.00471
																																8.0068	0.0049						8.004	0.00476
																																8.0069	0.00493						8.0041	0.00481
																																8.007	0.00497						8.0042	0.00486
																																8.0071	0.00501						8.0043	0.00491
																																8.0072	0.00505						8.0044	0.00496
																																8.0073	0.00509						8.0045	0.00501
																																8.0074	0.00513						8.0046	0.00507
																																8.0075	0.00517						8.0047	0.00512
																																8.0076	0.00521						8.0048	0.00517
																																8.0077	0.00525						8.0049	0.00523
																																8.0078	0.0053						8.005	0.00528
																																8.0079	0.00534						8.0051	0.00534
																																8.008	0.00539						8.0052	0.0054
																																8.0081	0.00543						8.0053	0.00545
																																8.0082	0.00548						8.0054	0.00551
																																8.0083	0.00553						8.0055	0.00557
																																8.0084	0.00558						8.0056	0.00563
																																8.0085	0.00563						8.0057	0.00569
																																8.0086	0.00568						8.0058	0.00575
																																8.0087	0.00573						8.0059	0.00581
																																8.0088	0.00578						8.006	0.00587
																																8.0089	0.00584						8.0061	0.00594
																																8.009	0.00589						8.0062	0.006
																																8.0091	0.00595						8.0063	0.00606
																																8.0092	0.00601						8.0064	0.00613
																																8.0093	0.00607						8.0065	0.00619
																																8.0094	0.00613						8.0066	0.00626
																																8.0095	0.00619						8.0067	0.00633
																																8.0096	0.00625						8.0068	0.00639
																																8.0097	0.00631						8.0069	0.00646
																																8.0098	0.00638						8.007	0.00653
																																8.0099	0.00645						8.0071	0.0066
																																8.01	0.00651						8.0072	0.00667
																																8.0101	0.00658						8.0073	0.00674
																																8.0102	0.00665						8.0074	0.00681
																																8.0103	0.00672						8.0075	0.00689
																																8.0104	0.0068						8.0076	0.00696
																																8.0105	0.00687						8.0077	0.00703
																																8.0106	0.00694						8.0078	0.00711
																																8.0107	0.00702						8.0079	0.00719
																																8.0108	0.0071						8.008	0.00726
																																8.0109	0.00718						8.0081	0.00734
																																8.011	0.00726						8.0082	0.00742
																																8.0111	0.00734						8.0083	0.0075
																																8.0112	0.00743						8.0084	0.00758
																																8.0113	0.00751						8.0085	0.00766
																																8.0114	0.0076						8.0086	0.00774
																																8.0115	0.00769						8.0087	0.00782
																																8.0116	0.00778						8.0088	0.0079
																																8.0117	0.00787						8.0089	0.00799
																																8.0118	0.00797						8.009	0.00807
																																8.0119	0.00806						8.0091	0.00816
																																8.012	0.00816						8.0092	0.00824
																																8.0121	0.00826						8.0093	0.00833
																																8.0122	0.00836						8.0094	0.00842
																																8.0123	0.00846						8.0095	0.00851
																																8.0124	0.00857						8.0096	0.0086
																																8.0125	0.00867						8.0097	0.00869
																																8.0126	0.00878						8.0098	0.00878
																																8.0127	0.00889						8.0099	0.00887
																																8.0128	0.009						8.01	0.00897
																																8.0129	0.00912						8.0101	0.00906
																																8.013	0.00923						8.0102	0.00916
																																8.0131	0.00935						8.0103	0.00925
																																8.0132	0.00947						8.0104	0.00935
																																8.0133	0.00959						8.0105	0.00945
																																8.0134	0.00971						8.0106	0.00955
																																8.0135	0.00984						8.0107	0.00965
																																8.0136	0.00997						8.0108	0.00975
																																8.0137	0.0101						8.0109	0.00985
																																8.0138	0.01023						8.011	0.00996
																																8.0139	0.01037						8.0111	0.01006
																																8.014	0.0105						8.0112	0.01017
																																8.0141	0.01064						8.0113	0.01027
																																8.0142	0.01079						8.0114	0.01038
																																8.0143	0.01093						8.0115	0.01049
																																8.0144	0.01108						8.0116	0.0106
																																8.0145	0.01123						8.0117	0.01071
																																8.0146	0.01138						8.0118	0.01082
																																8.0147	0.01153						8.0119	0.01093
																																8.0148	0.01169						8.012	0.01104
																																8.0149	0.01185						8.0121	0.01116
																																8.015	0.01201						8.0122	0.01127
																																8.0151	0.01217						8.0123	0.01139
																																8.0152	0.01234						8.0124	0.01151
																																8.0153	0.01251						8.0125	0.01163
																																8.0154	0.01268						8.0126	0.01175
																																8.0155	0.01286						8.0127	0.01187
																																8.0156	0.01303						8.0128	0.01199
																																8.0157	0.01321						8.0129	0.01211
																																8.0158	0.0134						8.013	0.01223
																																8.0159	0.01358						8.0131	0.01236
																																8.016	0.01377						8.0132	0.01249
																																8.0161	0.01397						8.0133	0.01261
																																8.0162	0.01416						8.0134	0.01274
																																8.0163	0.01436						8.0135	0.01287
																																8.0164	0.01456						8.0136	0.013
																																8.0165	0.01477						8.0137	0.01313
																																8.0166	0.01498						8.0138	0.01327
																																8.0167	0.01519						8.0139	0.0134
																																8.0168	0.0154						8.014	0.01354
																																8.0169	0.01562						8.0141	0.01367
																																8.017	0.01584						8.0142	0.01381
																																8.0171	0.01607						8.0143	0.01395
																																8.0172	0.01629						8.0144	0.01409
																																8.0173	0.01653						8.0145	0.01423
																																8.0174	0.01676						8.0146	0.01437
																																8.0175	0.017						8.0147	0.01452
																																8.0176	0.01724						8.0148	0.01466
																																8.0177	0.01749						8.0149	0.01481
																																8.0178	0.01774						8.015	0.01495
																																8.0179	0.01799						8.0151	0.0151
																																8.018	0.01825						8.0152	0.01525
																																8.0181	0.01851						8.0153	0.0154
																																8.0182	0.01877						8.0154	0.01556
																																8.0183	0.01904						8.0155	0.01571
																																8.0184	0.01932						8.0156	0.01586
																																8.0185	0.01959						8.0157	0.01602
																																8.0186	0.01987						8.0158	0.01618
																																8.0187	0.02016						8.0159	0.01633
																																8.0188	0.02045						8.016	0.01649
																																8.0189	0.02074						8.0161	0.01665
																																8.019	0.02104						8.0162	0.01682
																																8.0191	0.02134						8.0163	0.01698
																																8.0192	0.02165						8.0164	0.01714
																																8.0193	0.02196						8.0165	0.01731
																																8.0194	0.02227						8.0166	0.01748
																																8.0195	0.02259						8.0167	0.01765
																																8.0196	0.02292						8.0168	0.01782
																																8.0197	0.02325						8.0169	0.01799
																																8.0198	0.02358						8.017	0.01816
																																8.0199	0.02392						8.0171	0.01833
																																8.02	0.02426						8.0172	0.01851
																																8.0201	0.02461						8.0173	0.01868
																																8.0202	0.02496						8.0174	0.01886
																																8.0203	0.02532						8.0175	0.01904
																																8.0204	0.02568						8.0176	0.01922
																																8.0205	0.02605						8.0177	0.0194
																																8.0206	0.02642						8.0178	0.01958
																																8.0207	0.0268						8.0179	0.01977
																																8.0208	0.02718						8.018	0.01995
																																8.0209	0.02757						8.0181	0.02014
																																8.021	0.02797						8.0182	0.02033
																																8.0211	0.02837						8.0183	0.02052
																																8.0212	0.02877						8.0184	0.02071
																																8.0213	0.02918						8.0185	0.0209
																																8.0214	0.0296						8.0186	0.02109
																																8.0215	0.03002						8.0187	0.02129
																																8.0216	0.03044						8.0188	0.02148
																																8.0217	0.03088						8.0189	0.02168
																																8.0218	0.03131						8.019	0.02188
																																8.0219	0.03176						8.0191	0.02208
																																8.022	0.03221						8.0192	0.02228
																																8.0221	0.03267						8.0193	0.02248
																																8.0222	0.03313						8.0194	0.02269
																																8.0223	0.0336						8.0195	0.02289
																																8.0224	0.03407						8.0196	0.0231
																																8.0225	0.03455						8.0197	0.02331
																																8.0226	0.03504						8.0198	0.02352
																																8.0227	0.03553						8.0199	0.02373
																																8.0228	0.03603						8.02	0.02394
																																8.0229	0.03654						8.0201	0.02415
																																8.023	0.03705						8.0202	0.02437
																																8.0231	0.03757						8.0203	0.02458
																																8.0232	0.03809						8.0204	0.0248
																																8.0233	0.03863						8.0205	0.02502
																																8.0234	0.03916						8.0206	0.02524
																																8.0235	0.03971						8.0207	0.02546
																																8.0236	0.04026						8.0208	0.02569
																																8.0237	0.04082						8.0209	0.02591
																																8.0238	0.04139						8.021	0.02614
																																8.0239	0.04196						8.0211	0.02636
																																8.024	0.04254						8.0212	0.02659
																																8.0241	0.04313						8.0213	0.02682
																																8.0242	0.04373						8.0214	0.02705
																																8.0243	0.04433						8.0215	0.02728
																																8.0244	0.04494						8.0216	0.02752
																																8.0245	0.04556						8.0217	0.02775
																																8.0246	0.04619						8.0218	0.02799
																																8.0247	0.04682						8.0219	0.02823
																																8.0248	0.04746						8.022	0.02847
																																8.0249	0.04811						8.0221	0.02871
																																8.025	0.04876						8.0222	0.02895
																																8.0251	0.04943						8.0223	0.02919
																																8.0252	0.0501						8.0224	0.02943
																																8.0253	0.05078						8.0225	0.02968
																																8.0254	0.05147						8.0226	0.02993
																																8.0255	0.05217						8.0227	0.03017
																																8.0256	0.05287						8.0228	0.03042
																																8.0257	0.05358						8.0229	0.03067
																																8.0258	0.05431						8.023	0.03093
																																8.0259	0.05504						8.0231	0.03118
																																8.026	0.05577						8.0232	0.03143
																																8.0261	0.05652						8.0233	0.03169
																																8.0262	0.05728						8.0234	0.03195
																																8.0263	0.05804						8.0235	0.03221
																																8.0264	0.05882						8.0236	0.03247
																																8.0265	0.0596						8.0237	0.03273
																																8.0266	0.06039						8.0238	0.03299
																																8.0267	0.06119						8.0239	0.03325
																																8.0268	0.062						8.024	0.03352
																																8.0269	0.06282						8.0241	0.03378
																																8.027	0.06364						8.0242	0.03405
																																8.0271	0.06448						8.0243	0.03432
																																8.0272	0.06533						8.0244	0.03459
																																8.0273	0.06618						8.0245	0.03486
																																8.0274	0.06705						8.0246	0.03513
																																8.0275	0.06792						8.0247	0.0354
																																8.0276	0.06881						8.0248	0.03568
																																8.0277	0.0697						8.0249	0.03596
																																8.0278	0.07061						8.025	0.03623
																																8.0279	0.07152						8.0251	0.03651
																																8.028	0.07244						8.0252	0.03679
																																8.0281	0.07338						8.0253	0.03707
																																8.0282	0.07432						8.0254	0.03735
																																8.0283	0.07528						8.0255	0.03763
																																8.0284	0.07624						8.0256	0.03792
																																8.0285	0.07722						8.0257	0.0382
																																8.0286	0.0782						8.0258	0.03849
																																8.0287	0.0792						8.0259	0.03877
																																8.0288	0.0802						8.026	0.03906
																																8.0289	0.08122						8.0261	0.03935
																																8.029	0.08225						8.0262	0.03964
																																8.0291	0.08328						8.0263	0.03993
																																8.0292	0.08433						8.0264	0.04023
																																8.0293	0.08539						8.0265	0.04052
																																8.0294	0.08646						8.0266	0.04081
																																8.0295	0.08755						8.0267	0.04111
																																8.0296	0.08864						8.0268	0.04141
																																8.0297	0.08974						8.0269	0.0417
																																8.0298	0.09086						8.027	0.042
																																8.0299	0.09198						8.0271	0.0423
																																8.03	0.09312						8.0272	0.0426
																																8.0301	0.09427						8.0273	0.0429
																																8.0302	0.09543						8.0274	0.04321
																																8.0303	0.0966						8.0275	0.04351
																																8.0304	0.09779						8.0276	0.04381
																																8.0305	0.09898						8.0277	0.04412
																																8.0306	0.10019						8.0278	0.04443
																																8.0307	0.10141						8.0279	0.04473
																																8.0308	0.10264						8.028	0.04504
																																8.0309	0.10388						8.0281	0.04535
																																8.031	0.10514						8.0282	0.04566
																																8.0311	0.1064						8.0283	0.04597
																																8.0312	0.10768						8.0284	0.04628
																																8.0313	0.10897						8.0285	0.04659
																																8.0314	0.11028						8.0286	0.04691
																																8.0315	0.11159						8.0287	0.04722
																																8.0316	0.11292						8.0288	0.04753
																																8.0317	0.11426						8.0289	0.04785
																																8.0318	0.11562						8.029	0.04817
																																8.0319	0.11698						8.0291	0.04848
																																8.032	0.11836						8.0292	0.0488
																																8.0321	0.11975						8.0293	0.04912
																																8.0322	0.12116						8.0294	0.04944
																																8.0323	0.12257						8.0295	0.04976
																																8.0324	0.124						8.0296	0.05008
																																8.0325	0.12545						8.0297	0.0504
																																8.0326	0.1269						8.0298	0.05072
																																8.0327	0.12837						8.0299	0.05104
																																8.0328	0.12985						8.03	0.05136
																																8.0329	0.13135						8.0301	0.05168
																																8.033	0.13286						8.0302	0.05201
																																8.0331	0.13438						8.0303	0.05233
																																8.0332	0.13591						8.0304	0.05266
																																8.0333	0.13746						8.0305	0.05298
																																8.0334	0.13902						8.0306	0.05331
																																8.0335	0.1406						8.0307	0.05363
																																8.0336	0.14219						8.0308	0.05396
																																8.0337	0.14379						8.0309	0.05429
																																8.0338	0.1454						8.031	0.05462
																																8.0339	0.14703						8.0311	0.05494
																																8.034	0.14868						8.0312	0.05527
																																8.0341	0.15034						8.0313	0.0556
																																8.0342	0.15201						8.0314	0.05593
																																8.0343	0.15369						8.0315	0.05626
																																8.0344	0.15539						8.0316	0.05659
																																8.0345	0.1571						8.0317	0.05692
																																8.0346	0.15883						8.0318	0.05725
																																8.0347	0.16057						8.0319	0.05758
																																8.0348	0.16233						8.032	0.05791
																																8.0349	0.1641						8.0321	0.05824
																																8.035	0.16588						8.0322	0.05857
																																8.0351	0.16768						8.0323	0.0589
																																8.0352	0.16949						8.0324	0.05923
																																8.0353	0.17131						8.0325	0.05956
																																8.0354	0.17315						8.0326	0.0599
																																8.0355	0.17501						8.0327	0.06023
																																8.0356	0.17688						8.0328	0.06056
																																8.0357	0.17876						8.0329	0.06089
																																8.0358	0.18066						8.033	0.06122
																																8.0359	0.18257						8.0331	0.06156
																																8.036	0.1845						8.0332	0.06189
																																8.0361	0.18644						8.0333	0.06222
																																8.0362	0.1884						8.0334	0.06255
																																8.0363	0.19037						8.0335	0.06288
																																8.0364	0.19235						8.0336	0.06321
																																8.0365	0.19435						8.0337	0.06355
																																8.0366	0.19637						8.0338	0.06388
																																8.0367	0.1984						8.0339	0.06421
																																8.0368	0.20044						8.034	0.06454
																																8.0369	0.2025						8.0341	0.06487
																																8.037	0.20457						8.0342	0.0652
																																8.0371	0.20666						8.0343	0.06553
																																8.0372	0.20876						8.0344	0.06586
																																8.0373	0.21088						8.0345	0.06619
																																8.0374	0.21301						8.0346	0.06652
																																8.0375	0.21516						8.0347	0.06685
																																8.0376	0.21732						8.0348	0.06718
																																8.0377	0.2195						8.0349	0.06751
																																8.0378	0.22169						8.035	0.06783
																																8.0379	0.22389						8.0351	0.06816
																																8.038	0.22612						8.0352	0.06849
																																8.0381	0.22835						8.0353	0.06882
																																8.0382	0.2306						8.0354	0.06914
																																8.0383	0.23287						8.0355	0.06947
																																8.0384	0.23515						8.0356	0.06979
																																8.0385	0.23744						8.0357	0.07012
																																8.0386	0.23975						8.0358	0.07044
																																8.0387	0.24208						8.0359	0.07076
																																8.0388	0.24441						8.036	0.07109
																																8.0389	0.24677						8.0361	0.07141
																																8.039	0.24914						8.0362	0.07173
																																8.0391	0.25152						8.0363	0.07205
																																8.0392	0.25392						8.0364	0.07237
																																8.0393	0.25633						8.0365	0.07269
																																8.0394	0.25876						8.0366	0.07301
																																8.0395	0.2612						8.0367	0.07333
																																8.0396	0.26366						8.0368	0.07364
																																8.0397	0.26613						8.0369	0.07396
																																8.0398	0.26861						8.037	0.07428
																																8.0399	0.27111						8.0371	0.07459
																																8.04	0.27363						8.0372	0.0749
																																8.0401	0.27616						8.0373	0.07522
																																8.0402	0.2787						8.0374	0.07553
																																8.0403	0.28126						8.0375	0.07584
																																8.0404	0.28383						8.0376	0.07615
																																8.0405	0.28642						8.0377	0.07646
																																8.0406	0.28902						8.0378	0.07676
																																8.0407	0.29163						8.0379	0.07707
																																8.0408	0.29426						8.038	0.07738
																																8.0409	0.29691						8.0381	0.07768
																																8.041	0.29957						8.0382	0.07798
																																8.0411	0.30224						8.0383	0.07828
																																8.0412	0.30492						8.0384	0.07859
																																8.0413	0.30762						8.0385	0.07888
																																8.0414	0.31034						8.0386	0.07918
																																8.0415	0.31306						8.0387	0.07948
																																8.0416	0.31581						8.0388	0.07978
																																8.0417	0.31856						8.0389	0.08007
																																8.0418	0.32133						8.039	0.08036
																																8.0419	0.32411						8.0391	0.08065
																																8.042	0.32691						8.0392	0.08095
																																8.0421	0.32972						8.0393	0.08123
																																8.0422	0.33254						8.0394	0.08152
																																8.0423	0.33537						8.0395	0.08181
																																8.0424	0.33822						8.0396	0.08209
																																8.0425	0.34109						8.0397	0.08238
																																8.0426	0.34396						8.0398	0.08266
																																8.0427	0.34685						8.0399	0.08294
																																8.0428	0.34975						8.04	0.08322
																																8.0429	0.35266						8.0401	0.08349
																																8.043	0.35559						8.0402	0.08377
																																8.0431	0.35853						8.0403	0.08404
																																8.0432	0.36148						8.0404	0.08431
																																8.0433	0.36445						8.0405	0.08458
																																8.0434	0.36742						8.0406	0.08485
																																8.0435	0.37041						8.0407	0.08512
																																8.0436	0.37341						8.0408	0.08538
																																8.0437	0.37643						8.0409	0.08565
																																8.0438	0.37945						8.041	0.08591
																																8.0439	0.38249						8.0411	0.08617
																																8.044	0.38554						8.0412	0.08643
																																8.0441	0.3886						8.0413	0.08668
																																8.0442	0.39167						8.0414	0.08694
																																8.0443	0.39476						8.0415	0.08719
																																8.0444	0.39785						8.0416	0.08744
																																8.0445	0.40096						8.0417	0.08769
																																8.0446	0.40407						8.0418	0.08794
																																8.0447	0.4072						8.0419	0.08818
																																8.0448	0.41034						8.042	0.08842
																																8.0449	0.41349						8.0421	0.08866
																																8.045	0.41665						8.0422	0.0889
																																8.0451	0.41982						8.0423	0.08914
																																8.0452	0.423						8.0424	0.08937
																																8.0453	0.42619						8.0425	0.08961
																																8.0454	0.4294						8.0426	0.08984
																																8.0455	0.43261						8.0427	0.09006
																																8.0456	0.43583						8.0428	0.09029
																																8.0457	0.43906						8.0429	0.09051
																																8.0458	0.4423						8.043	0.09073
																																8.0459	0.44555						8.0431	0.09095
																																8.046	0.44881						8.0432	0.09117
																																8.0461	0.45207						8.0433	0.09139
																																8.0462	0.45535						8.0434	0.0916
																																8.0463	0.45864						8.0435	0.09181
																																8.0464	0.46193						8.0436	0.09202
																																8.0465	0.46523						8.0437	0.09222
																																8.0466	0.46854						8.0438	0.09243
																																8.0467	0.47186						8.0439	0.09263
																																8.0468	0.47519						8.044	0.09282
																																8.0469	0.47852						8.0441	0.09302
																																8.047	0.48186						8.0442	0.09321
																																8.0471	0.48521						8.0443	0.09341
																																8.0472	0.48857						8.0444	0.09359
																																8.0473	0.49193						8.0445	0.09378
																																8.0474	0.4953						8.0446	0.09396
																																8.0475	0.49868						8.0447	0.09415
																																8.0476	0.50206						8.0448	0.09432
																																8.0477	0.50545						8.0449	0.0945
																																8.0478	0.50885						8.045	0.09467
																																8.0479	0.51225						8.0451	0.09485
																																8.048	0.51566						8.0452	0.09501
																																8.0481	0.51907						8.0453	0.09518
																																8.0482	0.52249						8.0454	0.09534
																																8.0483	0.52592						8.0455	0.09551
																																8.0484	0.52935						8.0456	0.09566
																																8.0485	0.53278						8.0457	0.09582
																																8.0486	0.53622						8.0458	0.09597
																																8.0487	0.53966						8.0459	0.09612
																																8.0488	0.54311						8.046	0.09627
																																8.0489	0.54656						8.0461	0.09641
																																8.049	0.55002						8.0462	0.09656
																																8.0491	0.55348						8.0463	0.0967
																																8.0492	0.55694						8.0464	0.09683
																																8.0493	0.56041						8.0465	0.09697
																																8.0494	0.56388						8.0466	0.0971
																																8.0495	0.56735						8.0467	0.09723
																																8.0496	0.57082						8.0468	0.09735
																																8.0497	0.5743						8.0469	0.09747
																																8.0498	0.57778						8.047	0.09759
																																8.0499	0.58126						8.0471	0.09771
																																8.05	0.58474						8.0472	0.09783
																																8.0501	0.58822						8.0473	0.09794
																																8.0502	0.59171						8.0474	0.09805
																																8.0503	0.5952						8.0475	0.09815
																																8.0504	0.59868						8.0476	0.09825
																																8.0505	0.60217						8.0477	0.09835
																																8.0506	0.60566						8.0478	0.09845
																																8.0507	0.60915						8.0479	0.09855
																																8.0508	0.61263						8.048	0.09864
																																8.0509	0.61612						8.0481	0.09873
																																8.051	0.61961						8.0482	0.09881
																																8.0511	0.62309						8.0483	0.09889
																																8.0512	0.62658						8.0484	0.09897
																																8.0513	0.63006						8.0485	0.09905
																																8.0514	0.63354						8.0486	0.09912
																																8.0515	0.63703						8.0487	0.09919
																																8.0516	0.6405						8.0488	0.09926
																																8.0517	0.64398						8.0489	0.09933
																																8.0518	0.64745						8.049	0.09939
																																8.0519	0.65092						8.0491	0.09945
																																8.052	0.65439						8.0492	0.0995
																																8.0521	0.65786						8.0493	0.09956
																																8.0522	0.66132						8.0494	0.09961
																																8.0523	0.66477						8.0495	0.09965
																																8.0524	0.66823						8.0496	0.0997
																																8.0525	0.67168						8.0497	0.09974
																																8.0526	0.67512						8.0498	0.09978
																																8.0527	0.67856						8.0499	0.09981
																																8.0528	0.682						8.05	0.09984
																																8.0529	0.68543						8.0501	0.09987
																																8.053	0.68885						8.0502	0.0999
																																8.0531	0.69227						8.0503	0.09992
																																8.0532	0.69568						8.0504	0.09994
																																8.0533	0.69909						8.0505	0.09996
																																8.0534	0.70249						8.0506	0.09997
																																8.0535	0.70588						8.0507	0.09999
																																8.0536	0.70926						8.0508	0.09999
																																8.0537	0.71264						8.0509	0.1
																																8.0538	0.71601						8.051	0.1
																																8.0539	0.71938						8.0511	0.1
																																8.054	0.72273						8.0512	0.09999
																																8.0541	0.72608						8.0513	0.09999
																																8.0542	0.72941						8.0514	0.09998
																																8.0543	0.73274						8.0515	0.09996
																																8.0544	0.73606						8.0516	0.09995
																																8.0545	0.73937						8.0517	0.09993
																																8.0546	0.74267						8.0518	0.09991
																																8.0547	0.74596						8.0519	0.09988
																																8.0548	0.74924						8.052	0.09985
																																8.0549	0.75251						8.0521	0.09982
																																8.055	0.75577						8.0522	0.09979
																																8.0551	0.75902						8.0523	0.09975
																																8.0552	0.76226						8.0524	0.09971
																																8.0553	0.76548						8.0525	0.09967
																																8.0554	0.7687						8.0526	0.09962
																																8.0555	0.7719						8.0527	0.09957
																																8.0556	0.77509						8.0528	0.09952
																																8.0557	0.77826						8.0529	0.09947
																																8.0558	0.78143						8.053	0.09941
																																8.0559	0.78458						8.0531	0.09935
																																8.056	0.78771						8.0532	0.09929
																																8.0561	0.79084						8.0533	0.09922
																																8.0562	0.79395						8.0534	0.09915
																																8.0563	0.79704						8.0535	0.09908
																																8.0564	0.80012						8.0536	0.099
																																8.0565	0.80319						8.0537	0.09892
																																8.0566	0.80624						8.0538	0.09884
																																8.0567	0.80928						8.0539	0.09876
																																8.0568	0.8123						8.054	0.09867
																																8.0569	0.8153						8.0541	0.09858
																																8.057	0.81829						8.0542	0.09849
																																8.0571	0.82127						8.0543	0.0984
																																8.0572	0.82422						8.0544	0.0983
																																8.0573	0.82716						8.0545	0.0982
																																8.0574	0.83008						8.0546	0.09809
																																8.0575	0.83299						8.0547	0.09799
																																8.0576	0.83588						8.0548	0.09788
																																8.0577	0.83875						8.0549	0.09777
																																8.0578	0.8416						8.055	0.09765
																																8.0579	0.84443						8.0551	0.09753
																																8.058	0.84725						8.0552	0.09741
																																8.0581	0.85004						8.0553	0.09729
																																8.0582	0.85282						8.0554	0.09716
																																8.0583	0.85558						8.0555	0.09704
																																8.0584	0.85832						8.0556	0.0969
																																8.0585	0.86104						8.0557	0.09677
																																8.0586	0.86374						8.0558	0.09663
																																8.0587	0.86641						8.0559	0.0965
																																8.0588	0.86907						8.056	0.09635
																																8.0589	0.87171						8.0561	0.09621
																																8.059	0.87433						8.0562	0.09606
																																8.0591	0.87692						8.0563	0.09591
																																8.0592	0.8795						8.0564	0.09576
																																8.0593	0.88205						8.0565	0.09561
																																8.0594	0.88458						8.0566	0.09545
																																8.0595	0.88709						8.0567	0.09529
																																8.0596	0.88957						8.0568	0.09513
																																8.0597	0.89204						8.0569	0.09496
																																8.0598	0.89448						8.057	0.0948
																																8.0599	0.89689						8.0571	0.09463
																																8.06	0.89929						8.0572	0.09445
																																8.0601	0.90166						8.0573	0.09428
																																8.0602	0.90401						8.0574	0.0941
																																8.0603	0.90633						8.0575	0.09392
																																8.0604	0.90863						8.0576	0.09374
																																8.0605	0.9109						8.0577	0.09356
																																8.0606	0.91315						8.0578	0.09337
																																8.0607	0.91538						8.0579	0.09318
																																8.0608	0.91758						8.058	0.09299
																																8.0609	0.91975						8.0581	0.0928
																																8.061	0.9219						8.0582	0.0926
																																8.0611	0.92403						8.0583	0.09241
																																8.0612	0.92613						8.0584	0.09221
																																8.0613	0.9282						8.0585	0.092
																																8.0614	0.93025						8.0586	0.0918
																																8.0615	0.93227						8.0587	0.09159
																																8.0616	0.93426						8.0588	0.09138
																																8.0617	0.93623						8.0589	0.09117
																																8.0618	0.93817						8.059	0.09096
																																8.0619	0.94008						8.0591	0.09075
																																8.062	0.94196						8.0592	0.09053
																																8.0621	0.94382						8.0593	0.09031
																																8.0622	0.94565						8.0594	0.09009
																																8.0623	0.94746						8.0595	0.08987
																																8.0624	0.94923						8.0596	0.08964
																																8.0625	0.95098						8.0597	0.08941
																																8.0626	0.9527						8.0598	0.08918
																																8.0627	0.95439						8.0599	0.08895
																																8.0628	0.95605						8.06	0.08872
																																8.0629	0.95768						8.0601	0.08849
																																8.063	0.95928						8.0602	0.08825
																																8.0631	0.96086						8.0603	0.08801
																																8.0632	0.9624						8.0604	0.08777
																																8.0633	0.96392						8.0605	0.08753
																																8.0634	0.9654						8.0606	0.08729
																																8.0635	0.96686						8.0607	0.08704
																																8.0636	0.96829						8.0608	0.08679
																																8.0637	0.96969						8.0609	0.08654
																																8.0638	0.97105						8.061	0.08629
																																8.0639	0.97239						8.0611	0.08604
																																8.064	0.97369						8.0612	0.08579
																																8.0641	0.97497						8.0613	0.08553
																																8.0642	0.97622						8.0614	0.08527
																																8.0643	0.97743						8.0615	0.08502
																																8.0644	0.97861						8.0616	0.08476
																																8.0645	0.97977						8.0617	0.08449
																																8.0646	0.98089						8.0618	0.08423
																																8.0647	0.98198						8.0619	0.08397
																																8.0648	0.98304						8.062	0.0837
																																8.0649	0.98407						8.0621	0.08343
																																8.065	0.98506						8.0622	0.08316
																																8.0651	0.98603						8.0623	0.08289
																																8.0652	0.98696						8.0624	0.08262
																																8.0653	0.98786						8.0625	0.08235
																																8.0654	0.98873						8.0626	0.08207
																																8.0655	0.98957						8.0627	0.0818
																																8.0656	0.99038						8.0628	0.08152
																																8.0657	0.99115						8.0629	0.08124
																																8.0658	0.9919						8.063	0.08096
																																8.0659	0.99261						8.0631	0.08068
																																8.066	0.99328						8.0632	0.0804
																																8.0661	0.99393						8.0633	0.08012
																																8.0662	0.99454						8.0634	0.07984
																																8.0663	0.99512						8.0635	0.07955
																																8.0664	0.99567						8.0636	0.07926
																																8.0665	0.99619						8.0637	0.07898
																																8.0666	0.99667						8.0638	0.07869
																																8.0667	0.99712						8.0639	0.0784
																																8.0668	0.99754						8.064	0.07811
																																8.0669	0.99792						8.0641	0.07782
																																8.067	0.99828						8.0642	0.07753
																																8.0671	0.99859						8.0643	0.07723
																																8.0672	0.99888						8.0644	0.07694
																																8.0673	0.99914						8.0645	0.07665
																																8.0674	0.99936						8.0646	0.07635
																																8.0675	0.99955						8.0647	0.07605
																																8.0676	0.9997						8.0648	0.07576
																																8.0677	0.99982						8.0649	0.07546
																																8.0678	0.99991						8.065	0.07516
																																8.0679	0.99997						8.0651	0.07486
																																8.068	1						8.0652	0.07456
																																8.0681	0.99999						8.0653	0.07426
																																8.0682	0.99995						8.0654	0.07396
																																8.0683	0.99988						8.0655	0.07366
																																8.0684	0.99977						8.0656	0.07336
																																8.0685	0.99963						8.0657	0.07305
																																8.0686	0.99946						8.0658	0.07275
																																8.0687	0.99925						8.0659	0.07245
																																8.0688	0.99901						8.066	0.07214
																																8.0689	0.99874						8.0661	0.07184
																																8.069	0.99844						8.0662	0.07153
																																8.0691	0.9981						8.0663	0.07122
																																8.0692	0.99774						8.0664	0.07092
																																8.0693	0.99734						8.0665	0.07061
																																8.0694	0.9969						8.0666	0.0703
																																8.0695	0.99644						8.0667	0.07
																																8.0696	0.99594						8.0668	0.06969
																																8.0697	0.99541						8.0669	0.06938
																																8.0698	0.99484						8.067	0.06907
																																8.0699	0.99425						8.0671	0.06876
																																8.07	0.99362						8.0672	0.06846
																																8.0701	0.99296						8.0673	0.06815
																																8.0702	0.99227						8.0674	0.06784
																																8.0703	0.99155						8.0675	0.06753
																																8.0704	0.9908						8.0676	0.06722
																																8.0705	0.99001						8.0677	0.06691
																																8.0706	0.98919						8.0678	0.0666
																																8.0707	0.98834						8.0679	0.06629
																																8.0708	0.98746						8.068	0.06598
																																8.0709	0.98655						8.0681	0.06567
																																8.071	0.9856						8.0682	0.06536
																																8.0711	0.98463						8.0683	0.06505
																																8.0712	0.98362						8.0684	0.06474
																																8.0713	0.98259						8.0685	0.06443
																																8.0714	0.98152						8.0686	0.06412
																																8.0715	0.98042						8.0687	0.06381
[truncated: 11,312 more rows]
