# Supplementary material for: Elucidation of radical- and oxygenate-driven paths in zeolite-catalysed conversion of methanol and methyl chloride to hydrocarbons
Source: Nat Catal. 2022 Jun 27;5(7):605–14. doi: 10.1038/s41929-022-00808-0 (PMC7613158; doi:10.1038/s41929-022-00808-0)
Supplement: Source Data Fig. 5 — Statistical source data. [file 41929_2022_808_MOESM5_ESM.xlsx]

## Sheet: panel a
	MTH	MCTH
m/z (-)	Intensity (-)	Intensity (-)
0	0	0
0	0	0
0.0001	0	0
0.0003	0	0
0.0006	0	0
0.0009	0	0
0.0013	0	0
0.0018	0	0
0.0023	0	0
0.003	0	0
0.0037	0	0
0.0044	0	0
0.0053	0	0
0.0062	0	0
0.0072	0	0
0.0082	0	0
0.0094	0	0
0.0106	0	0
0.0119	0	0
0.0132	0	0
0.0146	0	0
0.0161	0	0
0.0177	0	0
0.0194	0	0
0.0211	0	0
0.0229	0	0
0.0247	1	0
0.0267	0	0
0.0287	0	0
0.0308	0	0
0.0329	0	0
0.0352	0	0
0.0375	0	0
0.0398	0	0
0.0423	0	0
0.0448	0	0
0.0474	0	0
0.0501	0	1
0.0528	0	0
0.0556	0	0
0.0585	0	0
0.0615	0	0
0.0645	0	0
0.0676	0	0
0.0708	0	0
0.0741	0	0
0.0774	0	0
0.0808	0	0
0.0843	0	0
0.0878	0	0
0.0915	0	0
0.0952	0	0
0.0989	0	0
0.1028	0	0
0.1067	0	0
0.1107	0	0
0.1147	0	0
0.1189	0	0
0.1231	0	0
0.1273	1	0
0.1317	0	0
0.1361	0	0
0.1406	0	0
0.1452	0	0
0.1498	0	0
0.1546	0	0
0.1594	0	0
0.1642	0	0
0.1692	0	0
0.1742	0	0
0.1793	0	0
0.1844	0	0
0.1897	0	0
0.195	0	0
0.2003	0	0
0.2058	0	0
0.2113	0	0
0.2169	0	0
0.2226	0	0
0.2283	0	0
0.2341	0	0
0.24	0	0
0.246	0	0
0.252	0	0
0.2581	0	0
0.2643	0	0
0.2706	0	0
0.2769	1	0
0.2833	0	0
0.2898	0	0
0.2963	0	0
0.303	0	0
0.3096	0	0
0.3164	1	0
0.3233	0	0
0.3302	0	0
0.3372	0	0
0.3442	0	0
0.3514	0	0
0.3586	0	0
0.3658	0	0
0.3732	0	0
0.3806	0	0
0.3881	0	0
0.3957	0	0
0.4033	0	0
0.4111	0	0
0.4188	0	0
0.4267	0	0
0.4347	0	0
0.4427	1	0
0.4508	0	0
0.4589	0	0
0.4671	0	0
0.4754	0	0
0.4838	0	0
0.4923	0	0
0.5008	0	0
0.5094	0	0
0.5181	1	0
0.5268	0	0
0.5356	0	0
0.5445	0	0
0.5535	1	0
0.5625	0	0
0.5716	0	0
0.5808	0	0
0.5901	0	0
0.5994	0	0
0.6088	0	0
0.6183	0	0
0.6278	0	0
0.6374	0	0
0.6471	0	0
0.6569	0	0
0.6667	0	0
0.6767	0	0
0.6866	0	0
0.6967	0	0
0.7068	0	0
0.717	0	0
0.7273	0	0
0.7377	0	0
0.7481	0	0
0.7586	0	0
0.7692	0	0
0.7798	0	0
0.7905	0	0
0.8013	0	0
0.8122	0	0
0.8231	0	0
0.8342	0	0
0.8452	0	0
0.8564	0	0
0.8676	0	0
0.8789	0	0
0.8903	0	0
0.9018	0	0
0.9133	0	0
0.9249	0	0
0.9365	0	0
0.9483	0	0
0.9601	0	0
0.972	0	0
0.984	0	0
0.996	0	0
1.0081	0	0
1.0203	0	0
1.0325	0	0
1.0449	0	0
1.0573	1	0
1.0698	0	0
1.0823	0	0
1.0949	0	0
1.1076	0	0
1.1204	0	0
1.1332	0	0
1.1461	0	0
1.1591	0	0
1.1722	0	0
1.1853	0	0
1.1985	0	0
1.2118	0	0
1.2252	0	0
1.2386	0	0
1.2521	0	0
1.2657	0	0
1.2793	0	0
1.293	0	0
1.3068	0	0
1.3207	0	0
1.3346	0	0
1.3486	0	0
1.3627	0	0
1.3769	0	0
1.3911	0	0
1.4054	0	0
1.4198	0	0
1.4342	0	0
1.4488	0	0
1.4634	0	0
1.478	0	0
1.4928	0	0
1.5076	0	0
1.5225	0	0
1.5374	0	0
1.5525	0	0
1.5676	0	0
1.5828	0	0
1.598	0	0
1.6134	0	0
1.6288	0	0
1.6442	0	0
1.6598	0	0
1.6754	0	0
1.6911	0	0
1.7069	0	0
1.7227	0	0
1.7386	0	0
1.7546	0	0
1.7707	0	0
1.7868	0	0
1.803	0	0
1.8193	0	0
1.8356	0	0
1.8521	0	0
1.8686	0	0
1.8851	0	0
1.9018	0	0
1.9185	1	0
1.9353	0	0
1.9522	0	0
1.9691	0	0
1.9861	0	0
2.0032	0	0
2.0203	0	0
2.0376	0	0
2.0549	0	0
2.0723	0	0
2.0897	0	0
2.1072	0	0
2.1248	0	0
2.1425	0	0
2.1602	0	0
2.1781	0	0
2.196	0	0
2.2139	0	0
2.2319	0	0
2.2501	0	0
2.2682	0	0
2.2865	0	0
2.3048	0	0
2.3232	0	0
2.3417	1	0
2.3602	0	0
2.3789	0	0
2.3976	0	0
2.4163	0	0
2.4352	0	0
2.4541	0	0
2.4731	0	0
2.4921	0	0
2.5113	0	0
2.5305	0	0
2.5498	0	0
2.5691	0	0
2.5885	0	0
2.608	0	0
2.6276	0	0
2.6472	0	0
2.667	0	0
2.6868	0	0
2.7066	0	0
2.7266	0	0
2.7466	0	0
2.7667	0	0
2.7868	0	0
2.807	0	0
2.8274	0	0
2.8477	0	0
2.8682	0	0
2.8887	0	0
2.9093	0	0
2.93	0	0
2.9507	0	0
2.9715	0	0
2.9924	0	0
3.0134	0	0
3.0344	0	0
3.0555	0	0
3.0767	0	0
3.098	0	0
3.1193	0	0
3.1407	0	0
3.1622	0	0
3.1837	0	0
3.2053	0	0
3.227	0	0
3.2488	0	0
3.2706	0	0
3.2926	0	0
3.3145	0	0
3.3366	1	0
3.3587	0	0
3.3809	0	0
3.4032	0	0
3.4256	0	0
3.448	0	0
3.4705	0	0
3.4931	0	0
3.5157	0	0
3.5384	0	0
3.5612	0	0
3.5841	0	0
3.607	0	0
3.63	0	0
3.6531	0	0
3.6763	0	0
3.6995	0	0
3.7228	0	0
3.7462	0	0
3.7696	0	0
3.7932	0	0
3.8168	0	0
3.8404	0	0
3.8642	0	0
3.888	0	0
3.9119	0	0
3.9358	0	0
3.9599	0	0
3.984	1	0
4.0082	0	0
4.0324	0	0
4.0568	0	0
4.0812	0	0
4.1056	0	0
4.1302	0	0
4.1548	0	0
4.1795	0	0
4.2043	0	0
4.2291	0	0
4.254	0	0
4.279	0	0
4.3041	0	0
4.3292	0	0
4.3544	0	0
4.3797	0	0
4.405	0	0
4.4305	0	0
4.456	0	0
4.4815	0	0
4.5072	0	0
4.5329	0	0
4.5587	0	0
4.5846	0	0
4.6105	0	0
4.6365	0	0
4.6626	0	0
4.6887	0	0
4.715	0	0
4.7413	0	0
4.7677	0	0
4.7941	0	0
4.8206	0	0
4.8472	0	0
4.8739	0	0
4.9006	0	0
4.9275	0	0
4.9543	1	0
4.9813	0	0
5.0083	0	0
5.0354	0	0
5.0626	0	0
5.0899	0	0
5.1172	0	0
5.1446	0	0
5.1721	0	0
5.1996	0	0
5.2273	0	0
5.255	0	0
5.2827	0	0
5.3106	0	0
5.3385	0	0
5.3665	0	0
5.3945	0	0
5.4227	0	0
5.4509	0	0
5.4791	1	0
5.5075	0	0
5.5359	0	0
5.5644	0	0
5.593	0	0
5.6216	0	0
5.6504	0	0
5.6791	0	0
5.708	0	0
5.7369	0	0
5.766	0	0
5.795	0	0
5.8242	0	0
5.8534	0	0
5.8827	0	0
5.9121	0	0
5.9416	0	0
5.9711	0	0
6.0007	0	0
6.0303	0	0
6.0601	0	0
6.0899	0	0
6.1198	0	0
6.1498	0	0
6.1798	0	0
6.2099	0	0
6.2401	0	0
6.2703	0	0
6.3007	0	0
6.3311	0	0
6.3615	0	0
6.3921	0	0
6.4227	0	0
6.4534	0	0
6.4842	0	0
6.515	0	0
6.5459	0	0
6.5769	0	0
6.608	0	0
6.6391	0	0
6.6703	0	0
6.7016	0	0
6.7329	0	0
6.7644	0	0
6.7959	0	0
6.8274	0	0
6.8591	0	0
6.8908	0	0
6.9226	0	0
6.9545	0	0
6.9864	0	0
7.0184	0	0
7.0505	0	0
7.0826	0	0
7.1149	0	0
7.1472	0	0
7.1796	0	0
7.212	0	0
7.2445	0	0
7.2771	0	0
7.3098	0	0
7.3425	0	0
7.3754	0	0
7.4082	0	0
7.4412	0	0
7.4742	0	0
7.5074	0	0
7.5405	0	0
7.5738	0	0
7.6071	0	0
7.6405	0	0
7.674	0	0
7.7075	0	0
7.7412	0	0
7.7749	0	0
7.8086	0	0
7.8425	0	0
7.8764	0	0
7.9104	0	0
7.9444	0	0
7.9786	0	0
8.0128	0	0
8.047	0	0
8.0814	0	0
8.1158	0	0
8.1503	0	0
8.1849	0	0
8.2195	1	0
8.2542	0	0
8.289	0	0
8.3239	0	0
8.3588	0	0
8.3939	0	0
8.4289	0	0
8.4641	0	0
8.4993	0	0
8.5346	0	0
8.57	0	0
8.6055	0	0
8.641	0	0
8.6766	0	0
8.7122	0	0
8.748	0	0
8.7838	0	0
8.8197	0	0
8.8557	0	0
8.8917	0	0
8.9278	0	0
8.964	0	0
9.0002	0	0
9.0366	0	0
9.073	0	0
9.1094	0	0
9.146	0	0
9.1826	0	0
9.2193	0	0
9.2561	1	0
9.2929	0	0
9.3298	0	0
9.3668	0	0
9.4039	0	0
9.441	0	0
9.4782	0	0
9.5155	0	0
9.5528	0	0
9.5903	0	0
9.6278	0	0
9.6653	0	0
9.703	0	0
9.7407	0	0
9.7785	0	0
9.8163	0	0
9.8543	0	0
9.8923	0	0
9.9304	0	0
9.9685	0	0
10.0068	0	0
10.0451	0	0
10.0834	0	0
10.1219	0	0
10.1604	0	0
10.199	0	0
10.2377	0	0
10.2764	0	0
10.3152	0	0
10.3541	0	0
10.3931	0	0
10.4321	0	0
10.4712	0	0
10.5104	0	0
10.5497	0	0
10.589	0	0
10.6284	0	0
10.6679	0	0
10.7074	0	0
10.747	0	0
10.7867	0	0
10.8265	0	0
10.8663	0	0
10.9063	0	0
10.9462	0	0
10.9863	0	0
11.0264	0	0
11.0666	0	0
11.1069	0	0
11.1473	0	0
11.1877	0	0
11.2282	0	0
11.2688	0	0
11.3094	0	0
11.3501	0	0
11.3909	0	0
11.4318	0	0
11.4727	0	0
11.5137	0	0
11.5548	0	0
11.596	0	0
11.6372	0	0
11.6785	0	0
11.7199	0	0
11.7613	0	0
11.8029	0	0
11.8444	0	0
11.8861	0	0
11.9279	0	0
11.9697	0	0
12.0116	0	0
12.0535	0	0
12.0956	0	0
12.1377	0	0
12.1798	0	0
12.2221	0	0
12.2644	0	0
12.3068	0	0
12.3493	0	0
12.3919	0	0
12.4345	0	0
12.4772	0	0
12.5199	0	0
12.5628	0	0
12.6057	1	0
12.6487	0	0
12.6917	0	0
12.7349	0	0
12.7781	0	0
12.8213	0	0
12.8647	0	0
12.9081	0	0
12.9516	0	0
12.9952	0	0
13.0388	0	0
13.0826	0	0
13.1263	0	0
13.1702	0	0
13.2142	0	0
13.2582	0	0
13.3022	0	0
13.3464	0	0
13.3906	0	0
13.4349	0	0
13.4793	0	0
13.5238	0	0
13.5683	0	0
13.6129	0	0
13.6575	0	0
13.7023	0	0
13.7471	0	0
13.792	0	0
13.837	0	0
13.882	0	0
13.9271	0	0
13.9723	0	0
14.0175	0	0
14.0629	0	0
14.1083	0	0
14.1537	0	0
14.1993	0	0
14.2449	0	0
14.2906	0	0
14.3364	0	0
14.3822	0	0
14.4281	0	0
14.4741	0	0
14.5202	0	0
14.5663	0	0
14.6125	0	0
14.6588	0	0
14.7051	0	0
14.7516	0	0
14.7981	0	0
14.8446	0	0
14.8913	0	0
14.938	0	0
14.9848	0	0
15.0316	0	0
15.0786	0	0
15.1256	0	0
15.1727	0	0
15.2198	0	0
15.2671	0	0
15.3144	0	0
15.3617	0	0
15.4092	0	0
15.4567	0	0
15.5043	0	0
15.552	0	0
15.5997	0	0
15.6475	0	0
15.6954	0	0
15.7434	0	0
15.7914	0	0
15.8395	0	0
15.8877	0	0
15.936	0	0
15.9843	0	0
16.0327	0	0
16.0812	0	0
16.1297	0	0
16.1783	0	0
16.227	0	0
16.2758	0	0
16.3246	0	0
16.3735	0	0
16.4225	0	0
16.4716	0	0
16.5207	0	0
16.5699	0	0
16.6192	0	0
16.6686	0	0
16.718	0	0
16.7675	0	0
16.817	0	0
16.8667	0	0
16.9164	1	0
16.9662	0	0
17.0161	0	0
17.066	0	0
17.116	0	0
17.1661	0	0
17.2162	0	0
17.2665	0	0
17.3168	0	0
17.3672	0	0
17.4176	0	0
17.4681	0	0
17.5187	0	0
17.5694	0	0
17.6201	0	0
17.671	0	0
17.7218	0	0
17.7728	0	0
17.8238	0	0
17.8749	0	0
17.9261	0	0
17.9774	0	0
18.0287	0	0
18.0801	0	0
18.1316	0	0
18.1831	0	0
18.2347	0	0
18.2864	0	0
18.3382	0	0
18.39	0	0
18.442	0	0
18.4939	0	0
18.546	0	0
18.5981	0	0
18.6503	0	0
18.7026	0	0
18.755	0	0
18.8074	0	0
18.8599	0	0
18.9125	0	0
18.9651	0	0
19.0178	0	0
19.0706	0	0
19.1235	0	0
19.1764	0	0
19.2294	0	0
19.2825	0	0
19.3357	0	0
19.3889	0	0
19.4422	0	0
19.4956	0	0
19.549	0	0
19.6025	0	0
19.6561	0	0
19.7098	0	0
19.7636	0	0
19.8174	0	0
19.8713	0	0
19.9252	0	0
19.9792	0	0
20.0334	0	0
20.0875	0	0
20.1418	0	0
20.1961	0	0
20.2505	0	0
20.305	0	0
20.3595	0	0
20.4142	0	0
20.4689	0	0
20.5236	0	0
20.5785	0	0
20.6334	0	0
20.6884	0	0
20.7434	0	0
20.7985	0	0
20.8538	1	0
20.909	0	0
20.9644	0	0
21.0198	0	0
21.0753	0	0
21.1309	0	0
21.1865	0	0
21.2422	0	0
21.298	0	0
21.3539	0	0
21.4098	0	0
21.4658	0	0
21.5219	0	0
21.5781	0	0
21.6343	0	0
21.6906	0	0
21.747	0	0
21.8034	0	0
21.86	0	0
21.9166	0	0
21.9732	0	0
22.03	0	0
22.0868	0	0
22.1437	0	0
22.2006	0	1
22.2577	0	0
22.3148	0	0
22.3719	0	0
22.4292	0	0
22.4865	0	0
22.5439	0	0
22.6014	0	0
22.6589	0	0
22.7166	0	0
22.7743	0	0
22.832	0	0
22.8899	0	0
22.9478	0	0
23.0058	0	0
23.0638	0	0
23.122	0	0
23.1802	0	0
23.2384	0	0
23.2968	0	0
23.3552	0	0
23.4137	0	0
23.4723	0	0
23.5309	0	0
23.5896	0	0
23.6484	1	0
23.7073	0	0
23.7662	0	0
23.8252	0	0
23.8843	0	0
23.9435	0	0
24.0027	0	0
24.062	0	0
24.1214	0	0
24.1808	0	0
24.2404	0	0
24.3	0	0
24.3596	0	0
24.4194	0	0
24.4792	0	0
24.5391	0	0
24.599	0	0
24.6591	0	0
24.7192	0	0
24.7794	0	0
24.8396	0	0
24.8999	0	0
24.9603	0	0
25.0208	0	0
25.0814	0	0
25.142	0	0
25.2027	0	0
25.2634	0	0
25.3243	0	0
25.3852	0	0
25.4462	0	0
25.5072	0	0
25.5684	0	0
25.6296	0	0
25.6908	0	0
25.7522	0	0
25.8136	0	0
25.8751	0	0
25.9367	0	0
25.9983	0	0
26.06	0	0
26.1218	0	0
26.1837	0	1
26.2456	0	0
26.3076	0	0
26.3697	0	0
26.4319	0	0
26.4941	0	0
26.5564	0	0
26.6188	0	0
26.6812	0	0
26.7438	0	0
26.8064	0	0
26.869	0	0
26.9318	0	0
26.9946	0	0
27.0575	0	0
27.1204	0	0
27.1835	0	0
27.2466	0	0
27.3098	0	0
27.373	1	0
27.4363	0	0
27.4997	0	0
27.5632	0	0
27.6268	0	0
27.6904	0	0
27.7541	0	0
27.8178	0	0
27.8817	0	0
27.9456	0	0
28.0096	0	0
28.0736	0	0
28.1378	0	0
28.202	0	0
28.2662	0	0
28.3306	0	0
28.395	0	0
28.4595	0	0
28.5241	0	0
28.5887	0	0
28.6534	0	0
28.7182	0	0
28.7831	0	0
28.848	0	0
28.913	0	0
28.9781	0	0
29.0433	0	0
29.1085	0	0
29.1738	0	0
29.2392	0	0
29.3046	0	0
29.3702	0	0
29.4358	0	0
29.5014	0	0
29.5672	0	0
29.633	0	0
29.6989	0	0
29.7648	1	0
29.8309	1	0
29.897	0	0
29.9631	0	0
30.0294	0	0
30.0957	0	0
30.1621	0	0
30.2286	0	0
30.2951	0	0
30.3618	0	0
30.4285	0	0
30.4952	0	0
30.5621	0	0
30.629	0	0
30.696	0	0
30.763	0	0
30.8302	0	0
30.8974	0	0
30.9646	0	0
31.032	0	0
31.0994	0	0
31.1669	0	0
31.2345	0	0
31.3021	0	0
31.3698	0	0
31.4376	0	0
31.5055	0	0
31.5734	0	0
31.6414	0	0
31.7095	0	0
31.7777	0	0
31.8459	0	0
31.9142	0	0
31.9826	0	0
32.051	0	0
32.1196	0	0
32.1881	0	0
32.2568	0	0
32.3256	0	0
32.3944	0	0
32.4633	0	0
32.5322	0	0
32.6013	0	0
32.6704	1	0
32.7395	0	0
32.8088	0	0
32.8781	0	0
32.9475	0	0
33.017	0	0
33.0865	0	0
33.1562	0	0
33.2259	0	0
33.2956	0	0
33.3655	0	0
33.4354	0	0
33.5054	0	0
33.5754	0	0
33.6455	0	0
33.7157	0	0
33.786	0	0
33.8564	0	0
33.9268	0	0
33.9973	0	0
34.0679	0	0
34.1385	1	0
34.2092	0	0
34.28	0	0
34.3509	0	0
34.4218	0	0
34.4928	0	0
34.5639	0	0
34.6351	0	0
34.7063	0	0
34.7776	0	0
34.849	0	0
34.9204	0	0
34.9919	0	0
35.0635	0	0
35.1352	0	0
35.2069	0	0
35.2788	1	0
35.3506	0	0
35.4226	0	0
35.4946	0	0
35.5667	0	0
35.6389	0	0
35.7112	0	0
35.7835	0	0
35.8559	0	0
35.9284	0	0
36.0009	0	0
36.0735	0	0
36.1462	0	0
36.219	0	0
36.2918	0	0
36.3648	0	0
36.4377	0	0
36.5108	0	0
36.5839	0	0
36.6571	0	0
36.7304	0	0
36.8038	0	0
36.8772	0	0
36.9507	0	0
37.0242	1	0
37.0979	0	0
37.1716	0	0
37.2454	0	0
37.3193	0	0
37.3932	0	0
37.4672	0	0
37.5413	0	0
37.6154	0	0
37.6897	0	0
37.764	0	0
37.8384	0	0
37.9128	0	0
37.9873	0	0
38.0619	0	0
38.1366	0	0
38.2113	0	0
38.2861	0	0
38.361	0	0
38.436	0	0
38.511	0	0
38.5861	0	0
38.6613	0	0
38.7366	0	0
38.8119	0	0
38.8873	0	0
38.9628	0	0
39.0383	0	0
39.1139	0	0
39.1896	0	0
39.2654	0	0
39.3412	0	0
39.4171	0	0
39.4931	0	0
39.5692	0	1
39.6453	0	0
39.7215	0	0
39.7978	0	0
39.8741	0	0
39.9506	0	0
40.0271	0	0
40.1036	0	0
40.1803	0	0
40.257	1	1
40.3338	0	0
40.4106	0	0
40.4876	0	0
40.5646	0	0
40.6417	0	0
40.7188	0	0
40.7961	0	0
40.8734	0	0
40.9507	0	0
41.0282	0	0
41.1057	1	0
41.1833	0	0
41.261	0	0
41.3387	0	0
41.4165	0	0
41.4944	0	0
41.5724	1	0
41.6504	1	0
41.7285	0	0
41.8067	1	0
41.8849	0	0
41.9633	0	0
42.0417	1	0
42.1201	0	0
42.1987	0	0
42.2773	0	0
42.356	0	0
42.4348	0	0
42.5136	0	0
42.5925	0	0
42.6715	0	0
42.7505	0	0
42.8297	0	0
42.9089	0	0
42.9882	0	0
43.0675	0	0
43.1469	0	0
43.2264	0	0
43.306	0	0
43.3856	0	0
43.4654	0	0
43.5452	0	0
43.625	0	0
43.7049	0	0
43.785	0	0
43.865	0	0
43.9452	0	0
44.0254	0	0
44.1057	0	0
44.1861	0	0
44.2665	0	0
44.3471	0	0
44.4277	0	0
44.5083	0	0
44.5891	0	0
44.6699	0	0
44.7508	0	0
44.8317	0	0
44.9128	0	0
44.9939	0	0
45.0751	0	0
45.1563	0	0
45.2376	0	0
45.319	0	0
45.4005	0	0
45.4821	0	0
45.5637	0	0
45.6454	0	0
45.7271	0	0
45.809	0	0
45.8909	0	0
45.9729	0	0
46.0549	0	0
46.137	0	0
46.2193	0	0
46.3015	0	0
46.3839	0	0
46.4663	0	0
46.5488	0	0
46.6314	1	0
46.714	0	0
46.7967	0	0
46.8795	0	0
46.9624	0	0
47.0453	0	0
47.1283	0	0
47.2114	0	0
47.2946	0	0
47.3778	0	0
47.4611	0	0
47.5445	0	0
47.6279	0	0
47.7114	0	0
47.795	0	0
47.8787	0	0
47.9624	0	0
48.0463	0	0
48.1301	0	0
48.2141	0	0
48.2981	0	0
48.3822	0	0
48.4664	0	0
48.5507	0	0
48.635	0	0
48.7194	0	0
48.8039	0	0
48.8884	0	0
48.973	0	0
49.0577	0	0
49.1425	0	0
49.2273	0	0
49.3122	0	0
49.3972	0	0
49.4823	0	0
49.5674	0	0
49.6526	0	0
49.7379	0	0
49.8232	0	0
49.9087	0	0
49.9942	0	0
50.0797	0	0
50.1654	0	0
50.2511	0	0
50.3369	0	0
50.4227	0	0
50.5087	0	0
50.5947	0	0
50.6808	0	0
50.7669	0	0
50.8532	0	0
50.9395	0	0
51.0258	0	0
51.1123	0	0
51.1988	0	0
51.2854	0	0
51.3721	0	0
51.4588	0	0
51.5456	0	0
51.6325	0	0
51.7195	0	0
51.8065	0	0
51.8936	0	0
51.9808	0	0
52.068	0	0
52.1554	0	0
52.2428	0	0
52.3302	0	0
52.4178	1	0
52.5054	0	0
52.5931	0	0
52.6809	0	0
52.7687	0	0
52.8566	0	0
52.9446	0	0
53.0326	0	0
53.1208	0	0
53.209	0	0
53.2973	0	0
53.3856	0	0
53.474	0	0
53.5625	0	0
53.6511	0	0
53.7397	0	0
53.8285	1	0
53.9172	0	0
54.0061	0	0
54.095	0	0
54.184	0	0
54.2731	0	0
54.3623	0	0
54.4515	0	0
54.5408	0	0
54.6302	0	0
54.7196	0	0
54.8092	0	0
54.8988	0	0
54.9884	0	0
55.0782	0	0
55.168	0	0
55.2579	0	0
55.3478	0	0
55.4379	0	0
55.528	0	0
55.6181	0	0
55.7084	0	0
55.7987	0	0
55.8891	0	0
55.9796	0	0
56.0701	1	0
56.1608	2	0
56.2514	0	0
56.3422	0	0
56.433	0	0
56.524	0	0
56.6149	0	0
56.706	0	0
56.7971	0	0
56.8883	0	0
56.9796	0	0
57.071	0	0
57.1624	0	0
57.2539	0	0
57.3454	0	0
57.4371	0	0
57.5288	0	0
57.6206	0	0
57.7125	0	0
57.8044	0	0
57.8964	0	0
57.9885	0	0
58.0806	0	0
58.1729	0	0
58.2652	0	0
58.3575	0	0
58.45	0	0
58.5425	0	0
58.6351	0	0
58.7278	0	0
58.8205	0	0
58.9133	0	0
59.0062	0	0
59.0992	0	0
59.1922	0	0
59.2853	0	0
59.3785	0	0
59.4717	0	0
59.5651	0	0
59.6585	1	0
59.7519	0	0
59.8455	0	0
59.9391	0	0
60.0328	0	0
60.1266	0	0
60.2204	0	0
60.3143	0	0
60.4083	0	0
60.5023	0	0
60.5965	0	0
60.6907	0	0
60.785	0	0
60.8793	0	0
60.9737	0	0
61.0682	0	0
61.1628	0	0
61.2574	0	0
61.3522	0	0
61.4469	0	0
61.5418	0	0
61.6367	0	0
61.7318	0	0
61.8268	0	0
61.922	0	0
62.0172	0	0
62.1125	0	0
62.2079	0	0
62.3033	0	1
62.3989	0	0
62.4945	0	0
62.5901	0	0
62.6859	0	0
62.7817	0	0
62.8776	0	0
62.9735	0	0
63.0696	0	0
63.1657	0	0
63.2618	0	0
63.3581	0	0
63.4544	1	0
63.5508	0	0
63.6473	0	0
63.7438	0	0
63.8404	0	0
63.9371	0	0
64.0339	0	0
64.1307	0	0
64.2277	0	1
64.3246	0	0
64.4217	0	0
64.5188	0	0
64.616	0	0
64.7133	0	0
64.8107	0	0
64.9081	0	0
65.0056	0	0
65.1031	0	0
65.2008	1	0
65.2985	0	0
65.3963	0	0
65.4942	0	0
65.5921	2	0
65.6901	0	0
65.7882	0	0
65.8863	0	0
65.9846	0	0
66.0829	0	0
66.1812	0	0
66.2797	0	0
66.3782	0	0
66.4768	0	0
66.5755	0	0
66.6742	0	0
66.773	1	0
66.8719	0	0
66.9709	0	0
67.0699	0	0
67.169	0	0
67.2682	0	0
67.3674	0	0
67.4668	0	0
67.5662	0	0
67.6656	0	0
67.7652	0	0
67.8648	0	0
67.9645	0	0
68.0642	0	0
68.1641	0	0
68.264	0	0
68.364	0	0
68.464	0	0
68.5642	0	0
68.6644	0	0
68.7646	0	0
68.865	0	0
68.9654	0	0
69.0659	0	0
69.1665	0	0
69.2671	0	0
69.3678	0	0
69.4686	0	0
69.5695	0	0
69.6704	0	0
69.7714	0	0
69.8725	0	0
69.9737	1	0
70.0749	0	0
70.1762	0	0
70.2776	0	0
70.379	0	0
70.4805	0	0
70.5821	0	0
70.6838	0	0
70.7855	0	0
70.8874	0	0
70.9892	0	0
71.0912	1	0
71.1932	0	0
71.2953	0	0
71.3975	0	0
71.4998	0	0
71.6021	0	0
71.7045	0	0
71.807	0	0
71.9095	0	0
72.0121	0	0
72.1148	0	0
72.2176	0	0
72.3204	0	0
72.4233	0	0
72.5263	0	0
72.6294	0	0
72.7325	0	0
72.8357	0	0
72.939	0	0
73.0423	0	0
73.1458	0	0
73.2492	0	0
73.3528	0	0
73.4565	0	0
73.5602	0	0
73.664	0	0
73.7678	0	0
73.8718	0	0
73.9758	1	0
74.0799	0	0
74.184	0	0
74.2882	0	0
74.3925	0	0
74.4969	0	0
74.6014	0	0
74.7059	0	0
74.8105	0	0
74.9151	0	0
75.0199	0	0
75.1247	0	0
75.2296	0	0
75.3345	0	0
75.4396	0	0
75.5447	0	0
75.6499	0	0
75.7551	0	0
75.8604	0	0
75.9658	0	0
76.0713	0	0
76.1768	0	0
76.2825	0	0
76.3882	0	0
76.4939	0	0
76.5998	0	0
76.7057	0	0
76.8116	0	0
76.9177	0	0
77.0238	0	0
77.13	2	0
77.2363	0	0
77.3427	0	0
77.4491	0	0
77.5556	0	0
77.6621	0	0
77.7688	0	0
77.8755	0	0
77.9823	0	0
78.0892	1	0
78.1961	0	0
78.3031	0	0
78.4102	0	0
78.5173	1	0
78.6246	0	0
78.7319	0	0
78.8392	0	0
78.9467	0	0
79.0542	0	0
79.1618	0	0
79.2695	0	0
79.3772	0	0
79.485	2	0
79.5929	2	0
79.7009	4	0
79.8089	16	0
79.917	20	2
80.0252	23	0
80.1334	18	0
80.2418	14	1
80.3502	7	0
80.4586	1	0
80.5672	1	0
80.6758	0	0
80.7845	0	0
80.8932	1	0
81.0021	2	0
81.111	2	0
81.22	0	0
81.329	3	0
81.4382	0	0
81.5474	0	0
81.6566	0	0
81.766	1	0
81.8754	0	0
81.9849	1	0
82.0945	0	0
82.2041	0	0
82.3138	1	0
82.4236	1	0
82.5335	0	0
82.6434	0	0
82.7534	0	0
82.8635	0	0
82.9737	0	0
83.0839	0	0
83.1942	1	0
83.3046	0	0
83.415	0	0
83.5255	2	0
83.6361	1	0
83.7468	1	0
83.8575	0	0
83.9683	0	0
84.0792	0	0
84.1902	0	0
84.3012	0	0
84.4123	0	0
84.5235	0	0
84.6348	0	0
84.7461	0	0
84.8575	0	0
84.9689	0	0
85.0805	0	0
85.1921	1	0
85.3038	2	0
85.4156	0	0
85.5274	0	0
85.6393	0	0
85.7513	0	0
85.8634	0	0
85.9755	0	0
86.0877	0	0
86.2	0	0
86.3123	0	0
86.4247	0	0
86.5372	0	0
86.6498	0	0
86.7624	0	0
86.8752	0	1
86.9879	0	0
87.1008	0	0
87.2137	0	0
87.3267	0	0
87.4398	0	0
87.553	0	0
87.6662	0	0
87.7795	0	0
87.8929	0	0
88.0063	0	0
88.1198	0	0
88.2334	0	0
88.3471	0	0
88.4608	0	0
88.5747	0	0
88.6885	0	0
88.8025	0	0
88.9165	0	0
89.0306	0	0
89.1448	0	0
89.2591	0	0
89.3734	1	0
89.4878	0	0
89.6023	0	0
89.7168	1	0
89.8314	0	0
89.9461	0	0
90.0609	0	0
90.1757	0	0
90.2906	0	0
90.4056	1	0
90.5207	0	0
90.6358	0	0
90.751	0	0
90.8663	0	0
90.9816	1	0
91.097	0	1
91.2125	0	0
91.3281	1	1
91.4438	0	0
91.5595	2	0
91.6753	2	0
91.7911	2	0
91.9071	3	1
92.0231	16	2
92.1391	3	1
92.2553	6	0
92.3715	10	0
92.4878	5	0
92.6042	4	0
92.7206	2	0
92.8372	1	0
92.9538	3	0
93.0704	0	0
93.1872	2	0
93.304	3	0
93.4209	7	0
93.5378	9	0
93.6548	16	0
93.772	27	0
93.8891	49	2
94.0064	97	4
94.1237	74	3
94.2411	81	3
94.3586	60	2
94.4761	22	1
94.5937	3	1
94.7114	1	0
94.8292	7	0
94.947	5	1
95.0649	13	1
95.1829	8	0
95.301	7	0
95.4191	5	0
95.5373	3	0
95.6556	2	0
95.7739	1	0
95.8924	4	0
96.0109	0	0
96.1294	3	0
96.2481	2	0
96.3668	0	0
96.4856	0	0
96.6044	0	0
96.7234	0	0
96.8424	0	0
96.9614	0	0
97.0806	0	0
97.1998	1	0
97.3191	0	1
97.4385	0	0
97.558	0	0
97.6775	0	0
97.7971	1	0
97.9167	0	0
98.0365	0	0
98.1563	1	0
98.2762	1	0
98.3961	0	0
98.5162	0	0
98.6363	0	0
98.7564	0	0
98.8767	0	0
98.997	0	0
99.1174	1	0
99.2379	0	0
99.3584	0	0
99.479	0	1
99.5997	0	0
99.7205	0	0
99.8413	0	0
99.9622	0	0
100.083	0	0
100.204	1	0
100.325	0	0
100.447	0	0
100.568	1	0
100.689	0	0
100.811	0	0
100.932	0	0
101.054	1	0
101.175	0	0
101.297	0	0
101.419	0	0
101.541	0	0
101.663	0	0
101.785	0	0
101.907	0	0
102.029	0	0
102.151	0	0
102.273	0	0
102.396	0	0
102.518	0	0
102.641	0	0
102.763	1	0
102.886	0	0
103.009	0	0
103.132	0	0
103.254	0	0
103.377	0	0
103.501	1	0
103.624	0	0
103.747	0	0
103.87	1	0
103.993	3	0
104.117	0	0
104.24	1	0
104.364	1	1
104.487	1	0
104.611	0	0
104.735	0	0
104.859	0	0
104.983	0	0
105.106	0	0
105.231	0	0
105.355	2	0
105.479	1	0
105.603	3	1
105.728	0	1
105.852	4	1
105.977	6	0
106.101	8	3
106.226	7	0
106.35	6	0
106.475	6	1
106.6	3	0
106.725	1	0
106.85	0	0
106.975	0	0
107.1	1	0
107.225	0	0
107.351	1	0
107.476	2	0
107.602	3	0
107.727	3	0
107.853	9	0
107.978	13	0
108.104	22	0
108.23	15	2
108.356	12	1
108.482	9	1
108.608	8	0
108.734	1	0
108.86	0	0
108.986	3	0
109.113	2	0
109.239	0	0
109.365	1	0
109.492	1	0
109.619	0	0
109.745	2	0
109.872	0	0
109.999	2	0
110.126	1	0
110.253	1	0
110.38	0	0
110.507	0	0
110.634	0	0
110.761	1	0
110.889	0	0
111.016	0	0
111.144	0	0
111.271	0	0
111.399	0	0
111.527	0	0
111.654	1	0
111.782	0	0
111.91	0	0
112.038	0	0
112.166	0	0
112.294	0	0
112.423	0	0
112.551	0	0
112.679	0	0
112.808	0	0
112.936	0	0
113.065	0	0
113.194	0	0
113.322	0	0
113.451	0	0
113.58	0	0
113.709	0	0
113.838	1	0
113.967	0	0
114.096	0	0
114.226	0	0
114.355	0	0
114.484	0	0
114.614	0	0
114.743	0	0
114.873	0	0
115.003	0	1
115.132	0	0
115.262	0	0
115.392	1	0
115.522	0	0
115.652	1	0
115.782	2	0
115.912	2	1
116.043	2	0
116.173	2	1
116.304	1	0
116.434	4	0
116.565	1	1
116.695	0	0
116.826	0	0
116.957	0	0
117.088	0	0
117.219	0	0
117.35	1	0
117.481	0	0
117.612	0	0
117.743	0	0
117.874	0	1
118.006	2	0
118.137	1	1
118.269	0	0
118.4	0	0
118.532	4	0
118.664	1	0
118.796	0	0
118.927	0	0
119.059	1	0
119.191	2	0
119.323	1	0
119.456	2	0
119.588	2	0
119.72	5	1
119.853	2	0
119.985	10	2
120.118	9	1
120.25	15	0
120.383	8	0
120.516	14	0
120.648	6	0
120.781	0	0
120.914	0	0
121.047	2	0
121.181	5	0
121.314	0	0
121.447	0	0
121.58	2	0
121.714	2	0
121.847	0	1
121.981	1	0
122.115	1	0
122.248	2	0
122.382	0	0
122.516	1	0
122.65	1	0
122.784	1	0
122.918	1	0
123.052	1	0
123.186	0	0
123.321	0	0
123.455	0	0
123.589	0	0
123.724	0	0
123.859	0	0
123.993	0	0
124.128	0	0
124.263	0	0
124.398	0	0
124.533	1	0
124.668	0	0
124.803	0	0
124.938	0	0
125.073	0	0
125.209	0	0
125.344	0	1
125.479	0	0
125.615	0	0
125.751	1	0
125.886	0	0
126.022	0	0
126.158	0	0
126.294	0	0
126.43	0	0
126.566	1	0
126.702	0	0
126.838	0	0
126.974	0	0
127.111	0	0
127.247	1	1
127.384	1	0
127.52	2	0
127.657	0	0
127.793	0	0
127.93	2	0
128.067	1	0
128.204	2	2
128.341	5	3
128.478	2	0
128.615	2	0
128.753	1	0
128.89	0	1
129.027	0	0
129.165	1	1
129.302	1	0
129.44	1	0
129.577	4	0
129.715	2	0
129.853	5	1
129.991	12	2
130.129	12	11
130.267	14	3
130.405	10	2
130.543	14	7
130.681	9	2
130.82	2	0
130.958	1	0
131.097	3	1
131.235	2	1
131.374	1	0
131.512	3	0
131.651	0	0
131.79	2	1
131.929	0	0
132.068	5	2
132.207	4	2
132.346	5	0
132.485	3	1
132.625	2	2
132.764	1	0
132.903	0	0
133.043	0	0
133.183	2	1
133.322	2	0
133.462	4	0
133.602	4	0
133.742	7	0
133.881	2	3
134.021	12	1
134.161	26	0
134.302	16	1
134.442	12	5
134.582	11	1
134.722	7	1
134.863	3	0
135.004	0	1
135.144	4	1
135.285	1	0
135.425	1	0
135.566	1	1
135.707	0	0
135.848	0	0
135.989	0	0
136.13	0	0
136.272	0	0
136.413	0	0
136.554	0	0
136.695	0	0
136.837	0	1
136.978	0	0
137.12	1	0
137.262	0	0
137.404	0	0
137.545	0	0
137.687	0	0
137.829	0	0
137.971	0	0
138.113	0	0
138.256	1	0
138.398	0	0
138.54	0	0
138.683	0	0
138.825	0	0
138.968	0	0
139.11	0	0
139.253	0	0
139.396	0	0
139.539	0	0
139.682	0	0
139.825	0	0
139.968	0	1
140.111	0	1
140.254	0	0
140.397	0	0
140.541	0	0
140.684	0	0
140.828	0	0
140.971	1	0
141.115	1	1
141.259	1	0
141.403	3	1
141.547	4	2
141.69	2	2
141.834	2	2
141.979	5	6
142.123	12	10
142.267	5	7
142.411	11	7
142.556	7	9
142.7	4	7
142.845	3	2
142.989	2	2
143.134	6	0
143.279	0	1
143.424	3	1
143.569	5	0
143.714	3	2
143.859	3	0
144.004	7	0
144.149	8	4
144.294	5	4
144.44	6	3
144.585	5	2
144.73	6	2
144.876	4	0
145.022	3	1
145.167	2	1
145.313	2	0
145.459	3	0
145.605	2	0
145.751	0	1
145.897	1	0
[truncated: 3,002 more rows]

## Sheet: panel b
C9H8+						C10H12+
hv (eV)	ms-TPE signal	hv (eV)	Refence			hv (eV)	ms-TPE signal	hv (eV)	Refence 1,2,3,4-tetrahydroNP	hv (eV)	Refence 1,4,5,8-tetrahydroNP	hv (eV)	Refence dicyclopentadiene
7.999	0.08919	8.00179	0.00652			7.999	0.1387	8.2998	0.01633	8.05921	0	8.1985	0.00165
8.0179	0.19917	8.01752	0.00652			8.0179	0.29505	8.3011	0.00773	8.0602	2.15575e-05	7.9992	0.00156
8.04	0.14966	8.03195	0.00831			8.04	0.57419	8.3021	0.00568	8.06119	4.6791e-05	8.2182	0.00142
8.0596	0.18405	8.04309	0.00831			8.0596	0.60913	8.303	0.00612	8.06218	7.54082e-05	8.0203	0.00148
8.0808	0.25963	8.0526	0.0101			8.0808	0.48115	8.3035	0.00732	8.06318	0.000108312	8.0387	0.00135
8.0988	0.23772	8.0608	0.01512			8.0988	0.71705	8.305	0.00408	8.06417	0.000145474	8.0602	0.00142
8.1212	0.42328	8.06702	0.02586			8.1212	0.55136	8.3056	0.01061	8.06516	0.000187641	8.079	0.00149
8.1409	1	8.07522	0.03267			8.1409	0.52231	8.3071	0.00101	8.06615	0.000235513	8.0988	0.0016
8.1603	0.52003	8.08309	0.03804			8.1603	0.68869	8.3082	0.0107	8.06714	0.000289753	8.1202	0.00158
8.1809	0.13946	8.088	0.02909			8.1809	0.96541	8.309	0.01131	8.06814	0.000350969	8.1401	0.00154
8.2028	0.57143	8.09423	0.03625			8.2028	0.96714	8.3103	0	8.06913	0.000419406	8.16	0.00151
8.2199	0.39191	8.1021	0.03267			8.2199	0.94119	8.3114	0.00766	8.07012	0.000496061	8.1788	0.00198
8.2422	0.43575	8.11194	0.04663			8.2422	0.86302	8.312	0.00706	8.07111	0.000582198	8.1994	0.00168
8.2561	0.49887	8.11489	0.06418			8.2561	0.87409	8.3129	0.0095	8.0721	0.000677511	8.2205	0.00181
8.2808	0.34996	8.11489	0.08854			8.2808	0.88862	8.3142	0.01232	8.0731	0.000784067	8.2403	0.00252
8.2989	0.36697	8.12144	0.10752			8.2989	0.96402	8.315	0.01352	8.07409	0.000901853	8.2611	0.00244
8.3209	0.47468	8.12472	0.13546			8.3209	0.89519	8.3161	0.01583	8.07508	0.00103	8.2793	0.00279
8.3427	0.48715	8.12472	0.16518			8.3427	0.97752	8.3178	0.01713	8.07607	0.00118	8.2995	0.00319
8.3612	0.42819	8.13095	0.22607			8.3612	0.55517	8.3183	0.00428	8.07706	0.00133	8.3191	0.00434
8.382	0.31595	8.13095	0.28015			8.382	0.71878	8.3189	0.00685	8.07806	0.00151	8.3411	0.00448
8.4002	0.4093	8.13587	0.51044			8.4002	0.67555	8.3202	0.01352	8.07905	0.0017	8.3603	0.00709
8.4213	0.25208	8.13882	0.77905			8.4213	0.64199	8.3213	0.00519	8.08004	0.0019	8.3804	0.00952
8.4427	0.53968	8.14209	0.99895			8.4427	0.94431	8.3221	0.000194449	8.08103	0.00213	8.3995	0.01326
8.4581	0.43878	8.14701	0.96063			8.4581	0.66067	8.3227	0.01295	8.08202	0.00237	8.4224	0.02355
8.4804	0.19388	8.14701	0.72497			8.4804	0.66551	8.3234	0.01241	8.08302	0.00264	8.4405	0.03382
8.5012	0.39607	8.14865	0.54553			8.5012	0.65791	8.3246	0.01184	8.08401	0.00293	8.4606	0.05208
8.5204	0.3065	8.15324	0.29591			8.5204	0.48738	8.3263	0.01419	8.085	0.00324	8.4813	0.07631
8.5403	0.38813	8.15488	0.15981			8.5403	0.53131	8.3269	0.0107	8.08599	0.00358	8.499	0.10582
8.5613	0.40552	8.1598	0.12149			8.5613	0.56348	8.3281	0.01074	8.08698	0.00395	8.5219	0.15857
8.581	0.43349	8.16275	0.08317			8.581	0.86268	8.3294	0.0163	8.08798	0.00434	8.5412	0.20861
8.599	0.2774	8.16766	0.09033			8.599	0.49948	8.3295	0.00483	8.08897	0.00476	8.5608	0.28256
8.6191	0.37188	8.17389	0.07636			8.6191	0.67312	8.3308	0.01728	8.08996	0.00522	8.5795	0.35899
8.637	0.45389	8.17881	0.1111			8.637	0.65029	8.3318	0.00958	8.09095	0.00571	8.5998	0.45252
8.6593	0.41119	8.18537	0.13725			8.6593	0.35663	8.3328	0.02286	8.09194	0.00623	8.6204	0.57508
8.6794	0.34694	8.18996	0.17055			8.6794	0.73954	8.334	0.01225	8.09294	0.00679	8.6431	0.71922
8.7008	0.20862	8.19946	0.20529			8.7008	0.70356	8.3352	0.02055	8.09393	0.00738	8.6626	0.83732
8.7193	0.26342	8.20602	0.26976			8.7193	0.32757	8.3366	0.00931	8.09492	0.00802	8.6825	0.94524
8.741	0.52305	8.20766	0.31524			8.741	0.95019	8.3371	0.006	8.09591	0.0087	8.7006	1
8.7556	0.35828	8.2093	0.36574			8.7556	0.78796	8.3381	0.01674	8.0969	0.00942	8.7203	0.98375
8.7811	0.49887	8.22044	0.32563			8.7811	0.74819	8.3391	0.01624	8.0979	0.01019	8.741	0.93687
8.7992	0.48451	8.22208	0.29089			8.7992	1	8.34	0.01292	8.09889	0.011	8.7605	0.89258
8.8207	0.40061	8.22503	0.22284			8.8207	0.87271	8.3412	0.015	8.09988	0.01187	8.7777	0.87815
8.839	0.36848	8.22995	0.17055			8.839	0.90419	8.3423	0.00693	8.10087	0.01278	8.8003	0.87482
8.8608	0.32615	8.23782	0.2035			8.8608	0.87824	8.343	0.0165	8.10186	0.01375	8.8205	0.88333
8.8794	0.43311	8.23946	0.19491			8.8794	0.52197	8.3441	0.01807	8.10286	0.01477	8.8413	0.88218
8.8981	0.6285	8.24732	0.18774			8.8981	0.64338	8.3448	0.01962	8.10385	0.01585	8.8623	0.87273
8.9184	0.67612	8.25552	0.19992			8.9184	0.88482	8.3464	0.02444	8.10484	0.01699	8.879	0.84869
8.9431	0.42555	8.26175	0.2035			8.9431	0.81287	8.3472	0.02427	8.10583	0.01819	8.9008	0.80359
8.9582	0.66062	8.26666	0.254			8.9582	0.90419	8.3485	0.01101	8.10682	0.01945	8.922	0.76517
8.9815	0.82313	8.27158	0.21389			8.9815	0.7091	8.35	0.007	8.10782	0.02078	8.9408	0.71692
9.002	0.68594	8.27617	0.25078			9.002	0.82567	8.3505	0.01544	8.10881	0.02219	8.961	0.67421
9.0189	0.35941	8.28273	0.22786			9.0189	0.85576	8.3507	0.02427	8.1098	0.02366	8.9795	0.63989
9.0421	0.69501	8.29846	0.19133			9.0421	0.94708	8.3518	0.02408	8.11079	0.02519	8.9999	0.61501
9.0615	0.29214	8.30174	0.2035			9.0615	0.53234	8.3532	0.03576	8.11178	0.02681	9.0224	0.59258
9.0806	0.48829	8.30961	0.25579			9.0806	0.42166	8.3538	0.01461	8.11278	0.02851	9.0384	0.58114
9.1018	0.31066	8.32075	0.37971			9.1018	0.55033	8.3553	0.01189	8.11377	0.03029	9.0597	0.57406
9.1212	0.33371	8.33059	0.26296			9.1212	0.46593	8.3557	0.02231	8.11476	0.03214	9.0775	0.56192
9.1363	0.47581	8.33682	0.20708			9.1363	0.72466	8.3569	0.01427	8.11575	0.03409	9.0987	0.5288
9.1588	0.22827	8.34173	0.27334			9.1588	0.19232	8.3588	0.02167	8.11674	0.03613	9.1186	0.49414
9.1821	0.08541	8.35288	0.21246			9.1821	0.23729	8.3591	0.02493	8.11774	0.03828	9.1393	0.43968
9.1978	0.23696	8.35911	0.14441			9.1978	0.39537	8.36	0.01575	8.11873	0.04054	9.1588	0.38179
9.22	0.24414	8.36567	0.14584			9.22	0.77689	8.3597	0.02601	8.11972	0.04291	9.1806	0.33674
9.2368	0.38322	8.37517	0.1616			9.2368	0.15358	8.3626	0.028	8.12071	0.04539	9.2015	0.30521
9.2573	0.44142	8.38304	0.20171			9.2573	0.4182	8.3633	0.01886	8.1217	0.048	9.2184	0.26678
9.2818	0.2895	8.3896	0.19992			9.2818	0.39191	8.3641	0.01826	8.1227	0.05074	9.2372	0.24205
9.2995	0.27627	8.39582	0.18273			9.2995	0.42857	8.3651	0.03477	8.12369	0.05363	9.2605	0.21606
9.324	0.25813	8.40566	0.17378			9.324	0.28572	8.3663	0.0272	8.12468	0.05668	9.2819	0.19069
9.3417	0.29252	8.41189	0.18452			9.3417	0.45382	8.3671	0.02844	8.12567	0.05991	9.2991	0.1581
9.358	0.24603	8.42303	0.16697			9.358	0.30682	8.3678	0.02885	8.12666	0.06332	9.3206	0.13068
9.379	0.22903	8.42631	0.14441			9.379	0.33207	8.3684	0.04357	8.12766	0.06695	9.3407	0.10928
9.4	0.31066	8.43418	0.16697			9.4	0.35247	8.3701	0.0404	8.12865	0.0708	9.3585	0.08835
9.4204	0.28534	8.44532	0.14942			9.4204	0.46835	8.3707	0.03638	8.12964	0.07489	9.3767	0.07666
9.4419	0.23696	8.45352	0.1616			9.4419	0.40816	8.3718	0.01945	8.13063	0.07926	9.3997	0.05509
9.4593	0.27551	8.46467	0.15659			9.4593	0.29748	8.3732	0.04341	8.13162	0.08393	9.4189	0.04811
9.4791	0.22713	8.47581	0.13366			9.4791	0.2698	8.3748	0.03153	8.13262	0.08892	9.4407	0.03476
9.5021	0.15419	8.48204	0.1616			9.5021	0.20685	8.3754	0.04473	8.13361	0.09428	9.4628	0.02844
9.5181	0.15722	8.4886	0.13546			9.5181	0.12695	8.3763	0.03856	8.1346	0.10002	9.4783	0.02554
9.5363	0.28534	8.49646	0.17736			9.5363	0.35247	8.3772	0.05273	8.13559	0.10619	9.4995	0.01728
9.5614	0	8.50138	0.18774			9.5614	0.37772	8.3779	0.04219	8.13658	0.11283	9.5212	0.01131
9.5802	0.28382	8.50925	0.15981			9.5802	0.20512	8.3789	0.04175	8.13758	0.11998	9.5383	0.00862
9.6004	0.30763	8.51581	0.17557			9.6004	0.32687	8.3798	0.04346	8.13857	0.12767	9.5564	0.00954
9.618	0.13757	8.52531	0.16518			9.618	0.36285	8.3809	0.0434	8.13956	0.13596	9.5795	0.00537
9.6362	0.1901	8.52859	0.14942			9.6362	0.35939	8.3819	0.05163	8.14055	0.14488	9.6014	0.0066
9.6614	0.21693	8.5381	0.14942			9.6614	0.16984	8.3831	0.05042	8.14154	0.15449	9.6207	0.00543
9.6808	0.21769	8.5476	0.12865			9.6808	0.16534	8.3843	0.05596	8.14254	0.16482	9.6426	0.00357
9.7015	0.33938	8.55383	0.11647			9.7015	0.18229	8.385	0.04896	8.14353	0.17594	9.662	0.00277
9.7206	0.23054	8.56039	0.1548			9.7206	0.18402	8.3863	0.04943	8.14452	0.18788	9.6807	0.00242
9.7393	0.17952	8.57776	0.17234			9.7393	0.07887	8.3872	0.07016	8.14551	0.20069	9.7001	0.00412
9.7655	0.18329	8.58596	0.13546			9.7655	0.28537	8.3879	0.06966	8.1465	0.21441	9.7194	0.00172
9.7817	0.0325	8.60038	0.15121			9.7817	0.14666	8.3889	0.06736	8.1475	0.22908	9.7403	0.0013
9.7984	0.38662	8.61153	0.14584			9.7984	0.14147	8.39	0.07153	8.14849	0.24474	9.7551	0.00142
9.8195	0.12585	8.62267	0.16697			9.8195	0.2404	8.391	0.06291	8.14948	0.26142	9.7769	0.00198
9.8417	0.01738	8.64005	0.153			9.8417	0.20581	8.3922	0.06243	8.15047	0.27914	9.7992	0.00221
9.8607	0.10695	8.6466	0.17234			9.8607	0.17918	8.3928	0.08209	8.15146	0.29793	9.8196	0.00258
9.8805	0.2226	8.66267	0.1548			9.8805	0.19232	8.394	0.0693	8.15246	0.31779	9.84	0
9.9074	0.19161	8.66726	0.13366			9.9074	0.2999	8.3952	0.0742	8.15345	0.33872	9.8589	0.0017
9.9186	0.21844	8.67676	0.153			9.9186	0.31823	8.396	0.08806	8.15444	0.36072	9.8797	0.00154
9.9412	0.22487	8.68004	0.12686			9.9412	0.38187	8.3973	0.076	8.15543	0.38377	9.899	0.00139
9.9584	0.10771	8.68496	0.15981			9.9584	0.31339	8.3984	0.07392	8.15642	0.40783	9.9162	0.000369644
9.9798	0.11867	8.69283	0.14763			9.9798	0.28052	8.4002	0.08046	8.15742	0.43286	9.9415	0.000213349
10.0001	0.10809	8.70332	0.15193			10.0001	0.41127	8.4004	0.09457	8.15841	0.4588	9.9618	0.00218
10.0163	0.29705	8.71053	0.1616			10.0163	0.25735	8.4012	0.07986	8.1594	0.48558	9.9799	0.00105
10.0406	0.2483	8.71938	0.16733			10.0406	0.40747	8.4022	0.10002	8.16039	0.51311	10.003	0.00157
10.0626	0.26342	8.7279	0.17306			10.0626	0.42476	8.4028	0.0753	8.16138	0.5413	10.0244	0.000985676
10.0807	0.11262	8.73315	0.18058			10.0807	0.25839	8.4036	0.08333	8.16238	0.57002	10.0411	0.00153
10.1026	0.15948	8.73511	0.19598			10.1026	0.41888	8.405	0.0707	8.16337	0.59915	10.0625	0.00102
10.1194	0.29592	8.742	0.15587			10.1194	0.47042	8.4066	0.08282	8.16436	0.62855	10.0759	0.00175
10.1385	0.17271	8.75085	0.16554			10.1385	0.33967	8.4074	0.08824	8.16535	0.65806	10.0996	0.00107
10.1611	0.20484	8.76298	0.17879			10.1611	0.34209	8.4078	0.07786	8.16634	0.6875	10.1163	0.00121
10.1791	0.16742	8.76298	0.19992			10.1791	0.14424	8.4091	0.09794	8.16734	0.71671	10.1367	0.00146
10.1954	0.20257	8.77544	0.20565			10.1954	0.35351	8.4101	0.08474	8.16833	0.7455	10.16	0.0019
10.2203	0.13416	8.78068	0.18846			10.2203	0.18782	8.4104	0.11904	8.16932	0.77368	10.1804	0.00112
10.2403	0.32766	8.78593	0.18058			10.2403	0.24697	8.4116	0.10477	8.17031	0.80104	10.2013	0.00143
10.2606	0.21806	8.79478	0.20959			10.2606	0.11795	8.4122	0.10822	8.1713	0.82739	10.2234	0.00175
10.2805	0.21051	8.8033	0.19204			10.2805	0.21169	8.4143	0.14457	8.1723	0.85253	10.2417	0.00144
10.2997	0.19161	8.81051	0.21317			10.2997	0.18851	8.415	0.13644	8.17329	0.87626	10.2599	0.00156
10.3184	0.40098	8.81215	0.19777			10.3184	0.1138	8.4166	0.15313	8.17428	0.89839	10.2784	0.00179
10.3393	0.06614	8.82625	0.25149			10.3393	0.17399	8.4175	0.14169	8.17527	0.91873	10.3026	0.00159
10.3603	0.21164	8.83674	0.25902			10.3603	0	8.4178	0.14984	8.17626	0.93713	10.3228	0.00197
10.3769	0.25586	8.84198	0.21532			10.3769	0.29713	8.4192	0.16039	8.17726	0.95341	10.3397	0.00148
10.4035	0.18405	8.84723	0.24182			10.4035	0.06088	8.4198	0.17708	8.17825	0.96742	10.3624	0.0011
10.4203	0.36659	8.85608	0.23609			10.4203	0.10792	8.4209	0.16071	8.17924	0.97906	10.3825	0.002
10.44	0.34769	8.86132	0.29376			10.44	0.18609	8.4221	0.17568	8.18023	0.98821	10.402	0.00164
10.4587	0.24905	8.87542	0.28803			10.4587	0.14113	8.4231	0.19296	8.18122	0.99478	10.4173	0.00131
10.4796	0.22978	8.88394	0.36073			10.4796	0.211	8.4246	0.19783	8.18222	0.99873	10.4369	0.00164
10.5017	0.18405	8.89116	0.41624			10.5017	0.15462	8.4249	0.21593	8.18321	1	10.459	0.00156
10.5199	0.31632	8.89968	0.41409			10.5199	0.20373	8.4256	0.21472	8.1842	0.9986	10.4795	0.00131
10.5399	0.23394	8.90328	0.46209			10.5399	0.21446	8.427	0.22681	8.18519	0.99453	10.4962	0.00113
10.559	0.04875	8.90853	0.45242			10.559	0.09443	8.4283	0.25484	8.18618	0.98784
10.5795	0.07218	8.91902	0.47749			10.5795	0.03563	8.4291	0.28055	8.18718	0.97859
10.6015	0.09561	8.92426	0.54267			10.6015	0.14943	8.4302	0.29433	8.18817	0.96687
		8.93476	0.54052					8.4319	0.32752	8.18916	0.95278
		8.94197	0.57132					8.4327	0.34985	8.19015	0.93647
		8.94197	0.53121					8.4332	0.33829	8.19114	0.91808
		8.95934	0.55198					8.4342	0.33917	8.19214	0.89778
		8.96131	0.47749					8.4357	0.42305	8.19313	0.87575
		8.9718	0.49468					8.4365	0.44046	8.19412	0.85219
		8.98229	0.45242					8.438	0.45997	8.19511	0.82729
		8.98753	0.43737					8.438	0.4444	8.1961	0.80127
		8.99278	0.39332					8.439	0.47731	8.1971	0.77434
		9.00163	0.45456					8.4397	0.48426	8.19809	0.7467
		9.00687	0.3704					8.4408	0.52133	8.19908	0.71858
		9.0154	0.3969					8.4419	0.58503	8.20007	0.69018
		9.02064	0.36252					8.4426	0.60948	8.20106	0.66169
		9.02949	0.40836					8.4443	0.62373	8.20206	0.63331
		9.03474	0.38186					8.444	0.68115	8.20305	0.60522
		9.04162	0.40084					8.4457	0.71687	8.20404	0.57758
		9.05408	0.37971					8.4468	0.70706	8.20503	0.55056
		9.05933	0.39905					8.4476	0.76958	8.20602	0.52428
		9.06457	0.37219					8.4491	0.84852	8.20702	0.49887
		9.07145	0.38759					8.4502	0.82815	8.20801	0.47445
		9.08194	0.34354					8.4516	0.88073	8.209	0.45109
		9.08916	0.39905					8.4516	0.89805	8.20999	0.42888
		9.0944	0.36646					8.4523	0.87836	8.21098	0.40788
		9.10489	0.35285					8.4542	0.95442	8.21198	0.38813
		9.11178	0.34533					8.455	0.96869	8.21297	0.36966
		9.12227	0.35106					8.4563	1	8.21396	0.35248
		9.13112	0.31847					8.4574	0.95104	8.21495	0.3366
		9.13472	0.32993					8.4584	0.98671	8.21594	0.322
		9.13997	0.31274					8.459	0.94432	8.21694	0.30866
		9.14882	0.3396					8.4606	0.95731	8.21793	0.29655
		9.1557	0.34927					8.4613	0.91737	8.21892	0.28563
		9.16095	0.28588					8.4618	0.95965	8.21991	0.27585
		9.17144	0.27442					8.4628	0.85848	8.2209	0.26715
		9.17865	0.25902					8.4631	0.90688	8.2219	0.25948
		9.18193	0.28588					8.465	0.86926	8.22289	0.25276
		9.19439	0.29734					8.4657	0.78481	8.22388	0.24692
		9.20127	0.2823					8.4669	0.79838	8.22487	0.2419
								8.4683	0.80435	8.22586	0.23762
								8.4694	0.77615	8.22686	0.23401
								8.4708	0.73662	8.22785	0.231
								8.4714	0.681	8.22884	0.2285
								8.4721	0.71736	8.22983	0.22646
								8.4731	0.65113	8.23082	0.2248
								8.4735	0.6278	8.23182	0.22346
								8.4749	0.56948	8.23281	0.22237
								8.4758	0.59628	8.2338	0.22148
								8.4776	0.54825	8.23479	0.22073
								8.4782	0.51384	8.23578	0.22008
								8.4786	0.48215	8.23678	0.21948
								8.4801	0.51675	8.23777	0.21888
								8.4807	0.45755	8.23876	0.21825
								8.4814	0.48194	8.23975	0.21758
								8.4829	0.42834	8.24074	0.21683
								8.4845	0.36429	8.24174	0.21597
								8.4848	0.38025	8.24273	0.21499
								8.4863	0.38954	8.24372	0.21389
								8.487	0.35962	8.24471	0.21266
								8.4883	0.34868	8.2457	0.21128
								8.4887	0.37988	8.2467	0.20976
								8.4901	0.3273	8.24769	0.2081
								8.4921	0.34079	8.24868	0.20629
								8.4918	0.32343	8.24967	0.20437
								8.4929	0.29236	8.25066	0.20235
								8.4941	0.31583	8.25166	0.20021
								8.4948	0.29863	8.25265	0.19799
								8.4964	0.32253	8.25364	0.1957
								8.4972	0.28381	8.25463	0.19333
								8.4978	0.27425	8.25562	0.19091
								8.4991	0.25975	8.25662	0.18846
								8.5002	0.33319	8.25761	0.18597
								8.5013	0.27845	8.2586	0.18347
								8.5018	0.35549	8.25959	0.18097
								8.5032	0.33565	8.26058	0.17847
								8.5041	0.34066	8.26158	0.17599
								8.5053	0.25872	8.26257	0.17352
								8.5064	0.33131	8.26356	0.17109
								8.5069	0.33511	8.26455	0.16868
								8.5075	0.30878	8.26554	0.16632
								8.509	0.33479	8.26654	0.16399
								8.5104	0.32089	8.26753	0.1617
								8.5109	0.328	8.26852	0.15946
								8.5117	0.32699	8.26951	0.15727
								8.5132	0.34204	8.2705	0.15512
								8.5141	0.41124	8.2715	0.15301
								8.5149	0.40116	8.27249	0.15095
								8.5167	0.40975	8.27348	0.14894
								8.5169	0.36536	8.27447	0.14697
								8.5176	0.43387	8.27546	0.14504
								8.5186	0.47868	8.27646	0.14316
								8.5199	0.46162	8.27745	0.14132
								8.5207	0.44244	8.27844	0.13952
								8.5223	0.48147	8.27943	0.13777
								8.522	0.44003	8.28042	0.13607
								8.5235	0.48315	8.28142	0.13441
								8.5254	0.53545	8.28241	0.13281
								8.5262	0.45081	8.2834	0.13126
								8.5269	0.46774	8.28439	0.12976
								8.5281	0.52568	8.28538	0.12832
								8.5282	0.49242	8.28638	0.12695
								8.5294	0.51097	8.28737	0.12564
								8.5307	0.53757	8.28836	0.12441
								8.5324	0.4719	8.28935	0.12325
								8.5331	0.47459	8.29034	0.12218
								8.5339	0.50055	8.29134	0.1212
								8.5354	0.44199	8.29233	0.1203
								8.5357	0.46212	8.29332	0.11951
								8.537	0.51482	8.29431	0.11883
								8.538	0.48493	8.2953	0.11827
								8.5393	0.50441	8.2963	0.11783
								8.5405	0.46797	8.29729	0.11753
								8.5409	0.56543	8.29828	0.11736
								8.5427	0.55112	8.29927	0.11735
								8.544	0.50064	8.30026	0.11751
								8.5451	0.52299	8.30126	0.11785
								8.5452	0.45586	8.30225	0.11837
								8.5465	0.50814	8.30324	0.1191
								8.5472	0.46056	8.30423	0.12004
								8.548	0.44975	8.30522	0.12122
								8.5493	0.47697	8.30622	0.12264
								8.5502	0.48359	8.30721	0.12434
								8.5511	0.45577	8.3082	0.12632
								8.5522	0.46348	8.30919	0.1286
								8.5525	0.43783	8.31018	0.1312
								8.5541	0.37827	8.31118	0.13414
								8.5551	0.41369	8.31217	0.13745
								8.557	0.44461	8.31316	0.14113
								8.5567	0.40268	8.31415	0.14521
								8.5574	0.43887	8.31514	0.14971
								8.5589	0.3918	8.31614	0.15465
								8.5598	0.39748	8.31713	0.16004
								8.5608	0.39519	8.31812	0.1659
								8.5624	0.43424	8.31911	0.17224
								8.5637	0.41156	8.3201	0.17907
								8.5643	0.42548	8.3211	0.1864
								8.565	0.42843	8.32209	0.19424
								8.5666	0.39444	8.32308	0.20259
								8.5673	0.38856	8.32407	0.21145
								8.5683	0.39627	8.32506	0.22081
								8.5689	0.43513	8.32606	0.23065
								8.5699	0.40932	8.32705	0.24098
								8.5707	0.38495	8.32804	0.25176
								8.572	0.37046	8.32903	0.26296
								8.5735	0.41485	8.33002	0.27456
								8.5739	0.47434	8.33102	0.28651
								8.5754	0.48261	8.33201	0.29878
								8.576	0.4725	8.333	0.31131
								8.577	0.44756	8.33399	0.32405
								8.5776	0.45003	8.33498	0.33693
								8.5793	0.45911	8.33598	0.34989
								8.5806	0.44266	8.33697	0.36287
								8.5809	0.41376	8.33796	0.37578
								8.5816	0.45851	8.33895	0.38855
								8.5827	0.48861	8.33994	0.4011
								8.5841	0.50757	8.34094	0.41335
								8.5851	0.47714	8.34193	0.42522
								8.5862	0.39481	8.34292	0.43663
								8.5872	0.46373	8.34391	0.44749
								8.5878	0.41512	8.3449	0.45774
								8.5896	0.51808	8.3459	0.46729
								8.5904	0.49124	8.34689	0.47609
								8.5907	0.52807	8.34788	0.48407
								8.5921	0.51622	8.34887	0.49117
								8.5933	0.5313	8.34986	0.49735
								8.5942	0.49071	8.35086	0.50258
								8.5955	0.56814	8.35185	0.50681
								8.5964	0.55675	8.35284	0.51004
								8.5974	0.61164	8.35383	0.51226
								8.5977	0.55088	8.35482	0.51347
								8.5993	0.53399	8.35582	0.51368
								8.6007	0.56931	8.35681	0.51292
								8.6009	0.61575	8.3578	0.51122
								8.6027	0.60848	8.35879	0.50863
								8.6034	0.61955	8.35978	0.5052
								8.604	0.61895	8.36078	0.501
								8.6048	0.64465	8.36177	0.49609
								8.6065	0.58695	8.36276	0.49055
								8.6075	0.55826	8.36375	0.48447
								8.6079	0.62523	8.36474	0.47792
								8.6084	0.63984	8.36574	0.471
								8.61	0.60521	8.36673	0.4638
								8.6122	0.56496	8.36772	0.45641
								8.6123	0.58071	8.36871	0.44891
								8.6133	0.58791	8.3697	0.4414
								8.614	0.63746	8.3707	0.43394
								8.6147	0.60477	8.37169	0.42662
								8.6166	0.59946	8.37268	0.41951
								8.6171	0.61373	8.37367	0.41267
								8.6179	0.52486	8.37466	0.40616
								8.6187	0.61239	8.37566	0.40001
								8.6203	0.5778	8.37665	0.39427
								8.6211	0.5374	8.37764	0.38896
								8.622	0.64067	8.37863	0.3841
								8.6234	0.61439	8.37962	0.37969
								8.6241	0.70217	8.38062	0.37574
								8.6247	0.5417	8.38161	0.37223
								8.6258	0.52992	8.3826	0.36914
								8.6268	0.59953	8.38359	0.36644
								8.6279	0.61689	8.38458	0.36411
								8.6286	0.62958	8.38558	0.36209
								8.6297	0.59532	8.38657	0.36034
								8.631	0.66281	8.38756	0.35881
								8.6319	0.51118	8.38855	0.35744
								8.6331	0.62289	8.38954	0.35619
								8.634	0.56934	8.39054	0.35499
								8.6349	0.55909	8.39153	0.35378
								8.6355	0.55888	8.39252	0.35251
								8.6371	0.58696	8.39351	0.35112
								8.638	0.60289	8.3945	0.34957
								8.6387	0.57064	8.3955	0.3478
								8.6401	0.53642	8.39649	0.34577
								8.6411	0.5462	8.39748	0.34344
								8.6417	0.56797	8.39847	0.3408
								8.6424	0.58929	8.39946	0.3378
								8.6441	0.54392	8.40046	0.33442
								8.6449	0.57518	8.40145	0.33067
								8.6458	0.58523	8.40244	0.32652
								8.647	0.61019	8.40343	0.32198
								8.6481	0.50696	8.40442	0.31706
								8.6491	0.59658	8.40542	0.31177
								8.6509	0.53543	8.40641	0.30611
								8.651	0.56678	8.4074	0.30014
								8.6515	0.5861	8.40839	0.29385
								8.653	0.53863	8.40938	0.2873
								8.6539	0.55784	8.41038	0.2805
								8.6555	0.49816	8.41137	0.2735
								8.6558	0.54126	8.41236	0.26634
								8.6568	0.48504	8.41335	0.25906
								8.6581	0.55303	8.41434	0.25169
								8.659	0.49925	8.41534	0.24428
								8.6604	0.52566	8.41633	0.23687
								8.6617	0.54708	8.41732	0.2295
								8.6628	0.57468	8.41831	0.22219
								8.6636	0.5455	8.4193	0.215
								8.6634	0.58972	8.4203	0.20794
								8.6648	0.51151	8.42129	0.20105
								8.6659	0.52319	8.42228	0.19436
								8.6671	0.49903	8.42327	0.18789
								8.668	0.49604	8.42426	0.18166
								8.6684	0.47876	8.42526	0.17567
								8.671	0.47724	8.42625	0.16996
								8.6706	0.5377	8.42724	0.16452
								8.6717	0.53565	8.42823	0.15937
								8.6734	0.52886	8.42922	0.1545
								8.6743	0.5256	8.43022	0.14992
								8.6754	0.524	8.43121	0.14563
								8.676	0.50092	8.4322	0.14161
								8.6767	0.5423	8.43319	0.13786
								8.6778	0.43295	8.43418	0.13437
								8.6789	0.45097	8.43518	0.13113
								8.6798	0.44251	8.43617	0.12813
								8.6809	0.49122	8.43716	0.12535
								8.682	0.50343	8.43815	0.12278
								8.6833	0.49122	8.43914	0.1204
								8.6842	0.5021	8.44014	0.11821
								8.6854	0.48861	8.44113	0.11617
								8.6857	0.47755	8.44212	0.11428
								8.6873	0.55904	8.44311	0.11251
								8.6885	0.49405	8.4441	0.11086
								8.6892	0.48728	8.4451	0.10931
								8.6897	0.49904	8.44609	0.10785
								8.6912	0.54479	8.44708	0.10645
								8.6921	0.49895	8.44807	0.10512
								8.6926	0.61782	8.44906	0.10384
								8.694	0.5364	8.45006	0.10259
								8.6949	0.437	8.45105	0.10137
								8.6957	0.46104	8.45204	0.10018
								8.6973	0.49287	8.45303	0.09899
								8.6981	0.53468	8.45402	0.09783
								8.6992	0.51138	8.45502	0.09666
								8.7001	0.52864	8.45601	0.0955
								8.7009	0.56383	8.457	0.09434
								8.7021	0.49877	8.45799	0.09317
								8.7029	0.47441	8.45898	0.09201
								8.7043	0.53526	8.45998	0.09084
								8.7051	0.52648	8.46097	0.08968
								8.706	0.49867	8.46196	0.08851
								8.7073	0.55762	8.46295	0.08735
								8.7084	0.46498	8.46394	0.0862
								8.7091	0.49537	8.46494	0.08506
								8.7096	0.43526	8.46593	0.08393
								8.7107	0.50331	8.46692	0.08282
								8.7121	0.49386	8.46791	0.08173
								8.713	0.48823	8.4689	0.08067
								8.7139	0.50769	8.4699	0.07963
								8.7152	0.54732	8.47089	0.07863
								8.7161	0.55867	8.47188	0.07766
								8.7169	0.46872	8.47287	0.07673
								8.7174	0.44899	8.47386	0.07585
								8.7184	0.52933	8.47486	0.07501
								8.7201	0.45607	8.47585	0.07422
								8.7204	0.50507	8.47684	0.07349
								8.7216	0.43286	8.47783	0.07281
								8.723	0.47964	8.47882	0.07219
								8.7245	0.55998	8.47982	0.07163
								8.7256	0.49416	8.48081	0.07113
								8.7265	0.54232	8.4818	0.0707
								8.7272	0.51933	8.48279	0.07033
								8.7281	0.55261	8.48378	0.07003
								8.7294	0.49064	8.48478	0.06981
								8.7302	0.51968	8.48577	0.06965
								8.7305	0.53235	8.48676	0.06957
								8.7318	0.44739	8.48775	0.06956
								8.7333	0.46836	8.48874	0.06963
								8.734	0.48623	8.48974	0.06977
								8.735	0.4813	8.49073	0.06999
								8.7362	0.46668	8.49172	0.07028
								8.7371	0.48065	8.49271	0.07065
								8.7376	0.46278	8.4937	0.0711
								8.7393	0.46126	8.4947	0.07162
								8.7401	0.47966	8.49569	0.07221
								8.741	0.47085	8.49668	0.07287
								8.7421	0.45106	8.49767	0.07361
								8.743	0.52046	8.49866	0.0744
								8.7442	0.42107	8.49966	0.07527
								8.7451	0.53403	8.50065	0.07619
								8.7467	0.44006	8.50164	0.07716
								8.7467	0.44495	8.50263	0.07818
								8.7475	0.53804	8.50362	0.07925
								8.749	0.4492	8.50462	0.08035
								8.7501	0.46651	8.50561	0.08148
								8.7511	0.51352	8.5066	0.08264
								8.7523	0.51984	8.50759	0.08381
								8.7529	0.48476	8.50858	0.08499
								8.7542	0.49395	8.50958	0.08617
								8.7548	0.40623	8.51057	0.08734
								8.7558	0.42898	8.51156	0.08849
								8.7568	0.46804	8.51255	0.08962
								8.758	0.53545	8.51354	0.09072
								8.7588	0.54149	8.51454	0.09177
								8.7595	0.51309	8.51553	0.09278
								8.7611	0.53287	8.51652	0.09373
								8.7621	0.46537	8.51751	0.09462
								8.7636	0.4539	8.5185	0.09545
								8.7643	0.51743	8.5195	0.0962
								8.7651	0.5108	8.52049	0.09688
								8.7658	0.48708	8.52148	0.09748
								8.7671	0.43642	8.52247	0.09801
								8.7683	0.46236	8.52346	0.09846
								8.769	0.56204	8.52446	0.09884
								8.7699	0.55066	8.52545	0.09914
								8.7711	0.50769	8.52644	0.09937
								8.772	0.52413	8.52743	0.09954
								8.7729	0.52147	8.52842	0.09966
								8.7732	0.48411	8.52942	0.09972
								8.7748	0.45939	8.53041	0.09975
								8.7758	0.49368	8.5314	0.09974
								8.7768	0.41026	8.53239	0.09971
								8.778	0.48595	8.53338	0.09967
								8.779	0.54539	8.53438	0.09963
								8.7797	0.46518	8.53537	0.0996
								8.7815	0.47445	8.53636	0.09959
								8.7823	0.49986	8.53735	0.09962
								8.7829	0.51806	8.53834	0.09969
								8.7842	0.51077	8.53934	0.09981
								8.7847	0.41333	8.54033	0.1
								8.7859	0.49175	8.54132	0.10025
								8.7872	0.51164	8.54231	0.10058
								8.789	0.50226	8.5433	0.101
								8.7896	0.51292	8.5443	0.10149
								8.7909	0.47927	8.54529	0.10207
								8.791	0.52697	8.54628	0.10274
								8.792	0.5083	8.54727	0.1035
								8.7929	0.40919	8.54826	0.10433
								8.7939	0.47796	8.54926	0.10524
								8.7954	0.49298	8.55025	0.10621
								8.7964	0.53545	8.55124	0.10724
								8.797	0.51749	8.55223	0.10832
								8.7978	0.45654	8.55322	0.10944
								8.7995	0.46697	8.55422	0.11058
								8.8003	0.48436	8.55521	0.11172
								8.8013	0.47753	8.5562	0.11286
								8.8035	0.47693	8.55719	0.11397
								8.8037	0.49932	8.55818	0.11504
								8.8041	0.44212	8.55918	0.11605
								8.8049	0.47067	8.56017	0.11699
								8.8062	0.47484	8.56116	0.11784
								8.8069	0.51132	8.56215	0.11858
								8.8082	0.49335	8.56314	0.1192
								8.8094	0.46798	8.56414	0.11969
								8.8103	0.46566	8.56513	0.12003
								8.8106	0.502	8.56612	0.12021
								8.8122	0.46614	8.56711	0.12024
								8.8134	0.47161	8.5681	0.12009
								8.8141	0.41732	8.5691	0.11976
								8.8148	0.38464	8.57009	0.11926
								8.8163	0.39167	8.57108	0.11858
								8.8172	0.44298	8.57207	0.11773
								8.8178	0.41619	8.57306	0.1167
								8.8192	0.50356	8.57406	0.11551
								8.8199	0.41355	8.57505	0.11416
								8.8211	0.47313	8.57604	0.11267
								8.8219	0.47495	8.57703	0.11104
								8.8232	0.48326	8.57802	0.10928
								8.8251	0.46314	8.57902	0.10742
								8.8252	0.47302	8.58001	0.10546
								8.826	0.42288	8.581	0.10342
								8.8268	0.40218	8.58199	0.10132
								8.8281	0.31183	8.58298	0.09917
								8.8289	0.44757	8.58398	0.097
								8.8297	0.44925	8.58497	0.0948
								8.8315	0.43467	8.58596	0.09262
								8.8319	0.38186	8.58695	0.09044
								8.8331	0.46772	8.58794	0.0883
								8.8342	0.43195	8.58894	0.0862
								8.8351	0.39885	8.58993	0.08415
								8.8355	0.42582	8.59092	0.08216
								8.8372	0.47077	8.59191	0.08025
								8.8385	0.4516	8.5929	0.07842
								8.8388	0.46865	8.5939	0.07667
								8.8405	0.44336	8.59489	0.07501
								8.8414	0.41059	8.59588	0.07344
								8.8428	0.44729	8.59687	0.07196
								8.8427	0.45135	8.59786	0.07057
								8.8445	0.36736	8.59886	0.06927
								8.8457	0.44829	8.59985	0.06806
								8.8461	0.44519	8.60084	0.06693
								8.8471	0.43765	8.60183	0.06587
								8.8483	0.41227	8.60282	0.06489
								8.8491	0.46399	8.60382	0.06397
								8.8495	0.45754	8.60481	0.0631
								8.8514	0.39056	8.6058	0.06228
								8.8528	0.48825	8.60679	0.0615
								8.8531	0.41531	8.60778	0.06076
								8.8539	0.42371	8.60878	0.06004
								8.8548	0.40344	8.60977	0.05934
								8.8565	0.3958	8.61076	0.05865
								8.857	0.42143	8.61175	0.05796
								8.8586	0.428	8.61274	0.05727
								8.8595	0.41038	8.61374	0.05657
								8.8604	0.45221	8.61473	0.05586
								8.8607	0.33554	8.61572	0.05513
								8.8623	0.45787	8.61671	0.05438
								8.8633	0.45036	8.6177	0.05361
								8.8636	0.48109	8.6187	0.05281
								8.8639	0.47976	8.61969	0.05199
								8.8663	0.48999	8.62068	0.05114
								8.8673	0.41902	8.62167	0.05027
								8.8682	0.42269	8.62266	0.04937
								8.8694	0.38544	8.62366	0.04846
								8.8702	0.4508	8.62465	0.04752
								8.871	0.4214	8.62564	0.04657
								8.8728	0.34065	8.62663	0.0456
								8.8742	0.34293	8.62762	0.04462
								8.8745	0.33997	8.62862	0.04364
								8.8748	0.44632	8.62961	0.04265
								8.876	0.4139	8.6306	0.04167
								8.8765	0.44792	8.63159	0.04069
								8.8778	0.4984	8.63258	0.03972
								8.8792	0.43961	8.63358	0.03876
								8.88	0.45486	8.63457	0.03782
								8.8814	0.52363	8.63556	0.0369
								8.8817	0.43947	8.63655	0.036
								8.8833	0.43784	8.63754	0.03513
								8.8843	0.37817	8.63854	0.03428
								8.8852	0.53214	8.63953	0.03346
								8.886	0.43045	8.64052	0.03268
								8.8883	0.48725	8.64151	0.03193
								8.8885	0.48423	8.6425	0.03121
								8.8894	0.46206	8.6435	0.03052
								8.8901	0.42641	8.64449	0.02987
								8.8909	0.43246	8.64548	0.02925
								8.8919	0.47479	8.64647	0.02866
								8.8936	0.46138	8.64746	0.02811
								8.8931	0.5031	8.64846	0.02759
								8.895	0.50117	8.64945	0.0271
								8.896	0.41876	8.65044	0.02663
								8.8967	0.47194	8.65143	0.02619
								8.8986	0.42759	8.65242	0.02578
								8.8999	0.45576	8.65342	0.02539
								8.9015	0.45259	8.65441	0.02502
								8.9014	0.583	8.6554	0.02468
								8.903	0.53856	8.65639	0.02435
								8.9039	0.49924	8.65738	0.02403
								8.9038	0.39007	8.65838	0.02373
								8.9049	0.41836	8.65937	0.02344
								8.906	0.51404	8.66036	0.02317
								8.9066	0.46638	8.66135	0.0229
								8.9078	0.46512	8.66234	0.02264
								8.9089	0.53389	8.66334	0.02239
								8.9101	0.4809	8.66433	0.02215
								8.9109	0.44126	8.66532	0.02191
								8.9122	0.40045	8.66631	0.02167
								8.913	0.45573	8.6673	0.02144
								8.914	0.46385	8.6683	0.02121
								8.9148	0.48668	8.66929	0.02098
								8.9157	0.48874	8.67028	0.02076
								8.9173	0.48987	8.67127	0.02054
								8.9178	0.45094	8.67226	0.02032
								8.9191	0.52258	8.67326	0.0201
								8.9204	0.46974	8.67425	0.01989
								8.9211	0.43957	8.67524	0.01968
								8.9219	0.46986	8.67623	0.01947
								8.9232	0.4839	8.67722	0.01927
								8.9242	0.46592	8.67822	0.01906
								8.9248	0.42932	8.67921	0.01887
								8.926	0.5372	8.6802	0.01867
								8.927	0.47091	8.68119	0.01848
								8.9283	0.55174	8.68218	0.01829
								8.9292	0.50863	8.68318	0.01811
								8.9306	0.54085	8.68417	0.01794
								8.9315	0.49312	8.68516	0.01777
								8.9322	0.4988	8.68615	0.0176
								8.9324	0.4925	8.68714	0.01744
								8.934	0.42036	8.68814	0.01729
								8.9353	0.46263	8.68913	0.01714
								8.9356	0.42702	8.69012	0.017
								8.9368	0.523	8.69111	0.01686
								8.939	0.48774	8.6921	0.01673
								8.9395	0.50532	8.6931	0.01661
								8.9403	0.5373	8.69409	0.0165
								8.9411	0.55583	8.69508	0.01639
								8.9424	0.47892	8.69607	0.0163
								8.9433	0.56189	8.69706	0.01621
								8.9442	0.53715	8.69806	0.01613
								8.9457	0.4258	8.69905	0.01606
								8.9468	0.44279	8.70004	0.016
								8.9475	0.50762	8.70103	0.01595
								8.9484	0.45499	8.70202	0.01591
								8.9491	0.4827	8.70302	0.01589
								8.95	0.52719	8.70401	0.01587
								8.9508	0.47477	8.705	0.01587
								8.9515	0.52505	8.70599	0.01588
								8.9527	0.45485	8.70698	0.0159
								8.9537	0.4666	8.70798	0.01593
								8.9545	0.48251	8.70897	0.01598
								8.956	0.42775	8.70996	0.01604
								8.9573	0.52931	8.71095	0.01611
								8.9578	0.53838	8.71194	0.0162
								8.9592	0.52667	8.71294	0.0163
								8.9599	0.60084	8.71393	0.01641
								8.9611	0.48607	8.71492	0.01653
								8.9623	0.49867	8.71591	0.01666
								8.9632	0.4637	8.7169	0.0168
								8.9645	0.48651	8.7179	0.01696
								8.9647	0.58859	8.71889	0.01712
								8.9665	0.52702	8.71988	0.01729
								8.9667	0.50091	8.72087	0.01746
								8.968	0.56079	8.72186	0.01764
								8.9686	0.45364	8.72286	0.01782
								8.9702	0.50019	8.72385	0.018
								8.9712	0.45667	8.72484	0.01818
								8.9722	0.55156	8.72583	0.01835
								8.9729	0.49428	8.72682	0.01852
								8.974	0.49411	8.72782	0.01869
								8.9756	0.44621	8.72881	0.01885
								8.9764	0.51946	8.7298	0.01899
								8.9772	0.5504	8.73079	0.01913
								8.9779	0.47659	8.73178	0.01925
								8.9789	0.54084	8.73278	0.01936
								8.98	0.43967	8.73377	0.01945
								8.9815	0.505	8.73476	0.01952
								8.983	0.43893	8.73575	0.01958
								8.9835	0.54621	8.73674	0.01962
								8.984	0.44746	8.73774	0.01963
								8.9854	0.51946	8.73873	0.01963
								8.9861	0.55813	8.73972	0.01961
								8.9875	0.46834	8.74071	0.01957
								8.9885	0.50044	8.7417	0.0195
								8.9895	0.43502	8.7427	0.01942
								8.9909	0.52086	8.74369	0.01933
								8.9912	0.53144	8.74468	0.01921
								8.9917	0.51272	8.74567	0.01908
								8.9931	0.58087	8.74666	0.01894
								8.9939	0.53949	8.74766	0.01879
								8.9954	0.4612	8.74865	0.01862
								8.9966	0.48805	8.74964	0.01845
								8.9974	0.53964	8.75063	0.01827
								8.9983	0.54488	8.75162	0.01809
								8.9991	0.47609	8.75262	0.0179
								9.0001	0.45962	8.75361	0.01772
								9.0009	0.51277	8.7546	0.01753
								9.0021	0.49278	8.75559	0.01735
								9.0026	0.47523	8.75658	0.01717
								9.0053	0.48645	8.75758	0.01701
								9.0057	0.58779	8.75857	0.01684
								9.0058	0.5238	8.75956	0.01669
								9.007	0.51635	8.76055	0.01655
								9.008	0.45786	8.76154	0.01642
								9.0087	0.50308	8.76254	0.0163
								9.0099	0.58107	8.76353	0.01619
								9.011	0.47763	8.76452	0.01609
								9.0122	0.40384	8.76551	0.016
								9.013	0.47791	8.7665	0.01593
								9.0134	0.49351	8.7675	0.01586
								9.0148	0.46176	8.76849	0.0158
								9.0164	0.43299	8.76948	0.01575
								9.0173	0.3955	8.77047	0.0157
								9.0182	0.43772	8.77146	0.01566
								9.0185	0.49216	8.77246	0.01562
								9.0195	0.45295	8.77345	0.01558
								9.0209	0.4318	8.77444	0.01554
								9.022	0.46096	8.77543	0.0155
								9.023	0.42308	8.77642	0.01546
								9.0238	0.4824	8.77742	0.01541
								9.0253	0.52272	8.77841	0.01535
								9.0262	0.38337	8.7794	0.01528
								9.0272	0.42337	8.78039	0.01521
								9.0277	0.40927	8.78138	0.01512
								9.0296	0.49859	8.78238	0.01502
								9.0304	0.38587	8.78337	0.01491
								9.0313	0.47912	8.78436	0.01479
								9.0319	0.47307	8.78535	0.01465
								9.0335	0.40195	8.78634	0.0145
								9.034	0.34848	8.78734	0.01433
								9.0344	0.41913	8.78833	0.01415
								9.0357	0.36169	8.78932	0.01395
								9.0368	0.33741	8.79031	0.01375
								9.0379	0.47054	8.7913	0.01353
								9.0391	0.32747	8.7923	0.0133
								9.04	0.28432	8.79329	0.01306
								9.0413	0.40334	8.79428	0.01281
								9.042	0.40102	8.79527	0.01255
								9.0433	0.448	8.79626	0.01229
								9.0439	0.38722	8.79726	0.01202
								9.0457	0.35872	8.79825	0.01175
								9.046	0.43339	8.79924	0.01148
								9.047	0.3758	8.80023	0.0112
								9.0479	0.40926	8.80122	0.01093
								9.0491	0.42631	8.80222	0.01066
								9.0497	0.37391	8.80321	0.0104
								9.0508	0.38316	8.8042	0.01014
								9.0524	0.39969	8.80519	0.00988
								9.0531	0.40334	8.80618	0.00964
								9.0539	0.39008	8.80718	0.0094
								9.0549	0.38756	8.80817	0.00917
								9.0563	0.4321	8.80916	0.00894
								9.0568	0.33395	8.81015	0.00873
								9.0583	0.42434	8.81114	0.00853
								9.0592	0.36495	8.81214	0.00834
								9.0601	0.30617	8.81313	0.00815
								9.0608	0.3533	8.81412	0.00798
								9.062	0.31937	8.81511	0.00782
								9.0622	0.4531	8.8161	0.00766
								9.0638	0.41531	8.8171	0.00751
								9.0646	0.29733	8.81809	0.00738
								9.0657	0.34322	8.81908	0.00725
								9.0672	0.37968	8.82007	0.00712
								9.068	0.36017	8.82106	0.00701
								9.0692	0.3475	8.82206	0.00689
								9.0715	0.38773	8.82305	0.00679
								9.0703	0.38266	8.82404	0.00669
								9.0722	0.36574	8.82503	0.00659
								9.0732	0.34274	8.82602	0.00649
								9.0748	0.39416	8.82702	0.0064
								9.0756	0.33686	8.82801	0.00631
								9.077	0.34206	8.829	0.00622
								9.0766	0.30163	8.82999	0.00613
								9.0776	0.38542	8.83098	0.00605
								9.0795	0.37941	8.83198	0.00596
								9.0797	0.34754	8.83297	0.00587
								9.0807	0.30284	8.83396	0.00578
								9.0819	0.36622	8.83495	0.0057
								9.0829	0.31238	8.83594	0.00561
								9.0843	0.4083	8.83694	0.00552
								9.0854	0.36842	8.83793	0.00543
								9.0861	0.38337	8.83892	0.00534
								9.0869	0.40742	8.83991	0.00525
								9.0879	0.35926	8.8409	0.00516
								9.0893	0.34391	8.8419	0.00506
								9.09	0.35399	8.84289	0.00497
								9.0908	0.40534	8.84388	0.00488
								9.0921	0.36816	8.84487	0.00479
								9.0931	0.40652	8.84586	0.0047
								9.0946	0.33771	8.84686	0.00461
								9.095	0.38463	8.84785	0.00453
								9.0962	0.34045	8.84884	0.00444
								9.0971	0.28798	8.84983	0.00436
								9.098	0.37231	8.85082	0.00428
								9.0998	0.29517	8.85182	0.0042
								9.1007	0.27239	8.85281	0.00412
								9.1018	0.35216	8.8538	0.00404
								9.1025	0.37934	8.85479	0.00397
								9.1028	0.36763	8.85578	0.0039
								9.1042	0.29729	8.85678	0.00383
								9.1057	0.30528	8.85777	0.00377
								9.1061	0.36412	8.85876	0.00371
								9.107	0.25264	8.85975	0.00365
								9.108	0.3356	8.86074	0.00359
								9.1089	0.35451	8.86174	0.00354
								9.1096	0.28645	8.86273	0.00349
								9.1111	0.33222	8.86372	0.00344
								9.1119	0.46487	8.86471	0.00339
								9.1131	0.33333	8.8657	0.00334
								9.1137	0.28695	8.8667	0.0033
								9.1137	0.30521	8.86769	0.00326
								9.1161	0.29932	8.86868	0.00322
								9.1169	0.35125	8.86967	0.00318
								9.118	0.29319	8.87066	0.00314
								9.119	0.28771	8.87166	0.00311
								9.1202	0.34666	8.87265	0.00307
								9.1211	0.30901	8.87364	0.00304
								9.1213	0.36451	8.87463	0.00301
								9.1254	0.37	8.87562	0.00297
								9.125	0.3052	8.87662	0.00294
								9.1251	0.31703	8.87761	0.00291
								9.1256	0.36306	8.8786	0.00288
								9.1272	0.29615	8.87959	0.00285
								9.128	0.32406	8.88058	0.00282
								9.1291	0.33624	8.88158	0.00279
								9.1301	0.36094	8.88257	0.00277
								9.1315	0.34223	8.88356	0.00274
								9.132	0.32674	8.88455	0.00271
								9.1331	0.25803	8.88554	0.00268
								9.134	0.30827	8.88654	0.00266
								9.1354	0.37237	8.88753	0.00263
								9.1362	0.32085	8.88852	0.00261
								9.1367	0.32679	8.88951	0.00258
								9.1388	0.34783	8.8905	0.00256
								9.1393	0.29241	8.8915	0.00253
								9.1399	0.37543	8.89249	0.00251
								9.1414	0.38862	8.89348	0.00248
								9.1423	0.35627	8.89447	0.00246
								9.1435	0.33604	8.89546	0.00244
								9.1436	0.32511	8.89646	0.00241
								9.1455	0.27759	8.89745	0.00239
								9.147	0.2691	8.89844	0.00237
								9.1475	0.32528	8.89943	0.00235
								9.1484	0.29676	8.90042	0.00233
								9.1493	0.25431	8.90142	0.00231
								9.1502	0.32692	8.90241	0.00229
								9.1512	0.26295	8.9034	0.00227
								9.1516	0.26501	8.90439	0.00225
								9.1534	0.26867	8.90538	0.00223
								9.153	0.3909	8.90638	0.00221
								9.1552	0.29955	8.90737	0.00219
								9.1564	0.28037	8.90836	0.00217
								9.1573	0.23962	8.90935	0.00216
								9.158	0.26375	8.91034	0.00214
								9.1591	0.31292	8.91134	0.00212
								9.1604	0.2577	8.91233	0.00211
								9.1618	0.20092	8.91332	0.00209
								9.163	0.35402	8.91431	0.00208
								9.1636	0.28574	8.9153	0.00206
								9.164	0.29307	8.9163	0.00205
								9.1649	0.29846	8.91729	0.00204
								9.1662	0.31863	8.91828	0.00202
								9.1667	0.25222	8.91927	0.00201
								9.1682	0.28492	8.92026	0.002
								9.1689	0.27292	8.92126	0.00199
								9.1701	0.23708	8.92225	0.00199
								9.1704	0.20891	8.92324	0.00198
								9.172	0.26045	8.92423	0.00197
								9.1729	0.19803	8.92522	0.00197
								9.174	0.24876	8.92622	0.00196
								9.1745	0.2922	8.92721	0.00196
								9.1763	0.27631	8.9282	0.00196
								9.1773	0.30848	8.92919	0.00196
								9.1779	0.31607	8.93018	0.00196
								9.1794	0.31611	8.93118	0.00197
								9.1804	0.24263	8.93217	0.00197
								9.1813	0.24262	8.93316	0.00197
								9.1822	0.26765	8.93415	0.00198
								9.1826	0.28036	8.93514	0.00198
								9.1834	0.31141	8.93614	0.00199
								9.1849	0.2917	8.93713	0.002
								9.1858	0.33185	8.93812	0.00201
								9.1866	0.2299	8.93911	0.00201
								9.1879	0.22436	8.9401	0.00202
								9.1891	0.20559	8.9411	0.00203
								9.1902	0.30622	8.94209	0.00204
								9.1912	0.33046	8.94308	0.00204
								9.1925	0.28256	8.94407	0.00205
								9.1923	0.26676	8.94506	0.00206
								9.1935	0.2343	8.94606	0.00206
								9.1951	0.22312	8.94705	0.00207
								9.1964	0.20166	8.94804	0.00207
								9.1972	0.2112	8.94903	0.00207
								9.1984	0.29102	8.95002	0.00207
								9.1995	0.15266	8.95102	0.00207
								9.2009	0.23603	8.95201	0.00207
								9.2026	0.24642	8.953	0.00206
								9.2016	0.24071	8.95399	0.00206
								9.2032	0.29993	8.95498	0.00205
								9.2039	0.25568	8.95598	0.00204
								9.2047	0.2155	8.95697	0.00203
								9.2061	0.30236	8.95796	0.00201
								9.2076	0.21147	8.95895	0.002
								9.2085	0.2022	8.95994	0.00198
								9.2087	0.32633	8.96094	0.00196
								9.2098	0.18654	8.96193	0.00194
								9.2115	0.2817	8.96292	0.00192
								9.2126	0.23815	8.96391	0.0019
								9.213	0.21617	8.9649	0.00188
								9.2139	0.18721	8.9659	0.00185
								9.2141	0.25709	8.96689	0.00183
								9.2167	0.25307	8.96788	0.0018
								9.2174	0.1218	8.96887	0.00178
								9.2179	0.26358	8.96986	0.00175
								9.2191	0.25981	8.97086	0.00173
								9.2202	0.26934	8.97185	0.0017
								9.221	0.23116	8.97284	0.00168
								9.222	0.20383	8.97383	0.00165
								9.2222	0.21708	8.97482	0.00162
								9.2242	0.27382	8.97582	0.0016
								9.2246	0.23152	8.97681	0.00158
								9.2265	0.23343	8.9778	0.00155
								9.2273	0.20135	8.97879	0.00153
								9.2279	0.15215	8.97978	0.00151
								9.2289	0.16448	8.98078	0.00148
								9.2306	0.21897	8.98177	0.00146
								9.2315	0.1839	8.98276	0.00144
								9.2322	0.13204	8.98375	0.00142
								9.2329	0.22955	8.98474	0.0014
								9.2341	0.19921	8.98574	0.00138
								9.235	0.18428	8.98673	0.00137
								9.2358	0.31639	8.98772	0.00135
								9.2366	0.21198	8.98871	0.00133
								9.2388	0.31396	8.9897	0.00131
								9.2402	0.1969	8.9907	0.00129
								9.2404	0.1945	8.99169	0.00128
								9.2409	0.28568	8.99268	0.00126
								9.2422	0.2085	8.99367	0.00124
								9.243	0.21232	8.99466	0.00122
								9.2438	0.30069	8.99566	0.0012
								9.2446	0.19436	8.99665	0.00119
								9.2468	0.19421	8.99764	0.00117
								9.248	0.24793	8.99863	0.00115
								9.2482	0.13491	8.99962	0.00113
								9.2487	0.19878	9.00062	0.00111
								9.2503	0.2653	9.00161	0.00109
								9.2509	0.16583	9.0026	0.00107
								9.2518	0.1796	9.00359	0.00105
								9.2531	0.23739	9.00458	0.00103
								9.254	0.20896	9.00558	0.001
								9.2551	0.20994	9.00657	0.00098187
								9.2562	0.20924	9.00756	0.000959683
								9.2572	0.2922	9.00855	0.000937337
								9.2586	0.23173	9.00954	0.000914878
								9.2597	0.28799	9.01054	0.000892377
								9.261	0.18656	9.01153	0.000869893
								9.2616	0.17943	9.01252	0.000847505
								9.2627	0.3022	9.01351	0.000825292
								9.2634	0.17632	9.0145	0.000803304
								9.2634	0.17824	9.0155	0.000781619
								9.265	0.2281	9.01649	0.000760293
								9.2662	0.23019	9.01748	0.000739405
								9.267	0.22259	9.01847	0.000719008
								9.2679	0.22358	9.01946	0.000699143
								9.2695	0.27641	9.02046	0.000679857
								9.2711	0.15927	9.02145	0.000661186
								9.2714	0.24566	9.02244	0.000643166
								9.272	0.20995	9.02343	0.000625821
								9.2735	0.18401	9.02442	0.000609163
								9.2745	0.21199	9.02542	0.000593196
								9.2752	0.23557	9.02641	0.00057793
								9.2754	0.17279	9.0274	0.000563356
								9.2777	0.23283	9.02839	0.000549461
								9.2788	0.19125	9.02938	0.000536224
								9.2792	0.16837	9.03038	0.000523621
								9.2796	0.17459	9.03137	0.000511625
								9.2812	0.25298	9.03236	0.000500205
								9.2818	0.24105	9.03335	0.00048932
								9.2827	0.22933	9.03434	0.000478931
								9.2839	0.22875	9.03534	0.000469003
								9.2855	0.10931	9.03633	0.000459486
								9.2862	0.20657	9.03732	0.000450343
								9.2867	0.22449	9.03831	0.000441529
								9.2881	0.18214	9.0393	0.000433001
								9.2891	0.23514	9.0403	0.000424721
								9.2907	0.27334	9.04129	0.000416654
								9.2915	0.24131	9.04228	0.00040876
								9.2933	0.23191	9.04327	0.00040101
								9.2929	0.21375	9.04426	0.000393373
								9.2944	0.28768	9.04526	0.000385824
								9.2962	0.29159	9.04625	0.000378341
								9.296	0.26842	9.04724	0.000370908
								9.2977	0.24899	9.04823	0.000363508
								9.2983	0.20981	9.04922	0.000356133
								9.2986	0.23397	9.05022	0.000348777
										9.05121	0.000341432
										9.0522	0.000334101
										9.05319	0.000326784
										9.05418	0.000319488
										9.05518	0.000312221
										9.05617	0.000304989
										9.05716	0.000297804
										9.05815	0.000290674
										9.05914	0.000283613
										9.06014	0.000276638
										9.06113	0.000269756
										9.06212	0.000262985
										9.06311	0.000256329
										9.0641	0.000249808
										9.0651	0.000243426
										9.06609	0.000237197
										9.06708	0.000231126
										9.06807	0.000225218
										9.06906	0.00021948
										9.07006	0.000213916
										9.07105	0.000208529
										9.07204	0.000203318
										9.07303	0.000198284
										9.07402	0.000193423
										9.07502	0.000188736
										9.07601	0.000184217
										9.077	0.000179861
										9.07799	0.000175662
										9.07898	0.00017162
										9.07998	0.000167721
										9.08097	0.000163963
										9.08196	0.000160341
										9.08295	0.000156842
										9.08394	0.000153464
										9.08494	0.000150201
										9.08593	0.000147043
										9.08692	0.000143987
										9.08791	0.000141027
										9.0889	0.000138158
										9.0899	0.000135375
										9.09089	0.000132675
										9.09188	0.000130053
										9.09287	0.000127507
										9.09386	0.000125035
										9.09486	0.000122635
										9.09585	0.000120305
										9.09684	0.000118043
										9.09783	0.00011585
										9.09882	0.000113724
										9.09982	0.000111666
										9.10081	0.000109675
										9.1018	0.000107751
										9.10279	0.000105893
										9.10378	0.000104102
										9.10478	0.000102378
										9.10577	0.000100719
										9.10676	9.91278e-05
										9.10775	9.76009e-05
										9.10874	9.61391e-05
										9.10974	9.47415e-05
										9.11073	9.34074e-05
										9.11172	9.21353e-05
										9.11271	9.09235e-05
										9.1137	8.97705e-05
										9.1147	8.86765e-05
										9.11569	8.7639e-05
										9.11668	8.66558e-05
										9.11767	8.57269e-05
										9.11866	8.48494e-05
										9.11966	8.40225e-05
										9.12065	8.32445e-05
										9.12164	8.25138e-05
										9.12263	8.18284e-05
										9.12362	8.11874e-05
										9.12462	8.05894e-05
										9.12561	8.00324e-05
										9.1266	7.95152e-05
										9.12759	7.90366e-05
										9.12858	7.85943e-05
										9.12958	7.81866e-05
										9.13057	7.78116e-05
										9.13156	7.74664e-05
										9.13255	7.71493e-05
										9.13354	7.68576e-05
										9.13454	7.65874e-05
										9.13553	7.63366e-05
										9.13652	7.61003e-05
										9.13751	7.58753e-05
										9.1385	7.56567e-05
										9.1395	7.54402e-05
										9.14049	7.52205e-05
										9.14148	7.4993e-05
										9.14247	7.47518e-05
										9.14346	7.4491e-05
										9.14446	7.4205e-05
										9.14545	7.3888e-05
										9.14644	7.35345e-05
										9.14743	7.3138e-05
										9.14842	7.26936e-05
										9.14942	7.21954e-05
										9.15041	7.16379e-05
										9.1514	7.10165e-05
										9.15239	7.03269e-05
										9.15338	6.95648e-05
										9.15438	6.87267e-05
										9.15537	6.781e-05
										9.15636	6.68116e-05
										9.15735	6.573e-05
										9.15834	6.4564e-05
										9.15934	6.33131e-05
										9.16033	6.19768e-05
										9.16132	6.05563e-05
										9.16231	5.90529e-05
										9.1633	5.74681e-05
										9.1643	5.58042e-05
										9.16529	5.40642e-05
										9.16628	5.22511e-05
										9.16727	5.03691e-05
										9.16826	4.84221e-05
										9.16926	4.64138e-05
										9.17025	4.43493e-05
										9.17124	4.22335e-05
										9.17223	4.00708e-05
										9.17322	3.78662e-05
										9.17422	3.56247e-05
										9.17521	3.33512e-05

## Sheet: panel c
	Coke species (mmol cm-3)
time-on-stream (h)	MTH	MCTH
2	0.02697	0.52472
5	0.30211	0.85058
25	0.49395	2.24471
60	2.3248	3.9805
120	4.7822	7.28635

## Sheet: panel d
	Lorentzian fraction (-)
time-on-stream (h)	MTH	MCTH
2	0.30026	0.70292
5	0.89668	0.99752
25	0.7155	0.99621
60	0.97483	0.98077
120	1	1

## Sheet: panel d inset
Data		Fit
B (mT)	Intensity (a.u.)	B (mT)	Intensity (a.u.)
337	0.03158	337	0.03393
337.01	0.02185	337.01	0.03442
337.02	0.02721	337.02	0.03492
337.03	0.02234	337.03	0.03542
337.04	0.0178	337.04	0.03594
337.05	0.02353	337.05	0.03647
337.06	0.02278	337.06	0.03701
337.07	0.02631	337.07	0.03756
337.08	0.02268	337.08	0.03812
337.09	0.03279	337.09	0.0387
337.1	0.0275	337.1	0.03928
337.11	0.03215	337.11	0.03988
337.12	0.02323	337.12	0.0405
337.13	0.02569	337.13	0.04112
337.14	0.02484	337.14	0.04176
337.15	0.02826	337.15	0.04241
337.16	0.0319	337.16	0.04308
337.17	0.0326	337.17	0.04376
337.18	0.02832	337.18	0.04445
337.19	0.03143	337.19	0.04516
337.2	0.0386	337.2	0.04589
337.21	0.03823	337.21	0.04664
337.22	0.03545	337.22	0.0474
337.23	0.03978	337.23	0.04817
337.24	0.03738	337.24	0.04897
337.25	0.04589	337.25	0.04978
337.26	0.03712	337.26	0.05062
337.27	0.04274	337.27	0.05147
337.27	0.03894	337.27	0.05234
337.28	0.04756	337.28	0.05323
337.29	0.04606	337.29	0.05415
337.3	0.04195	337.3	0.05508
337.31	0.04548	337.31	0.05604
337.32	0.04629	337.32	0.05702
337.33	0.04768	337.33	0.05803
337.34	0.05217	337.34	0.05906
337.35	0.04485	337.35	0.06011
337.36	0.04453	337.36	0.06119
337.37	0.05325	337.37	0.0623
337.38	0.05112	337.38	0.06344
337.39	0.05941	337.39	0.0646
337.4	0.04877	337.4	0.06579
337.41	0.06396	337.41	0.06702
337.42	0.05958	337.42	0.06827
337.43	0.06119	337.43	0.06956
337.44	0.06734	337.44	0.07088
337.45	0.06563	337.45	0.07223
337.46	0.07162	337.46	0.07362
337.47	0.06559	337.47	0.07505
337.48	0.06473	337.48	0.07651
337.49	0.07137	337.49	0.07801
337.5	0.07533	337.5	0.07955
337.51	0.08046	337.51	0.08114
337.52	0.0856	337.52	0.08276
337.53	0.07619	337.53	0.08443
337.54	0.07577	337.54	0.08614
337.55	0.08599	337.55	0.0879
337.56	0.07829	337.56	0.08971
337.57	0.07979	337.57	0.09156
337.58	0.09792	337.58	0.09347
337.59	0.09236	337.59	0.09543
337.6	0.10338	337.6	0.09744
337.61	0.09895	337.61	0.0995
337.62	0.09595	337.62	0.10163
337.63	0.10521	337.63	0.10381
337.64	0.10885	337.64	0.10605
337.65	0.11013	337.65	0.10836
337.66	0.11629	337.66	0.11073
337.67	0.10864	337.67	0.11316
337.68	0.11073	337.68	0.11566
337.69	0.12715	337.69	0.11823
337.7	0.12063	337.7	0.12088
337.7	0.1285	337.7	0.12359
337.71	0.13679	337.71	0.12638
337.72	0.12861	337.72	0.12925
337.73	0.13503	337.73	0.1322
337.74	0.14391	337.74	0.13523
337.75	0.13466	337.75	0.13835
337.76	0.13868	337.76	0.14155
337.77	0.15189	337.77	0.14484
337.78	0.15488	337.78	0.14822
337.79	0.15131	337.79	0.1517
337.8	0.16024	337.8	0.15527
337.81	0.16441	337.81	0.15894
337.82	0.16837	337.82	0.16271
337.83	0.17003	337.83	0.16659
337.84	0.17009	337.84	0.17056
337.85	0.17886	337.85	0.17465
337.86	0.1917	337.86	0.17885
337.87	0.18507	337.87	0.18316
337.88	0.19663	337.88	0.18759
337.89	0.20273	337.89	0.19213
337.9	0.20776	337.9	0.1968
337.91	0.21156	337.91	0.20159
337.92	0.21873	337.92	0.2065
337.93	0.22365	337.93	0.21154
337.94	0.23446	337.94	0.21672
337.95	0.2443	337.95	0.22202
337.96	0.24649	337.96	0.22746
337.97	0.25505	337.97	0.23304
337.98	0.25805	337.98	0.23876
337.99	0.26479	337.99	0.24462
338	0.26613	338	0.25063
338.01	0.27432	338.01	0.25678
338.02	0.27571	338.02	0.26309
338.03	0.28882	338.03	0.26954
338.04	0.28352	338.04	0.27614
338.05	0.29235	338.05	0.2829
338.06	0.30941	338.06	0.28982
338.07	0.31926	338.07	0.29689
338.08	0.31872	338.08	0.30412
338.09	0.3237	338.09	0.31152
338.1	0.329	338.1	0.31907
338.11	0.33478	338.11	0.32679
338.12	0.3551	338.12	0.33466
338.12	0.36596	338.12	0.34271
338.13	0.36794	338.13	0.35091
338.14	0.37912	338.14	0.35928
338.15	0.38522	338.15	0.36782
338.16	0.39891	338.16	0.37652
338.17	0.40956	338.17	0.38538
338.18	0.40528	338.18	0.39441
338.19	0.42502	338.19	0.40359
338.2	0.43636	338.2	0.41294
338.21	0.43904	338.21	0.42245
338.22	0.45129	338.22	0.43211
338.23	0.4583	338.23	0.44193
338.24	0.46937	338.24	0.4519
338.25	0.48408	338.25	0.46203
338.26	0.4828	338.26	0.47229
338.27	0.50066	338.27	0.4827
338.28	0.51361	338.28	0.49326
338.29	0.51714	338.29	0.50394
338.3	0.52137	338.3	0.51476
338.31	0.55046	338.31	0.5257
338.32	0.55341	338.32	0.53676
338.33	0.56662	338.33	0.54793
338.34	0.57603	338.34	0.55922
338.35	0.5917	338.35	0.5706
338.36	0.597	338.36	0.58208
338.37	0.61492	338.37	0.59365
338.38	0.61947	338.38	0.60529
338.39	0.63493	338.39	0.617
338.4	0.64151	338.4	0.62878
338.41	0.65552	338.41	0.64061
338.42	0.65274	338.42	0.65248
338.43	0.67392	338.43	0.66438
338.44	0.67708	338.44	0.6763
338.45	0.69869	338.45	0.68823
338.46	0.71089	338.46	0.70016
338.47	0.71805	338.47	0.71207
338.48	0.73383	338.48	0.72396
338.49	0.7348	338.49	0.73581
338.5	0.7509	338.5	0.74761
338.51	0.76197	338.51	0.75934
338.52	0.77331	338.52	0.77099
338.53	0.78342	338.53	0.78254
338.54	0.79155	338.54	0.79398
338.55	0.80658	338.55	0.8053
338.55	0.82504	338.55	0.81647
338.56	0.82493	338.56	0.82748
338.57	0.84103	338.57	0.83832
338.58	0.85601	338.58	0.84897
338.59	0.86173	338.59	0.85941
338.6	0.87302	338.6	0.86962
338.61	0.88286	338.61	0.87958
338.62	0.88634	338.62	0.88929
338.63	0.89046	338.63	0.89871
338.64	0.90753	338.64	0.90784
338.65	0.9101	338.65	0.91664
338.66	0.9216	338.66	0.92512
338.67	0.92679	338.67	0.93323
338.68	0.93861	338.68	0.94098
338.69	0.94685	338.69	0.94833
338.7	0.95412	338.7	0.95528
338.71	0.96113	338.71	0.96179
338.72	0.95413	338.72	0.96786
338.73	0.96296	338.73	0.97346
338.74	0.97109	338.74	0.97858
338.75	0.97965	338.75	0.98319
338.76	0.97901	338.76	0.98729
338.77	0.9858	338.77	0.99085
338.78	0.98597	338.78	0.99385
338.79	0.99768	338.79	0.99629
338.8	0.99335	338.8	0.99813
338.81	0.9925	338.81	0.99938
338.82	0.98876	338.82	1
338.83	0.9993	338.83	0.99999
338.84	0.99171	338.84	0.99933
338.85	1	338.85	0.99802
338.86	0.99337	338.86	0.99602
338.87	0.98926	338.87	0.99334
338.88	0.98664	338.88	0.98997
338.89	0.98932	338.89	0.98588
338.9	0.98242	338.9	0.98108
338.91	0.98526	338.91	0.97554
338.92	0.97195	338.92	0.96927
338.93	0.97115	338.93	0.96226
338.94	0.97206	338.94	0.9545
338.95	0.9611	338.95	0.94598
338.96	0.9472	338.96	0.9367
338.97	0.94121	338.97	0.92666
338.97	0.93239	338.97	0.91586
338.98	0.91646	338.98	0.90429
338.99	0.89978	338.99	0.89195
339	0.89593	339	0.87885
339.01	0.88508	339.01	0.86498
339.02	0.8707	339.02	0.85035
339.03	0.853	339.03	0.83497
339.04	0.83707	339.04	0.81884
339.05	0.826	339.05	0.80197
339.06	0.80525	339.06	0.78436
339.07	0.79125	339.07	0.76603
339.08	0.77617	339.08	0.74698
339.09	0.75168	339.09	0.72724
339.1	0.73617	339.1	0.7068
339.11	0.71013	339.11	0.68568
339.12	0.69586	339.12	0.6639
339.13	0.66773	339.13	0.64148
339.14	0.64827	339.14	0.61843
339.15	0.61972	339.15	0.59478
339.16	0.60469	339.16	0.57053
339.17	0.58138	339.17	0.54571
339.18	0.55673	339.18	0.52035
339.19	0.52914	339.19	0.49447
339.2	0.50567	339.2	0.46808
339.21	0.46882	339.21	0.44122
339.22	0.44268	339.22	0.4139
339.23	0.41434	339.23	0.38616
339.24	0.38327	339.24	0.35803
339.25	0.3568	339.25	0.32952
339.26	0.32365	339.26	0.30067
339.27	0.30162	339.27	0.27151
339.28	0.26692	339.28	0.24206
339.29	0.2313	339.29	0.21236
339.3	0.20355	339.3	0.18244
339.31	0.16372	339.31	0.15233
339.32	0.13933	339.32	0.12206
339.33	0.09875	339.33	0.09166
339.34	0.06661	339.34	0.06116
339.35	0.03651	339.35	0.0306
339.36	0.0001998	339.36	5.4577e-17
339.37	-0.03392	339.37	-0.0306
339.38	-0.06857	339.38	-0.06116
339.39	-0.10305	339.39	-0.09166
339.4	-0.13273	339.4	-0.12206
339.4	-0.16588	339.4	-0.15233
339.41	-0.20444	339.41	-0.18244
339.42	-0.22042	339.42	-0.21236
339.43	-0.25561	339.43	-0.24206
339.44	-0.28293	339.44	-0.27151
339.45	-0.31576	339.45	-0.30067
339.46	-0.34089	339.46	-0.32952
339.47	-0.37501	339.47	-0.35803
339.48	-0.40314	339.48	-0.38616
339.49	-0.42543	339.49	-0.4139
339.5	-0.45564	339.5	-0.44122
339.51	-0.48414	339.51	-0.46808
339.52	-0.50906	339.52	-0.49447
339.53	-0.52729	339.53	-0.52035
339.54	-0.55274	339.54	-0.54571
339.55	-0.57611	339.55	-0.57053
339.56	-0.59739	339.56	-0.59478
339.57	-0.61589	339.57	-0.61843
339.58	-0.64097	339.58	-0.64148
339.59	-0.66589	339.59	-0.6639
339.6	-0.67979	339.6	-0.68568
339.61	-0.70374	339.61	-0.7068
339.62	-0.72299	339.62	-0.72724
339.63	-0.74138	339.63	-0.74698
339.64	-0.76502	339.64	-0.76603
339.65	-0.77662	339.65	-0.78436
339.66	-0.79234	339.66	-0.80197
339.67	-0.80613	339.67	-0.81884
339.68	-0.81762	339.68	-0.83497
339.69	-0.83997	339.69	-0.85035
339.7	-0.8496	339.7	-0.86498
339.71	-0.86205	339.71	-0.87885
339.72	-0.86633	339.72	-0.89195
339.73	-0.87462	339.73	-0.90429
339.74	-0.88991	339.74	-0.91586
339.75	-0.89948	339.75	-0.92666
339.76	-0.90391	339.76	-0.9367
339.77	-0.90268	339.77	-0.94598
339.78	-0.91797	339.78	-0.9545
339.79	-0.9193	339.79	-0.96226
339.8	-0.92721	339.8	-0.96927
339.81	-0.93882	339.81	-0.97554
339.82	-0.93822	339.82	-0.98108
339.83	-0.94844	339.83	-0.98588
339.83	-0.95629	339.83	-0.98997
339.84	-0.95084	339.84	-0.99334
339.85	-0.94821	339.85	-0.99602
339.86	-0.94874	339.86	-0.99802
339.87	-0.95297	339.87	-0.99933
339.88	-0.95259	339.88	-0.99999
339.89	-0.95168	339.89	-1
339.9	-0.95082	339.9	-0.99938
339.91	-0.95156	339.91	-0.99813
339.92	-0.95498	339.92	-0.99629
339.93	-0.93947	339.93	-0.99385
339.94	-0.94856	339.94	-0.99085
339.95	-0.9415	339.95	-0.98729
339.96	-0.93754	339.96	-0.98319
339.97	-0.92956	339.97	-0.97858
339.98	-0.92593	339.98	-0.97346
339.99	-0.92705	339.99	-0.96786
340	-0.91998	340	-0.96179
340.01	-0.90704	340.01	-0.95528
340.02	-0.90629	340.02	-0.94833
340.03	-0.89088	340.03	-0.94098
340.04	-0.88045	340.04	-0.93323
340.05	-0.87826	340.05	-0.92512
340.06	-0.87232	340.06	-0.91664
340.07	-0.8652	340.07	-0.90784
340.08	-0.85274	340.08	-0.89871
340.09	-0.83621	340.09	-0.88929
340.1	-0.82471	340.1	-0.87958
340.11	-0.82759	340.11	-0.86962
340.12	-0.81647	340.12	-0.85941
340.13	-0.80668	340.13	-0.84897
340.14	-0.79646	340.14	-0.83832
340.15	-0.78427	340.15	-0.82748
340.16	-0.77779	340.16	-0.81647
340.17	-0.77399	340.17	-0.8053
340.18	-0.75409	340.18	-0.79398
340.19	-0.74564	340.19	-0.78254
340.2	-0.74254	340.2	-0.77099
340.21	-0.73157	340.21	-0.75934
340.22	-0.70948	340.22	-0.74761
340.23	-0.70338	340.23	-0.73581
340.24	-0.70493	340.24	-0.72396
340.25	-0.69086	340.25	-0.71207
340.25	-0.6722	340.25	-0.70016
340.26	-0.66546	340.26	-0.68823
340.27	-0.66224	340.27	-0.6763
340.28	-0.63855	340.28	-0.66438
340.29	-0.63684	340.29	-0.65248
340.3	-0.6187	340.3	-0.64061
340.31	-0.61924	340.31	-0.62878
340.32	-0.59966	340.32	-0.617
340.33	-0.59773	340.33	-0.60529
340.34	-0.58233	340.34	-0.59365
340.35	-0.57029	340.35	-0.58208
340.36	-0.56302	340.36	-0.5706
340.37	-0.54232	340.37	-0.55922
340.38	-0.53964	340.38	-0.54793
340.39	-0.53429	340.39	-0.53676
340.4	-0.52798	340.4	-0.5257
340.41	-0.50482	340.41	-0.51476
340.42	-0.49637	340.42	-0.50394
340.43	-0.49166	340.43	-0.49326
340.44	-0.48122	340.44	-0.4827
340.45	-0.47095	340.45	-0.47229
340.46	-0.46133	340.46	-0.46203
340.47	-0.44774	340.47	-0.4519
340.48	-0.44677	340.48	-0.44193
340.49	-0.43688	340.49	-0.43211
340.5	-0.41837	340.5	-0.42245
340.51	-0.41072	340.51	-0.41294
340.52	-0.40986	340.52	-0.40359
340.53	-0.40574	340.53	-0.39441
340.54	-0.39253	340.54	-0.38538
340.55	-0.36728	340.55	-0.37652
340.56	-0.37209	340.56	-0.36782
340.57	-0.35894	340.57	-0.35928
340.58	-0.35294	340.58	-0.35091
340.59	-0.33749	340.59	-0.34271
340.6	-0.33566	340.6	-0.33466
340.61	-0.32967	340.61	-0.32679
340.62	-0.32758	340.62	-0.31907
340.63	-0.31512	340.63	-0.31152
340.64	-0.30704	340.64	-0.30412
340.65	-0.30624	340.65	-0.29689
340.66	-0.28597	340.66	-0.28982
340.67	-0.29094	340.67	-0.2829
340.68	-0.27649	340.68	-0.27614
340.68	-0.27339	340.68	-0.26954
340.69	-0.26606	340.69	-0.26309
340.7	-0.25681	340.7	-0.25678
340.71	-0.25359	340.71	-0.25063
340.72	-0.24733	340.72	-0.24462
340.73	-0.23867	340.73	-0.23876
340.74	-0.2392	340.74	-0.23304
340.75	-0.23107	340.75	-0.22746
340.76	-0.22951	340.76	-0.22202
340.77	-0.21587	340.77	-0.21672
340.78	-0.22213	340.78	-0.21154
340.79	-0.21052	340.79	-0.2065
340.8	-0.20768	340.8	-0.20159
340.81	-0.20388	340.81	-0.1968
340.82	-0.18842	340.82	-0.19213
340.83	-0.18489	340.83	-0.18759
340.84	-0.18093	340.84	-0.18316
340.85	-0.17676	340.85	-0.17885
340.86	-0.18039	340.86	-0.17465
340.87	-0.17343	340.87	-0.17056
340.88	-0.16621	340.88	-0.16659
340.89	-0.16541	340.89	-0.16271
340.9	-0.15578	340.9	-0.15894
340.91	-0.15241	340.91	-0.15527
340.92	-0.15021	340.92	-0.1517
340.93	-0.14593	340.93	-0.14822
340.94	-0.1448	340.94	-0.14484
340.95	-0.13266	340.95	-0.14155
340.96	-0.13806	340.96	-0.13835
340.97	-0.14014	340.97	-0.13523
340.98	-0.13099	340.98	-0.1322
340.99	-0.1242	340.99	-0.12925
341	-0.11708	341	-0.12638
341.01	-0.11334	341.01	-0.12359
341.02	-0.12494	341.02	-0.12088
341.03	-0.11777	341.03	-0.11823
341.04	-0.10552	341.04	-0.11566
341.05	-0.10578	341.05	-0.11316
341.06	-0.10487	341.06	-0.11073
341.07	-0.10257	341.07	-0.10836
341.08	-0.09743	341.08	-0.10605
341.09	-0.1009	341.09	-0.10381
341.1	-0.09801	341.1	-0.10163
341.1	-0.09566	341.1	-0.0995
341.11	-0.08892	341.11	-0.09744
341.12	-0.0856	341.12	-0.09543
341.13	-0.08731	341.13	-0.09347
341.14	-0.08303	341.14	-0.09156
341.15	-0.08393	341.15	-0.08971
341.16	-0.0873	341.16	-0.0879
341.17	-0.07339	341.17	-0.08614
341.18	-0.07815	341.18	-0.08443
341.19	-0.07804	341.19	-0.08276
341.2	-0.07579	341.2	-0.08114
341.21	-0.06926	341.21	-0.07955
341.22	-0.07054	341.22	-0.07801
341.23	-0.07112	341.23	-0.07651
341.24	-0.06716	341.24	-0.07505
341.25	-0.06529	341.25	-0.07362
341.26	-0.06352	341.26	-0.07223
341.27	-0.05892	341.27	-0.07088
341.28	-0.06105	341.28	-0.06956
341.29	-0.04886	341.29	-0.06827
341.3	-0.05939	341.3	-0.06702
341.31	-0.05313	341.31	-0.06579
341.32	-0.05254	341.32	-0.0646
341.33	-0.05591	341.33	-0.06344
341.34	-0.04756	341.34	-0.0623
341.35	-0.05339	341.35	-0.06119
341.36	-0.05087	341.36	-0.06011
341.37	-0.05659	341.37	-0.05906
341.38	-0.04001	341.38	-0.05803
341.39	-0.04926	341.39	-0.05702
341.4	-0.04968	341.4	-0.05604
341.41	-0.05059	341.41	-0.05508
341.42	-0.03593	341.42	-0.05415
341.43	-0.03603	341.43	-0.05323
341.44	-0.04945	341.44	-0.05234
341.45	-0.04437	341.45	-0.05147
341.46	-0.03907	341.46	-0.05062
341.47	-0.03923	341.47	-0.04978
341.48	-0.03853	341.48	-0.04897
341.49	-0.03976	341.49	-0.04817
341.5	-0.03981	341.5	-0.0474
341.51	-0.03649	341.51	-0.04664
341.52	-0.03339	341.52	-0.04589
341.53	-0.03787	341.53	-0.04516
341.53	-0.03563	341.53	-0.04445
341.54	-0.03215	341.54	-0.04376
341.55	-0.03573	341.55	-0.04308
341.56	-0.02909	341.56	-0.04241
341.57	-0.0246	341.57	-0.04176
341.58	-0.03026	341.58	-0.04112
341.59	-0.02999	341.59	-0.0405
341.6	-0.02657	341.6	-0.03988
341.61	-0.02678	341.61	-0.03928
341.62	-0.02683	341.62	-0.0387
341.63	-0.02586	341.63	-0.03812
341.64	-0.02821	341.64	-0.03756
341.65	-0.02104	341.65	-0.03701
341.66	-0.02703	341.66	-0.03647
341.67	-0.0305	341.67	-0.03594
341.68	-0.029	341.68	-0.03542
341.69	-0.02199	341.69	-0.03492
341.7	-0.02151	341.7	-0.03442
341.71	-0.0261	341.71	-0.03393
341.72	-0.02043	341.72	-0.03345
341.73	-0.02294	341.73	-0.03298
341.74	-0.02454	341.74	-0.03252
341.75	-0.02395	341.75	-0.03207
341.76	-0.01523	341.76	-0.03163
341.77	-0.01908	341.77	-0.03119
341.78	-0.01507	341.78	-0.03077
341.79	-0.02512	341.79	-0.03035
341.8	-0.0187	341.8	-0.02994
341.81	-0.02003	341.81	-0.02953
341.82	-0.02398	341.82	-0.02914
341.83	-0.01788	341.83	-0.02875
341.84	-0.01574	341.84	-0.02837
341.85	-0.02119	341.85	-0.028
341.86	-0.01862	341.86	-0.02763
341.87	-0.02568	341.87	-0.02727
341.88	-0.02038	341.88	-0.02691
341.89	-0.01835	341.89	-0.02657
341.9	-0.02289	341.9	-0.02622
341.91	-0.02246	341.91	-0.02589
341.92	-0.02379	341.92	-0.02556
341.93	-0.01063	341.93	-0.02524
341.94	-0.01347	341.94	-0.02492
341.95	-0.0163	341.95	-0.0246
341.95	-0.01549	341.95	-0.0243
341.96	-0.01816	341.96	-0.02399
341.97	-0.01843	341.97	-0.0237
341.98	-0.01168	341.98	-0.02341
341.99	-0.01227	341.99	-0.02312
342	-0.00676	342	-0.02284

## Sheet: panel e
	Fractal dimension (-)
time-on-stream (h)	MTH	MCTH
2	2.2	2.2
5	2.1	2.916
25	2.5	2.8
60	2.5	2.759
120	2.7

## Sheet: panel e inset
Data		Fit
time (ns)	Intensity (a.u.)	time (ns)	Intensity (a.u.)
0	1	0	1
8	0.99518	1	0.997
16	0.98151	2	0.99467
24	0.97069	3	0.99253
32	0.97151	4	0.99052
40	0.97058	5	0.98859
48	0.96356	6	0.98674
56	0.94895	7	0.98493
64	0.95313	8	0.98317
72	0.93057	9	0.98145
80	0.93156	10	0.97977
88	0.92119	11	0.97811
96	0.91385	12	0.97649
104	0.90057	13	0.97489
112	0.90194	14	0.97331
120	0.89246	15	0.97175
128	0.88676	16	0.97021
136	0.86999	17	0.9687
144	0.86066	18	0.96719
152	0.85809	19	0.96571
160	0.83872	20	0.96424
168	0.84125	21	0.96278
176	0.84138	22	0.96134
184	0.82621	23	0.95991
192	0.8117	24	0.95849
200	0.81516	25	0.95709
208	0.80955	26	0.95569
216	0.79786	27	0.95431
224	0.79795	28	0.95294
232	0.78925	29	0.95158
240	0.77938	30	0.95022
248	0.77232	31	0.94888
256	0.77188	32	0.94755
264	0.77012	33	0.94622
272	0.75775	34	0.94491
280	0.74982	35	0.9436
288	0.741	36	0.9423
296	0.72878	37	0.941
304	0.73281	38	0.93972
312	0.71966	39	0.93844
320	0.71377	40	0.93717
328	0.71993	41	0.93591
336	0.7089	42	0.93465
344	0.70165	43	0.9334
352	0.70685	44	0.93216
360	0.70411	45	0.93092
368	0.68995	46	0.92969
376	0.68832	47	0.92846
384	0.68677	48	0.92725
392	0.67344	49	0.92603
400	0.67523	50	0.92483
408	0.66792	51	0.92362
416	0.67237	52	0.92243
424	0.65758	53	0.92124
432	0.65465	54	0.92005
440	0.65248	55	0.91887
448	0.64611	56	0.91769
456	0.63423	57	0.91652
464	0.6395	58	0.91536
472	0.63561	59	0.9142
480	0.62473	60	0.91304
488	0.61436	61	0.91189
496	0.61518	62	0.91074
504	0.61711	63	0.9096
512	0.60026	64	0.90846
520	0.60969	65	0.90733
528	0.61086	66	0.9062
536	0.59803	67	0.90508
544	0.59761	68	0.90396
552	0.59162	69	0.90284
560	0.59021	70	0.90173
568	0.58299	71	0.90062
576	0.57098	72	0.89951
584	0.57192	73	0.89841
592	0.56481	74	0.89732
600	0.55309	75	0.89622
608	0.55364	76	0.89513
616	0.54752	77	0.89405
624	0.5445	78	0.89297
632	0.54475	79	0.89189
640	0.54822	80	0.89081
648	0.52735	81	0.88974
656	0.53695	82	0.88868
664	0.53553	83	0.88761
672	0.53677	84	0.88655
680	0.53047	85	0.88549
688	0.52208	86	0.88444
696	0.52241	87	0.88339
704	0.51789	88	0.88234
712	0.49913	89	0.8813
720	0.50212	90	0.88026
728	0.4914	91	0.87922
736	0.49837	92	0.87818
744	0.47988	93	0.87715
752	0.49151	94	0.87612
760	0.48518	95	0.8751
768	0.47492	96	0.87407
776	0.47099	97	0.87305
784	0.465	98	0.87204
792	0.47249	99	0.87102
800	0.468	100	0.87001
808	0.46236	101	0.869
816	0.46182	102	0.868
824	0.45123	103	0.867
832	0.45615	104	0.866
840	0.452	105	0.865
848	0.44828	106	0.86401
856	0.43865	107	0.86301
864	0.45256	108	0.86203
872	0.44238	109	0.86104
880	0.42853	110	0.86006
888	0.43264	111	0.85907
896	0.4294	112	0.8581
904	0.42135	113	0.85712
912	0.42351	114	0.85615
920	0.41628	115	0.85518
928	0.41331	116	0.85421
936	0.41001	117	0.85324
944	0.408	118	0.85228
952	0.41067	119	0.85132
960	0.4026	120	0.85036
968	0.41069	121	0.8494
976	0.40684	122	0.84845
984	0.39895	123	0.8475
992	0.38962	124	0.84655
1000	0.38964	125	0.8456
1008	0.38788	126	0.84466
1016	0.37972	127	0.84372
1024	0.38258	128	0.84278
1032	0.37716	129	0.84184
1040	0.37141	130	0.8409
1048	0.37913	131	0.83997
1056	0.37005	132	0.83904
1064	0.36852	133	0.83811
1072	0.36642	134	0.83719
1080	0.36558	135	0.83626
1088	0.36464	136	0.83534
1096	0.35949	137	0.83442
1104	0.36604	138	0.8335
1112	0.3575	139	0.83259
1120	0.35165	140	0.83167
1128	0.3557	141	0.83076
1136	0.34572	142	0.82985
1144	0.33914	143	0.82895
1152	0.33809	144	0.82804
1160	0.33569	145	0.82714
1168	0.34659	146	0.82624
1176	0.34337	147	0.82534
1184	0.33715	148	0.82444
1192	0.32633	149	0.82354
1200	0.32946	150	0.82265
1208	0.33708	151	0.82176
1216	0.33345	152	0.82087
1224	0.31618	153	0.81998
1232	0.32599	154	0.8191
1240	0.30343	155	0.81821
1248	0.32786	156	0.81733
1256	0.3243	157	0.81645
1264	0.31468	158	0.81558
1272	0.30773	159	0.8147
1280	0.29771	160	0.81383
1288	0.3135	161	0.81295
1296	0.29983	162	0.81208
1304	0.29622	163	0.81121
1312	0.29253	164	0.81035
1320	0.28572	165	0.80948
1328	0.29426	166	0.80862
1336	0.29452	167	0.80776
1344	0.28407	168	0.8069
1352	0.28405	169	0.80604
1360	0.28821	170	0.80518
1368	0.28111	171	0.80433
1376	0.28534	172	0.80348
1384	0.27575	173	0.80263
1392	0.27865	174	0.80178
1400	0.28163	175	0.80093
1408	0.27225	176	0.80008
1416	0.2694	177	0.79924
1424	0.27377	178	0.7984
1432	0.26826	179	0.79756
1440	0.27203	180	0.79672
1448	0.26684	181	0.79588
1456	0.2652	182	0.79504
1464	0.26614	183	0.79421
1472	0.2521	184	0.79338
1480	0.26335	185	0.79255
1488	0.26087	186	0.79172
1496	0.2441	187	0.79089
1504	0.26012	188	0.79006
1512	0.25359	189	0.78924
1520	0.2477	190	0.78842
1528	0.25229	191	0.78759
1536	0.25537	192	0.78678
1544	0.24641	193	0.78596
1552	0.25457	194	0.78514
1560	0.24501	195	0.78433
1568	0.2463	196	0.78351
1576	0.23336	197	0.7827
1584	0.22915	198	0.78189
1592	0.24867	199	0.78108
1600	0.23275	200	0.78027
1608	0.22404	201	0.77947
1616	0.23354	202	0.77866
1624	0.22815	203	0.77786
1632	0.23664	204	0.77706
1640	0.2266	205	0.77626
1648	0.22285	206	0.77546
1656	0.23266	207	0.77466
1664	0.22821	208	0.77387
1672	0.22834	209	0.77307
1680	0.22353	210	0.77228
1688	0.21956	211	0.77149
1696	0.21944	212	0.7707
1704	0.21237	213	0.76991
1712	0.21619	214	0.76912
1720	0.22018	215	0.76834
1728	0.22053	216	0.76756
1736	0.21161	217	0.76677
1744	0.20187	218	0.76599
1752	0.21571	219	0.76521
1760	0.21007	220	0.76443
1768	0.20314	221	0.76366
1776	0.21106	222	0.76288
1784	0.22279	223	0.76211
1792	0.21271	224	0.76133
1800	0.19716	225	0.76056
1808	0.19998	226	0.75979
1816	0.20294	227	0.75902
1824	0.19618	228	0.75825
1832	0.1915	229	0.75749
1840	0.20025	230	0.75672
1848	0.20868	231	0.75596
1856	0.18502	232	0.7552
1864	0.19089	233	0.75444
1872	0.19512	234	0.75368
1880	0.20132	235	0.75292
1888	0.19366	236	0.75216
1896	0.18905	237	0.7514
1904	0.18716	238	0.75065
1912	0.18674	239	0.7499
1920	0.18643	240	0.74915
1928	0.18743	241	0.74839
1936	0.17368	242	0.74765
1944	0.17989	243	0.7469
1952	0.17301	244	0.74615
1960	0.17431	245	0.7454
1968	0.17799	246	0.74466
1976	0.187	247	0.74392
1984	0.17467	248	0.74318
1992	0.17788	249	0.74243
2000	0.17765	250	0.7417
2008	0.17807	251	0.74096
2016	0.17442	252	0.74022
2024	0.16985	253	0.73948
2032	0.15966	254	0.73875
2040	0.17502	255	0.73802
2048	0.17569	256	0.73728
2056	0.17349	257	0.73655
2064	0.16172	258	0.73582
2072	0.17097	259	0.7351
2080	0.16816	260	0.73437
2088	0.17026	261	0.73364
2096	0.16218	262	0.73292
2104	0.17321	263	0.73219
2112	0.16294	264	0.73147
2120	0.15773	265	0.73075
2128	0.16114	266	0.73003
2136	0.16052	267	0.72931
2144	0.16372	268	0.72859
2152	0.15134	269	0.72788
2160	0.16471	270	0.72716
2168	0.16129	271	0.72645
2176	0.15999	272	0.72573
2184	0.16484	273	0.72502
2192	0.15133	274	0.72431
2200	0.1598	275	0.7236
2208	0.15823	276	0.72289
2216	0.15022	277	0.72218
2224	0.15269	278	0.72148
2232	0.15198	279	0.72077
2240	0.1468	280	0.72007
2248	0.14869	281	0.71936
2256	0.14654	282	0.71866
2264	0.14486	283	0.71796
2272	0.15094	284	0.71726
2280	0.14973	285	0.71656
2288	0.15416	286	0.71586
2296	0.13902	287	0.71517
2304	0.14212	288	0.71447
2312	0.14934	289	0.71378
2320	0.14781	290	0.71308
2328	0.14038	291	0.71239
2336	0.13596	292	0.7117
2344	0.13872	293	0.71101
2352	0.13825	294	0.71032
2360	0.14572	295	0.70963
2368	0.13166	296	0.70894
2376	0.13092	297	0.70826
2384	0.13913	298	0.70757
2392	0.12118	299	0.70689
2400	0.12888	300	0.70621
2408	0.13787	301	0.70552
2416	0.13729	302	0.70484
2424	0.12784	303	0.70416
2432	0.12254	304	0.70349
2440	0.12726	305	0.70281
2448	0.13291	306	0.70213
2456	0.11892	307	0.70146
2464	0.11195	308	0.70078
2472	0.12377	309	0.70011
2480	0.12014	310	0.69943
2488	0.1257	311	0.69876
2496	0.12367	312	0.69809
2504	0.12964	313	0.69742
2512	0.12663	314	0.69675
2520	0.11905	315	0.69609
2528	0.12643	316	0.69542
2536	0.13864	317	0.69475
2544	0.12375	318	0.69409
2552	0.11864	319	0.69343
2560	0.11102	320	0.69276
2568	0.10999	321	0.6921
2576	0.11464	322	0.69144
2584	0.12367	323	0.69078
2592	0.10852	324	0.69012
2600	0.13726	325	0.68946
2608	0.11336	326	0.68881
2616	0.10508	327	0.68815
2624	0.10268	328	0.6875
2632	0.11356	329	0.68684
2640	0.11689	330	0.68619
2648	0.11406	331	0.68554
2656	0.12614	332	0.68489
2664	0.12402	333	0.68424
2672	0.12383	334	0.68359
2680	0.10781	335	0.68294
2688	0.11808	336	0.68229
2696	0.09311	337	0.68164
2704	0.11492	338	0.681
2712	0.11675	339	0.68035
2720	0.08319	340	0.67971
2728	0.11462	341	0.67907
2736	0.09774	342	0.67843
2744	0.09959	343	0.67778
2752	0.10802	344	0.67714
2760	0.10263	345	0.67651
2768	0.10555	346	0.67587
2776	0.10801	347	0.67523
2784	0.10532	348	0.67459
2792	0.10279	349	0.67396
2800	0.10272	350	0.67332
2808	0.09279	351	0.67269
2816	0.09905	352	0.67206
2824	0.11154	353	0.67143
2832	0.09782	354	0.67079
2840	0.10509	355	0.67016
2848	0.10852	356	0.66954
2856	0.09515	357	0.66891
2864	0.11009	358	0.66828
2872	0.09272	359	0.66765
2880	0.09165	360	0.66703
2888	0.11011	361	0.6664
2896	0.10004	362	0.66578
2904	0.09512	363	0.66516
2912	0.09176	364	0.66453
2920	0.07825	365	0.66391
2928	0.08868	366	0.66329
2936	0.09787	367	0.66267
2944	0.08241	368	0.66205
2952	0.09804	369	0.66144
2960	0.09472	370	0.66082
2968	0.09207	371	0.6602
2976	0.08606	372	0.65959
2984	0.1015	373	0.65897
2992	0.09439	374	0.65836
3000	0.09143	375	0.65775
3008	0.09392	376	0.65713
3016	0.08814	377	0.65652
3024	0.08194	378	0.65591
3032	0.08131	379	0.6553
3040	0.08877	380	0.6547
3048	0.08536	381	0.65409
3056	0.07501	382	0.65348
3064	0.07015	383	0.65287
3072	0.08369	384	0.65227
3080	0.08669	385	0.65166
3088	0.0853	386	0.65106
3096	0.08664	387	0.65046
3104	0.08041	388	0.64986
3112	0.09117	389	0.64926
3120	0.0925	390	0.64865
3128	0.09821	391	0.64806
3136	0.10219	392	0.64746
3144	0.07279	393	0.64686
3152	0.07714	394	0.64626
3160	0.08761	395	0.64567
3168	0.07626	396	0.64507
3176	0.08372	397	0.64448
3184	0.08979	398	0.64388
3192	0.09032	399	0.64329
3200	0.07681	400	0.6427
3208	0.07369	401	0.6421
3216	0.08486	402	0.64151
3224	0.07194	403	0.64092
3232	0.08011	404	0.64033
3240	0.08278	405	0.63975
3248	0.07794	406	0.63916
3256	0.09618	407	0.63857
3264	0.06762	408	0.63799
3272	0.06476	409	0.6374
3280	0.08119	410	0.63682
3288	0.08716	411	0.63623
3296	0.09018	412	0.63565
3304	0.07514	413	0.63507
3312	0.07105	414	0.63449
3320	0.06898	415	0.6339
3328	0.07462	416	0.63333
3336	0.05899	417	0.63275
3344	0.07631	418	0.63217
3352	0.07892	419	0.63159
3360	0.06843	420	0.63101
3368	0.07926	421	0.63044
3376	0.06835	422	0.62986
3384	0.08285	423	0.62929
3392	0.07645	424	0.62871
3400	0.07114	425	0.62814
3408	0.06204	426	0.62757
3416	0.06409	427	0.627
3424	0.08612	428	0.62643
3432	0.06065	429	0.62586
3440	0.06805	430	0.62529
3448	0.07056	431	0.62472
3456	0.05494	432	0.62415
3464	0.06265	433	0.62358
3472	0.07044	434	0.62302
3480	0.06694	435	0.62245
3488	0.07545	436	0.62189
3496	0.06449	437	0.62132
3504	0.0683	438	0.62076
3512	0.07366	439	0.62019
3520	0.06586	440	0.61963
3528	0.05612	441	0.61907
3536	0.06851	442	0.61851
3544	0.05592	443	0.61795
3552	0.07533	444	0.61739
3560	0.0708	445	0.61683
3568	0.06159	446	0.61628
3576	0.07403	447	0.61572
3584	0.06844	448	0.61516
3592	0.08702	449	0.61461
3600	0.07494	450	0.61405
3608	0.06652	451	0.6135
3616	0.05948	452	0.61294
3624	0.06293	453	0.61239
3632	0.07069	454	0.61184
3640	0.06006	455	0.61129
3648	0.05454	456	0.61074
3656	0.06813	457	0.61019
3664	0.06404	458	0.60964
3672	0.07807	459	0.60909
3680	0.07333	460	0.60854
3688	0.06847	461	0.60799
3696	0.07235	462	0.60745
3704	0.05745	463	0.6069
3712	0.06639	464	0.60636
3720	0.07375	465	0.60581
3728	0.05639	466	0.60527
3736	0.07301	467	0.60472
3744	0.05429	468	0.60418
3752	0.06627	469	0.60364
3760	0.05787	470	0.6031
3768	0.04934	471	0.60256
3776	0.06153	472	0.60202
3784	0.03752	473	0.60148
3792	0.04202	474	0.60094
3800	0.07154	475	0.6004
3808	0.07555	476	0.59987
3816	0.05452	477	0.59933
3824	0.07072	478	0.5988
3832	0.06046	479	0.59826
3840	0.05858	480	0.59773
3848	0.06196	481	0.59719
3856	0.05022	482	0.59666
3864	0.04917	483	0.59613
3872	0.07358	484	0.5956
3880	0.05578	485	0.59506
3888	0.04046	486	0.59453
3896	0.06752	487	0.594
3904	0.06606	488	0.59347
3912	0.04437	489	0.59295
3920	0.05716	490	0.59242
3928	0.05751	491	0.59189
3936	0.05834	492	0.59136
3944	0.0539	493	0.59084
3952	0.06768	494	0.59031
3960	0.07845	495	0.58979
3968	0.07033	496	0.58927
3976	0.04237	497	0.58874
3984	0.05925	498	0.58822
3992	0.04223	499	0.5877
4000	0.05155	500	0.58718
4008	0.04033	501	0.58666
4016	0.05619	502	0.58614
4024	0.05814	503	0.58562
4032	0.08643	504	0.5851
4040	0.04368	505	0.58458
4048	0.058	506	0.58406
4056	0.0517	507	0.58354
4064	0.05562	508	0.58303
4072	0.05787	509	0.58251
4080	0.05468	510	0.582
4088	0.04194	511	0.58148
4096	0.0585	512	0.58097
4104	0.04947	513	0.58046
4112	0.07085	514	0.57994
4120	0.07239	515	0.57943
4128	0.05985	516	0.57892
4136	0.03642	517	0.57841
4144	0.07076	518	0.5779
4152	0.04289	519	0.57739
4160	0.05729	520	0.57688
4168	0.0614	521	0.57637
4176	0.0373	522	0.57586
4184	0.06318	523	0.57536
4192	0.04437	524	0.57485
4200	0.06161	525	0.57435
4208	0.06299	526	0.57384
4216	0.02534	527	0.57334
4224	0.04492	528	0.57283
4232	0.0561	529	0.57233
4240	0.05333	530	0.57183
4248	0.05667	531	0.57132
4256	0.0361	532	0.57082
4264	0.06027	533	0.57032
4272	0.03235	534	0.56982
4280	0.02753	535	0.56932
4288	0.05717	536	0.56882
4296	0.05308	537	0.56832
4304	0.02034	538	0.56782
4312	0.07015	539	0.56733
4320	0.04512	540	0.56683
4328	0.03771	541	0.56633
4336	0.05893	542	0.56584
4344	0.06726	543	0.56534
4352	0.06441	544	0.56485
4360	0.03215	545	0.56435
4368	0.03948	546	0.56386
4376	0.05519	547	0.56337
4384	0.04277	548	0.56288
4392	0.07421	549	0.56238
4400	0.05514	550	0.56189
4408	0.1106	551	0.5614
4416	0.02543	552	0.56091
4424	0.03358	553	0.56042
4432	0.05826	554	0.55993
4440	0.03647	555	0.55945
4448	0.05208	556	0.55896
4456	0.07286	557	0.55847
4464	0.06032	558	0.55799
4472	0.06982	559	0.5575
4480	0.06273	560	0.55701
4488	0.06619	561	0.55653
4496	0.01852	562	0.55605
4504	0.03176	563	0.55556
		564	0.55508
		565	0.5546
		566	0.55411
		567	0.55363
		568	0.55315
		569	0.55267
		570	0.55219
		571	0.55171
		572	0.55123
		573	0.55076
		574	0.55028
		575	0.5498
		576	0.54933
		577	0.54885
		578	0.54837
		579	0.5479
		580	0.54743
		581	0.54695
		582	0.54648
		583	0.54601
		584	0.54553
		585	0.54506
		586	0.54459
		587	0.54412
		588	0.54365
		589	0.54318
		590	0.54271
		591	0.54225
		592	0.54178
		593	0.54131
		594	0.54084
		595	0.54038
		596	0.53991
		597	0.53945
		598	0.53898
		599	0.53852
		600	0.53806
		601	0.53759
		602	0.53713
		603	0.53667
		604	0.53621
		605	0.53575
		606	0.53529
		607	0.53483
		608	0.53437
		609	0.53391
		610	0.53345
		611	0.53299
		612	0.53253
		613	0.53208
		614	0.53162
		615	0.53117
		616	0.53071
		617	0.53026
		618	0.5298
		619	0.52935
		620	0.5289
		621	0.52844
		622	0.52799
		623	0.52754
		624	0.52709
		625	0.52664
		626	0.52619
		627	0.52574
		628	0.52529
		629	0.52484
		630	0.52439
		631	0.52395
		632	0.5235
		633	0.52305
		634	0.52261
		635	0.52216
		636	0.52172
		637	0.52127
		638	0.52083
		639	0.52038
		640	0.51994
		641	0.5195
		642	0.51906
		643	0.51861
		644	0.51817
		645	0.51773
		646	0.51729
		647	0.51685
		648	0.51641
		649	0.51598
		650	0.51554
		651	0.5151
		652	0.51466
		653	0.51423
		654	0.51379
		655	0.51335
		656	0.51292
		657	0.51248
		658	0.51205
		659	0.51162
		660	0.51118
		661	0.51075
		662	0.51032
		663	0.50989
		664	0.50945
		665	0.50902
		666	0.50859
		667	0.50816
		668	0.50773
		669	0.5073
		670	0.50688
		671	0.50645
		672	0.50602
		673	0.50559
		674	0.50517
		675	0.50474
		676	0.50431
		677	0.50389
		678	0.50346
		679	0.50304
		680	0.50261
		681	0.50219
		682	0.50177
		683	0.50135
		684	0.50092
		685	0.5005
		686	0.50008
		687	0.49966
		688	0.49924
		689	0.49882
		690	0.4984
		691	0.49798
		692	0.49756
		693	0.49714
		694	0.49673
		695	0.49631
		696	0.49589
		697	0.49548
		698	0.49506
		699	0.49465
		700	0.49423
		701	0.49382
		702	0.4934
		703	0.49299
		704	0.49258
		705	0.49216
		706	0.49175
		707	0.49134
		708	0.49093
		709	0.49052
		710	0.49011
		711	0.4897
		712	0.48929
		713	0.48888
		714	0.48847
		715	0.48806
		716	0.48765
		717	0.48725
		718	0.48684
		719	0.48643
		720	0.48603
		721	0.48562
		722	0.48522
		723	0.48481
		724	0.48441
		725	0.484
		726	0.4836
		727	0.4832
		728	0.48279
		729	0.48239
		730	0.48199
		731	0.48159
		732	0.48119
		733	0.48079
		734	0.48039
		735	0.47999
		736	0.47959
		737	0.47919
		738	0.47879
		739	0.47839
		740	0.47799
		741	0.4776
		742	0.4772
		743	0.4768
		744	0.47641
		745	0.47601
		746	0.47562
		747	0.47522
		748	0.47483
		749	0.47444
		750	0.47404
		751	0.47365
		752	0.47326
		753	0.47286
		754	0.47247
		755	0.47208
		756	0.47169
		757	0.4713
		758	0.47091
		759	0.47052
		760	0.47013
		761	0.46974
		762	0.46935
		763	0.46897
		764	0.46858
		765	0.46819
		766	0.4678
		767	0.46742
		768	0.46703
		769	0.46665
		770	0.46626
		771	0.46588
		772	0.46549
		773	0.46511
		774	0.46472
		775	0.46434
		776	0.46396
		777	0.46358
		778	0.46319
		779	0.46281
		780	0.46243
		781	0.46205
		782	0.46167
		783	0.46129
		784	0.46091
		785	0.46053
		786	0.46015
		787	0.45977
		788	0.45939
		789	0.45902
		790	0.45864
		791	0.45826
		792	0.45789
		793	0.45751
		794	0.45713
		795	0.45676
		796	0.45638
		797	0.45601
		798	0.45564
		799	0.45526
		800	0.45489
		801	0.45452
		802	0.45414
		803	0.45377
		804	0.4534
		805	0.45303
		806	0.45266
		807	0.45228
		808	0.45191
		809	0.45154
		810	0.45117
		811	0.45081
		812	0.45044
		813	0.45007
		814	0.4497
		815	0.44933
		816	0.44896
		817	0.4486
		818	0.44823
		819	0.44787
		820	0.4475
		821	0.44713
		822	0.44677
		823	0.4464
		824	0.44604
		825	0.44568
		826	0.44531
		827	0.44495
		828	0.44459
		829	0.44422
		830	0.44386
		831	0.4435
		832	0.44314
		833	0.44278
		834	0.44242
		835	0.44206
		836	0.4417
		837	0.44134
		838	0.44098
		839	0.44062
		840	0.44026
		841	0.4399
		842	0.43954
		843	0.43919
		844	0.43883
		845	0.43847
		846	0.43812
		847	0.43776
		848	0.4374
		849	0.43705
		850	0.43669
		851	0.43634
		852	0.43599
		853	0.43563
		854	0.43528
		855	0.43493
		856	0.43457
		857	0.43422
		858	0.43387
		859	0.43352
		860	0.43317
		861	0.43281
		862	0.43246
		863	0.43211
		864	0.43176
		865	0.43141
		866	0.43106
		867	0.43072
		868	0.43037
		869	0.43002
		870	0.42967
		871	0.42932
		872	0.42898
		873	0.42863
		874	0.42828
		875	0.42794
		876	0.42759
		877	0.42725
		878	0.4269
		879	0.42656
		880	0.42621
		881	0.42587
		882	0.42552
		883	0.42518
		884	0.42484
		885	0.4245
		886	0.42415
		887	0.42381
		888	0.42347
		889	0.42313
		890	0.42279
		891	0.42245
		892	0.42211
		893	0.42177
		894	0.42143
		895	0.42109
		896	0.42075
		897	0.42041
		898	0.42007
		899	0.41973
		900	0.4194
		901	0.41906
		902	0.41872
		903	0.41838
		904	0.41805
		905	0.41771
		906	0.41738
		907	0.41704
		908	0.41671
		909	0.41637
		910	0.41604
		911	0.4157
		912	0.41537
		913	0.41504
		914	0.4147
		915	0.41437
		916	0.41404
		917	0.41371
		918	0.41338
		919	0.41304
		920	0.41271
		921	0.41238
		922	0.41205
		923	0.41172
		924	0.41139
		925	0.41106
		926	0.41073
		927	0.41041
		928	0.41008
		929	0.40975
		930	0.40942
		931	0.40909
		932	0.40877
		933	0.40844
		934	0.40811
		935	0.40779
		936	0.40746
		937	0.40714
		938	0.40681
		939	0.40649
		940	0.40616
		941	0.40584
		942	0.40551
		943	0.40519
		944	0.40487
		945	0.40454
		946	0.40422
		947	0.4039
		948	0.40358
		949	0.40325
		950	0.40293
		951	0.40261
		952	0.40229
		953	0.40197
		954	0.40165
		955	0.40133
		956	0.40101
		957	0.40069
		958	0.40037
		959	0.40005
		960	0.39974
		961	0.39942
		962	0.3991
		963	0.39878
		964	0.39846
		965	0.39815
		966	0.39783
		967	0.39752
		968	0.3972
		969	0.39688
		970	0.39657
		971	0.39625
		972	0.39594
		973	0.39562
		974	0.39531
		975	0.395
		976	0.39468
		977	0.39437
		978	0.39406
		979	0.39374
		980	0.39343
		981	0.39312
		982	0.39281
		983	0.3925
		984	0.39219
		985	0.39188
		986	0.39157
		987	0.39126
		988	0.39095
		989	0.39064
		990	0.39033
		991	0.39002
		992	0.38971
		993	0.3894
		994	0.38909
		995	0.38878
		996	0.38848
		997	0.38817
		998	0.38786
		999	0.38756
		1000	0.38725
		1001	0.38694
		1002	0.38664
		1003	0.38633
		1004	0.38603
		1005	0.38572
		1006	0.38542
		1007	0.38511
		1008	0.38481
		1009	0.38451
		1010	0.3842
		1011	0.3839
		1012	0.3836
		1013	0.3833
		1014	0.38299
		1015	0.38269
		1016	0.38239
		1017	0.38209
		1018	0.38179
		1019	0.38149
		1020	0.38119
		1021	0.38089
		1022	0.38059
		1023	0.38029
		1024	0.37999
		1025	0.37969
		1026	0.37939
		1027	0.37909
		1028	0.37879
		1029	0.37849
		1030	0.3782
		1031	0.3779
		1032	0.3776
		1033	0.37731
		1034	0.37701
		1035	0.37671
		1036	0.37642
		1037	0.37612
		1038	0.37583
		1039	0.37553
		1040	0.37524
		1041	0.37494
		1042	0.37465
		1043	0.37435
		1044	0.37406
		1045	0.37377
		1046	0.37347
		1047	0.37318
		1048	0.37289
		1049	0.37259
		1050	0.3723
		1051	0.37201
		1052	0.37172
		1053	0.37143
		1054	0.37114
		1055	0.37085
		1056	0.37056
		1057	0.37027
		1058	0.36998
		1059	0.36969
		1060	0.3694
		1061	0.36911
		1062	0.36882
		1063	0.36853
		1064	0.36824
		1065	0.36795
		1066	0.36767
		1067	0.36738
		1068	0.36709
		1069	0.3668
		1070	0.36652
		1071	0.36623
		1072	0.36595
		1073	0.36566
		1074	0.36537
		1075	0.36509
		1076	0.3648
		1077	0.36452
		1078	0.36423
		1079	0.36395
		1080	0.36367
		1081	0.36338
		1082	0.3631
		1083	0.36282
		1084	0.36253
		1085	0.36225
		1086	0.36197
		1087	0.36169
		1088	0.3614
		1089	0.36112
		1090	0.36084
		1091	0.36056
		1092	0.36028
		1093	0.36
		1094	0.35972
		1095	0.35944
		1096	0.35916
		1097	0.35888
		1098	0.3586
		1099	0.35832
		1100	0.35804
		1101	0.35776
		1102	0.35749
		1103	0.35721
		1104	0.35693
		1105	0.35665
		1106	0.35637
		1107	0.3561
		1108	0.35582
		1109	0.35554
		1110	0.35527
		1111	0.35499
		1112	0.35472
		1113	0.35444
		1114	0.35417
		1115	0.35389
		1116	0.35362
		1117	0.35334
		1118	0.35307
		1119	0.35279
		1120	0.35252
		1121	0.35225
		1122	0.35197
		1123	0.3517
		1124	0.35143
		1125	0.35116
		1126	0.35088
		1127	0.35061
		1128	0.35034
		1129	0.35007
		1130	0.3498
		1131	0.34953
		1132	0.34926
		1133	0.34899
		1134	0.34872
		1135	0.34845
		1136	0.34818
		1137	0.34791
		1138	0.34764
		1139	0.34737
		1140	0.3471
		1141	0.34683
		1142	0.34657
		1143	0.3463
		1144	0.34603
		1145	0.34576
		1146	0.3455
		1147	0.34523
		1148	0.34496
		1149	0.3447
		1150	0.34443
		1151	0.34416
		1152	0.3439
		1153	0.34363
		1154	0.34337
		1155	0.3431
		1156	0.34284
		1157	0.34257
		1158	0.34231
		1159	0.34204
		1160	0.34178
		1161	0.34152
		1162	0.34125
		1163	0.34099
		1164	0.34073
		1165	0.34047
		1166	0.3402
		1167	0.33994
		1168	0.33968
		1169	0.33942
		1170	0.33916
		1171	0.3389
		1172	0.33864
		1173	0.33837
		1174	0.33811
		1175	0.33785
		1176	0.33759
		1177	0.33733
		1178	0.33708
		1179	0.33682
		1180	0.33656
		1181	0.3363
		1182	0.33604
		1183	0.33578
		1184	0.33552
		1185	0.33527
		1186	0.33501
		1187	0.33475
		1188	0.33449
		1189	0.33424
		1190	0.33398
		1191	0.33372
		1192	0.33347
		1193	0.33321
		1194	0.33296
		1195	0.3327
		1196	0.33245
		1197	0.33219
		1198	0.33194
		1199	0.33168
		1200	0.33143
		1201	0.33117
		1202	0.33092
		1203	0.33067
		1204	0.33041
		1205	0.33016
		1206	0.32991
		1207	0.32965
		1208	0.3294
		1209	0.32915
		1210	0.3289
		1211	0.32865
		1212	0.32839
		1213	0.32814
		1214	0.32789
		1215	0.32764
		1216	0.32739
		1217	0.32714
		1218	0.32689
		1219	0.32664
		1220	0.32639
		1221	0.32614
		1222	0.32589
		1223	0.32564
		1224	0.32539
		1225	0.32514
		1226	0.3249
		1227	0.32465
		1228	0.3244
		1229	0.32415
		1230	0.3239
		1231	0.32366
		1232	0.32341
		1233	0.32316
		1234	0.32292
		1235	0.32267
		1236	0.32242
		1237	0.32218
		1238	0.32193
		1239	0.32169
		1240	0.32144
		1241	0.3212
		1242	0.32095
		1243	0.32071
		1244	0.32046
		1245	0.32022
		1246	0.31997
		1247	0.31973
		1248	0.31949
		1249	0.31924
		1250	0.319
		1251	0.31876
		1252	0.31852
		1253	0.31827
		1254	0.31803
		1255	0.31779
		1256	0.31755
		1257	0.31731
		1258	0.31706
		1259	0.31682
		1260	0.31658
		1261	0.31634
		1262	0.3161
		1263	0.31586
		1264	0.31562
		1265	0.31538
		1266	0.31514
		1267	0.3149
		1268	0.31466
		1269	0.31442
		1270	0.31418
		1271	0.31395
		1272	0.31371
		1273	0.31347
		1274	0.31323
		1275	0.31299
		1276	0.31276
		1277	0.31252
		1278	0.31228
		1279	0.31204
		1280	0.31181
		1281	0.31157
		1282	0.31134
		1283	0.3111
		1284	0.31086
		1285	0.31063
		1286	0.31039
		1287	0.31016
		1288	0.30992
		1289	0.30969
		1290	0.30945
		1291	0.30922
		1292	0.30898
		1293	0.30875
		1294	0.30852
		1295	0.30828
		1296	0.30805
		1297	0.30782
		1298	0.30758
		1299	0.30735
		1300	0.30712
		1301	0.30689
		1302	0.30665
		1303	0.30642
		1304	0.30619
		1305	0.30596
		1306	0.30573
		1307	0.3055
		1308	0.30527
		1309	0.30504
		1310	0.3048
		1311	0.30457
		1312	0.30434
		1313	0.30411
		1314	0.30388
		1315	0.30366
		1316	0.30343
		1317	0.3032
		1318	0.30297
		1319	0.30274
		1320	0.30251
		1321	0.30228
		1322	0.30205
		1323	0.30183
		1324	0.3016
		1325	0.30137
		1326	0.30114
		1327	0.30092
		1328	0.30069
		1329	0.30046
		1330	0.30024
		1331	0.30001
		1332	0.29979
		1333	0.29956
		1334	0.29933
		1335	0.29911
		1336	0.29888
		1337	0.29866
		1338	0.29843
		1339	0.29821
		1340	0.29798
		1341	0.29776
		1342	0.29754
		1343	0.29731
		1344	0.29709
		1345	0.29686
		1346	0.29664
		1347	0.29642
		1348	0.2962
		1349	0.29597
		1350	0.29575
		1351	0.29553
		1352	0.29531
		1353	0.29508
		1354	0.29486
		1355	0.29464
		1356	0.29442
		1357	0.2942
		1358	0.29398
		1359	0.29376
		1360	0.29354
		1361	0.29332
		1362	0.2931
		1363	0.29288
		1364	0.29266
		1365	0.29244
		1366	0.29222
		1367	0.292
		1368	0.29178
		1369	0.29156
		1370	0.29134
		1371	0.29112
		1372	0.2909
		1373	0.29069
		1374	0.29047
		1375	0.29025
		1376	0.29003
		1377	0.28982
		1378	0.2896
		1379	0.28938
		1380	0.28916
		1381	0.28895
		1382	0.28873
		1383	0.28852
		1384	0.2883
		1385	0.28808
		1386	0.28787
		1387	0.28765
		1388	0.28744
		1389	0.28722
		1390	0.28701
		1391	0.28679
		1392	0.28658
		1393	0.28636
		1394	0.28615
		1395	0.28594
		1396	0.28572
		1397	0.28551
		1398	0.2853
		1399	0.28508
		1400	0.28487
		1401	0.28466
		1402	0.28444
		1403	0.28423
		1404	0.28402
		1405	0.28381
		1406	0.28359
		1407	0.28338
		1408	0.28317
		1409	0.28296
		1410	0.28275
		1411	0.28254
		1412	0.28233
		1413	0.28212
		1414	0.28191
		1415	0.2817
		1416	0.28149
		1417	0.28128
		1418	0.28107
		1419	0.28086
		1420	0.28065
		1421	0.28044
		1422	0.28023
		1423	0.28002
		1424	0.27981
		1425	0.2796
		1426	0.27939
		1427	0.27919
		1428	0.27898
		1429	0.27877
		1430	0.27856
		1431	0.27836
		1432	0.27815
		1433	0.27794
		1434	0.27774
		1435	0.27753
		1436	0.27732
		1437	0.27712
		1438	0.27691
		1439	0.2767
		1440	0.2765
		1441	0.27629
		1442	0.27609
		1443	0.27588
		1444	0.27568
		1445	0.27547
		1446	0.27527
		1447	0.27506
		1448	0.27486
		1449	0.27465
		1450	0.27445
		1451	0.27425
		1452	0.27404
		1453	0.27384
		1454	0.27364
		1455	0.27343
		1456	0.27323
		1457	0.27303
		1458	0.27282
		1459	0.27262
		1460	0.27242
		1461	0.27222
		1462	0.27201
		1463	0.27181
		1464	0.27161
		1465	0.27141
		1466	0.27121
		1467	0.27101
		1468	0.27081
		1469	0.27061
		1470	0.27041
		1471	0.2702
		1472	0.27
		1473	0.2698
		1474	0.2696
		1475	0.26941
		1476	0.26921
		1477	0.26901
		1478	0.26881
		1479	0.26861
		1480	0.26841
		1481	0.26821
		1482	0.26801
		1483	0.26781
		1484	0.26762
		1485	0.26742
		1486	0.26722
		1487	0.26702
		1488	0.26682
		1489	0.26663
		1490	0.26643
		1491	0.26623
		1492	0.26604
		1493	0.26584
		1494	0.26564
		1495	0.26545
		1496	0.26525
		1497	0.26505
		1498	0.26486
		1499	0.26466
		1500	0.26447
		1501	0.26427
		1502	0.26408
		1503	0.26388
		1504	0.26369
		1505	0.26349
		1506	0.2633
		1507	0.2631
		1508	0.26291
		1509	0.26272
		1510	0.26252
		1511	0.26233
		1512	0.26213
		1513	0.26194
		1514	0.26175
		1515	0.26155
		1516	0.26136
		1517	0.26117
		1518	0.26098
		1519	0.26078
		1520	0.26059
		1521	0.2604
		1522	0.26021
		1523	0.26002
		1524	0.25982
		1525	0.25963
		1526	0.25944
		1527	0.25925
		1528	0.25906
		1529	0.25887
		1530	0.25868
		1531	0.25849
		1532	0.2583
		1533	0.25811
		1534	0.25792
		1535	0.25773
		1536	0.25754
		1537	0.25735
		1538	0.25716
		1539	0.25697
		1540	0.25678
		1541	0.25659
		1542	0.2564
		1543	0.25622
		1544	0.25603
		1545	0.25584
		1546	0.25565
		1547	0.25546
		1548	0.25528
		1549	0.25509
		1550	0.2549
		1551	0.25471
		1552	0.25453
		1553	0.25434
		1554	0.25415
		1555	0.25397
		1556	0.25378
		1557	0.25359
		1558	0.25341
		1559	0.25322
		1560	0.25304
		1561	0.25285
		1562	0.25266
		1563	0.25248
		1564	0.25229
		1565	0.25211
		1566	0.25192
		1567	0.25174
		1568	0.25155
		1569	0.25137
		1570	0.25119
		1571	0.251
		1572	0.25082
		1573	0.25063
		1574	0.25045
		1575	0.25027
		1576	0.25008
		1577	0.2499
		1578	0.24972
		1579	0.24953
		1580	0.24935
		1581	0.24917
		1582	0.24899
		1583	0.2488
		1584	0.24862
		1585	0.24844
		1586	0.24826
		1587	0.24808
		1588	0.24789
		1589	0.24771
		1590	0.24753
		1591	0.24735
		1592	0.24717
		1593	0.24699
		1594	0.24681
		1595	0.24663
		1596	0.24645
		1597	0.24627
		1598	0.24609
		1599	0.24591
		1600	0.24573
		1601	0.24555
		1602	0.24537
		1603	0.24519
		1604	0.24501
		1605	0.24483
		1606	0.24465
		1607	0.24447
		1608	0.2443
		1609	0.24412
		1610	0.24394
		1611	0.24376
		1612	0.24358
		1613	0.24341
		1614	0.24323
		1615	0.24305
		1616	0.24287
		1617	0.2427
		1618	0.24252
		1619	0.24234
		1620	0.24217
		1621	0.24199
		1622	0.24181
		1623	0.24164
		1624	0.24146
		1625	0.24128
		1626	0.24111
		1627	0.24093
		1628	0.24076
		1629	0.24058
		1630	0.24041
		1631	0.24023
		1632	0.24006
		1633	0.23988
		1634	0.23971
		1635	0.23953
		1636	0.23936
		1637	0.23918
		1638	0.23901
		1639	0.23884
		1640	0.23866
		1641	0.23849
		1642	0.23831
		1643	0.23814
		1644	0.23797
		1645	0.23779
		1646	0.23762
		1647	0.23745
		1648	0.23728
		1649	0.2371
		1650	0.23693
		1651	0.23676
		1652	0.23659
		1653	0.23642
		1654	0.23624
		1655	0.23607
		1656	0.2359
		1657	0.23573
		1658	0.23556
		1659	0.23539
		1660	0.23522
		1661	0.23504
		1662	0.23487
		1663	0.2347
		1664	0.23453
		1665	0.23436
		1666	0.23419
		1667	0.23402
		1668	0.23385
		1669	0.23368
		1670	0.23351
		1671	0.23334
		1672	0.23317
		1673	0.23301
		1674	0.23284
		1675	0.23267
		1676	0.2325
		1677	0.23233
		1678	0.23216
		1679	0.23199
		1680	0.23183
		1681	0.23166
		1682	0.23149
		1683	0.23132
		1684	0.23115
		1685	0.23099
		1686	0.23082
		1687	0.23065
		1688	0.23049
		1689	0.23032
		1690	0.23015
		1691	0.22998
		1692	0.22982
		1693	0.22965
		1694	0.22949
		1695	0.22932
		1696	0.22915
		1697	0.22899
		1698	0.22882
		1699	0.22866
		1700	0.22849
		1701	0.22833
		1702	0.22816
		1703	0.228
		1704	0.22783
		1705	0.22767
		1706	0.2275
		1707	0.22734
		1708	0.22717
		1709	0.22701
		1710	0.22684
		1711	0.22668
		1712	0.22652
		1713	0.22635
		1714	0.22619
		1715	0.22603
		1716	0.22586
		1717	0.2257
		1718	0.22554
		1719	0.22537
		1720	0.22521
		1721	0.22505
		1722	0.22489
		1723	0.22472
		1724	0.22456
		1725	0.2244
		1726	0.22424
		1727	0.22408
		1728	0.22391
		1729	0.22375
		1730	0.22359
		1731	0.22343
		1732	0.22327
		1733	0.22311
		1734	0.22295
		1735	0.22279
		1736	0.22263
		1737	0.22247
		1738	0.2223
		1739	0.22214
		1740	0.22198
		1741	0.22182
		1742	0.22166
		1743	0.22151
		1744	0.22135
		1745	0.22119
		1746	0.22103
		1747	0.22087
		1748	0.22071
		1749	0.22055
		1750	0.22039
		1751	0.22023
		1752	0.22007
		1753	0.21992
		1754	0.21976
		1755	0.2196
		1756	0.21944
		1757	0.21928
		1758	0.21913
		1759	0.21897
		1760	0.21881
		1761	0.21865
		1762	0.2185
		1763	0.21834
		1764	0.21818
		1765	0.21802
		1766	0.21787
		1767	0.21771
		1768	0.21755
		1769	0.2174
		1770	0.21724
		1771	0.21709
		1772	0.21693
		1773	0.21677
		1774	0.21662
		1775	0.21646
		1776	0.21631
		1777	0.21615
		1778	0.216
		1779	0.21584
		1780	0.21569
		1781	0.21553
		1782	0.21538
		1783	0.21522
		1784	0.21507
		1785	0.21491
		1786	0.21476
		1787	0.21461
		1788	0.21445
		1789	0.2143
		1790	0.21414
		1791	0.21399
		1792	0.21384
		1793	0.21368
		1794	0.21353
		1795	0.21338
		1796	0.21322
		1797	0.21307
		1798	0.21292
		1799	0.21277
		1800	0.21261
		1801	0.21246
		1802	0.21231
		1803	0.21216
		1804	0.21201
		1805	0.21185
		1806	0.2117
		1807	0.21155
		1808	0.2114
		1809	0.21125
		1810	0.2111
		1811	0.21095
		1812	0.21079
		1813	0.21064
		1814	0.21049
		1815	0.21034
		1816	0.21019
		1817	0.21004
		1818	0.20989
		1819	0.20974
		1820	0.20959
		1821	0.20944
		1822	0.20929
		1823	0.20914
		1824	0.20899
		1825	0.20884
		1826	0.20869
		1827	0.20854
		1828	0.20839
		1829	0.20825
		1830	0.2081
		1831	0.20795
		1832	0.2078
		1833	0.20765
		1834	0.2075
		1835	0.20735
		1836	0.20721
		1837	0.20706
		1838	0.20691
		1839	0.20676
		1840	0.20662
		1841	0.20647
		1842	0.20632
		1843	0.20617
		1844	0.20603
		1845	0.20588
		1846	0.20573
		1847	0.20559
		1848	0.20544
		1849	0.20529
		1850	0.20515
		1851	0.205
		1852	0.20485
		1853	0.20471
		1854	0.20456
		1855	0.20442
		1856	0.20427
		1857	0.20412
		1858	0.20398
		1859	0.20383
		1860	0.20369
		1861	0.20354
		1862	0.2034
		1863	0.20325
		1864	0.20311
		1865	0.20296
		1866	0.20282
		1867	0.20267
		1868	0.20253
		1869	0.20239
		1870	0.20224
		1871	0.2021
		1872	0.20195
		1873	0.20181
		1874	0.20167
		1875	0.20152
		1876	0.20138
		1877	0.20124
		1878	0.20109
		1879	0.20095
		1880	0.20081
		1881	0.20066
		1882	0.20052
		1883	0.20038
		1884	0.20024
		1885	0.20009
		1886	0.19995
		1887	0.19981
		1888	0.19967
		1889	0.19953
		1890	0.19938
		1891	0.19924
		1892	0.1991
		1893	0.19896
		1894	0.19882
		1895	0.19868
		1896	0.19854
		1897	0.19839
		1898	0.19825
		1899	0.19811
		1900	0.19797
		1901	0.19783
		1902	0.19769
		1903	0.19755
		1904	0.19741
		1905	0.19727
		1906	0.19713
		1907	0.19699
		1908	0.19685
		1909	0.19671
		1910	0.19657
		1911	0.19643
		1912	0.19629
		1913	0.19615
		1914	0.19601
		1915	0.19587
		1916	0.19574
		1917	0.1956
		1918	0.19546
		1919	0.19532
		1920	0.19518
		1921	0.19504
		1922	0.1949
		1923	0.19477
		1924	0.19463
		1925	0.19449
		1926	0.19435
		1927	0.19422
		1928	0.19408
		1929	0.19394
		1930	0.1938
		1931	0.19367
		1932	0.19353
		1933	0.19339
		1934	0.19325
		1935	0.19312
		1936	0.19298
		1937	0.19284
		1938	0.19271
		1939	0.19257
		1940	0.19244
		1941	0.1923
		1942	0.19216
		1943	0.19203
		1944	0.19189
		1945	0.19176
		1946	0.19162
		1947	0.19148
		1948	0.19135
		1949	0.19121
		1950	0.19108
		1951	0.19094
		1952	0.19081
		1953	0.19067
		1954	0.19054
		1955	0.1904
		1956	0.19027
		1957	0.19013
		1958	0.19
		1959	0.18987
		1960	0.18973
		1961	0.1896
		1962	0.18946
		1963	0.18933
		1964	0.1892
		1965	0.18906
		1966	0.18893
		1967	0.1888
		1968	0.18866
		1969	0.18853
		1970	0.1884
		1971	0.18826
		1972	0.18813
		1973	0.188
		1974	0.18787
		1975	0.18773
		1976	0.1876
		1977	0.18747
		1978	0.18734
		1979	0.1872
		1980	0.18707
		1981	0.18694
		1982	0.18681
		1983	0.18668
		1984	0.18654
		1985	0.18641
		1986	0.18628
		1987	0.18615
		1988	0.18602
		1989	0.18589
		1990	0.18576
		1991	0.18563
		1992	0.1855
		1993	0.18536
		1994	0.18523
		1995	0.1851
		1996	0.18497
		1997	0.18484
[truncated: 2,503 more rows]

## Sheet: panel f
	Integrated echo intensity (a.u.)
ω1(2) (MHz)	MTH (2h)
0	1.02445e-08	11.8579	188.259	940.791	2919.78	6963.1	14029	25116.9	41181.6	63045.5	91315.4	126308	167993	215948	269347	326965	387210	448185	507771	563740	613874	656124	688766	710582	721066	720633	710870	694764	676867	663161	660303	674020	707152	758599	823903	896802	970637	1.03918e+06	1.097e+06	1.13958e+06	1.16339e+06	1.16588e+06	1.14553e+06	1.1018e+06	1.03518e+06	947161	840229	717960	585314
0.0610352	1.08013e-08	12.9417	207.735	1049.16	3289.4	7921.6	16110.2	29102.4	48125.1	74275.1	108409	151039	202249	261622	328208	400516	476543	553844	629633	700925	764702	818121	858730	884725	895223	890574	872705	845491	815049	789666	778799	790632	828930	891407	970928	1.05815e+06	1.14366e+06	1.21908e+06	1.27741e+06	1.31318e+06	1.32243e+06	1.3027e+06	1.25304e+06	1.17397e+06	1.06744e+06	936744	786585	623270	455916
0.12207	1.1042e-08	15.3276	246.71	1248.99	3924.07	9466.71	19280.9	34871.4	57717.7	89138.3	130154	181361	242823	313991	393657	479951	570382	661924	751149	834404	908022	968575	1.01315e+06	1.03963e+06	1.04709e+06	1.03609e+06	1.00914e+06	971133	929696	895067	878750	890301	933340	1.00386e+06	1.09225e+06	1.18676e+06	1.27609e+06	1.35049e+06	1.40212e+06	1.4251e+06	1.41548e+06	1.3712e+06	1.29203e+06	1.17953e+06	1.0369e+06	868936	681959	484360	290243
0.183105	9.42461e-09	18.1358	291.361	1472.18	4616.05	11113.2	22586.4	40761.1	67315.6	103722	151089	210019	280483	361741	452294	549889	651581	753837	852705	944020	1.02366e+06	1.08782e+06	1.13335e+06	1.15807e+06	1.16118e+06	1.14363e+06	1.10859e+06	1.06189e+06	1.01243e+06	971801	952649	964789	1.0109e+06	1.08521e+06	1.17622e+06	1.27068e+06	1.35624e+06	1.42254e+06	1.46149e+06	1.46728e+06	1.4363e+06	1.36713e+06	1.26038e+06	1.11859e+06	946082	748701	533689	310015	98414.2
0.244141	8.60245e-09	20.7359	332.059	1672.48	5227.55	12546	25419.2	45731.1	75289.4	115648	167938	232706	309800	398273	496354	601467	710301	818950	923101	1.01827e+06	1.10009e+06	1.1646e+06	1.20863e+06	1.23013e+06	1.22856e+06	1.20534e+06	1.16427e+06	1.11198e+06	1.05816e+06	1.01512e+06	995562	1.00855e+06	1.05531e+06	1.12853e+06	1.21566e+06	1.30288e+06	1.37765e+06	1.42967e+06	1.45114e+06	1.43674e+06	1.38356e+06	1.29096e+06	1.16051e+06	995737	801962	585995	355902	121942	118817
0.305176	8.25503e-09	22.7496	363.054	1822.39	5677.03	13579.5	27422.4	49173	80690.7	123539	178807	246950	327670	419835	521456	629716	741075	851413	956248	1.05099e+06	1.13124e+06	1.19312e+06	1.23363e+06	1.25099e+06	1.24507e+06	1.21776e+06	1.17339e+06	1.11911e+06	1.06494e+06	1.02301e+06	1.00513e+06	1.01868e+06	1.06317e+06	1.13028e+06	1.20724e+06	1.28058e+06	1.33835e+06	1.37097e+06	1.37143e+06	1.33531e+06	1.26063e+06	1.1478e+06	999467	820382	617438	400626	192953	151483	335420
0.366211	7.35913e-09	23.9633	381.121	1906.63	5919.52	14112.3	28403.5	50762.9	83022.1	126683	182741	251529	332606	424686	525636	632515	741693	849020	950046	1.04029e+06	1.11555e+06	1.17222e+06	1.20765e+06	1.2205e+06	1.21107e+06	1.18173e+06	1.13718e+06	1.08473e+06	1.03413e+06	996499	981759	995019	1.03407e+06	1.09017e+06	1.1512e+06	1.20487e+06	1.24054e+06	1.24989e+06	1.22719e+06	1.16925e+06	1.07539e+06	947358	789402	608766	418276	251816	224538	367509	548701
0.427246	7.24446e-09	24.281	384.864	1918.84	5937.32	14106.9	28296.3	50398.9	82144	124910	179553	246267	324481	412808	509052	610269	712897	812929	906147	988388	1.05584e+06	1.10537e+06	1.13481e+06	1.14336e+06	1.1318e+06	1.10286e+06	1.06141e+06	1.0145e+06	970950	940023	929004	940401	970603	1.01111e+06	1.05122e+06	1.08052e+06	1.09021e+06	1.0738e+06	1.02722e+06	948938	840039	704500	550369	394395	280442	293750	423468	587146	746641
0.488281	6.21992e-09	23.7059	374.452	1860.47	5736.68	13582.5	27148.3	48181.9	78247.4	118550	169781	231989	304501	385888	473983	565962	658474	747827	830212	901960	959823	1.00126e+06	1.02475e+06	1.03e+06	1.01828e+06	992518	957438	919318	885333	862166	854036	860988	878582	899238	914275	915612	896789	853477	783760	688434	571744	443740	328488	281858	350274	487555	642360	790539	919184
0.549316	6.54992e-09	22.3354	351.553	1740.47	5347.38	12614.8	25121.5	44419	71864.7	108464	154733	210596	275319	347499	425093	505512	585751	662573	732721	793155	841303	875311	894274	898442	889354	869889	844128	816946	793207	776592	768388	766834	767450	764166	750658	721444	672624	602416	511819	406211	300901	238398	279808	402682	553349	705713	846301	966003	1.05795e+06
0.610352	6.66783e-09	20.3648	319.421	1575.86	4824.62	11341.3	22504.9	39649.6	63917	96118.9	136624	185276	241347	303543	370045	438606	506677	571580	630696	681672	722627	752343	770422	777384	774682	764581	749872	733383	717331	702654	688585	672654	651146	619845	574803	513025	433095	336135	229112	144396	178615	309292	464391	622222	772445	907200	1.01975e+06	1.1044e+06	1.15663e+06
0.671387	5.76528e-09	18.0991	283.099	1392.88	4253.13	9972.15	19739	34694	55802.9	83742.5	118809	160856	209266	262959	320445	379909	439325	496599	549723	596929	636834	668544	691720	706574	713778	714281	709053	698776	683552	662724	634849	597856	549355	487016	408945	314013	202108	74527.2	68957.5	220942	379666	539603	694987	839775	967935	1.07376e+06	1.15218e+06	1.19905e+06	1.21141e+06
0.732422	7.24225e-09	15.9658	249.635	1228.1	3750.69	8798.78	17432.3	30681	49439.1	74370.7	105834	143830	187977	237519	291359	348119	406225	463999	519761	571918	619043	659924	693578	719237	736285	744186	742394	730276	707072	671904	623854	562108	486198	396406	294771	189323	121484	183220	315767	465190	617451	765115	902032	1.02252e+06	1.12135e+06	1.1939e+06	1.23637e+06	1.246e+06	1.22122e+06
0.793457	7.81371e-09	14.4818	227.437	1124.46	3453.15	8150.42	16256.9	28824.7	46825.2	71062	102097	140189	185258	236861	294201	356141	421252	487858	554101	618007	677550	730711	775537	810188	832978	842417	837250	816509	779575	726278	657065	573304	478001	377704	288244	246576	290928	399811	535618	678685	818579	948150	1.06164e+06	1.15413e+06	1.22147e+06	1.26036e+06	1.26843e+06	1.24436e+06	1.188e+06
0.854492	7.63706e-09	14.0652	222.897	1112.35	3449.08	8221.88	16566.7	29679.3	48721.9	74727.5	108509	150577	201073	259720	325790	398104	475040	554581	634369	711787	784053	848324	901812	941901	966264	972981	960658	928544	876668	806033	718931	619610	515788	422124	365290	375931	454441	572611	705813	839265	963703	1.07259e+06	1.16096e+06	1.225e+06	1.26189e+06	1.26981e+06	1.24795e+06	1.19653e+06	1.11684e+06
0.915527	6.51669e-09	14.7254	235.378	1184.52	3702.74	8895.81	18059.4	32585.7	53856.4	83129.8	121427	169426	227367	294984	371452	455374	544790	637225	729764	819163	901972	974692	1.03393e+06	1.07659e+06	1.10001e+06	1.10216e+06	1.08178e+06	1.03857e+06	973387	888467	787935	678716	572454	488590	454047	486322	573851	690622	815766	935927	1.04247e+06	1.12955e+06	1.19314e+06	1.23063e+06	1.24066e+06	1.22295e+06	1.1783e+06	1.10848e+06	1.01622e+06
0.976562	6.89039e-09	16.034	257.467	1301.08	4082.43	9841.18	20038.6	36251.8	60051.2	92867.8	135860	189788	254902	330860	416670	510671	610553	713416	815869	914162	1.00435e+06	1.08248e+06	1.14478e+06	1.18789e+06	1.20904e+06	1.20627e+06	1.17859e+06	1.1262e+06	1.05069e+06	955352	845681	730379	623147	544557	518369	554699	638973	746896	859066	962785	1.04997e+06	1.11553e+06	1.15647e+06	1.17144e+06	1.16051e+06	1.12496e+06	1.06711e+06	990238	898443
1.0376	7.50374e-09	17.4435	280.391	1418	4451.59	10734	21857.7	39536.4	65468	101187	147918	206436	276948	359000	451427	552333	659124	768580	876975	980231	1.0741e+06	1.1544e+06	1.21719e+06	1.25903e+06	1.27722e+06	1.26997e+06	1.23659e+06	1.17773e+06	1.09554e+06	993941	879153	760521	651967	572989	544253	573099	645405	738429	833612	918769	986434	1.03236e+06	1.05462e+06	1.05317e+06	1.02944e+06	986167	927099	856781	780293
1.09863	7.28958e-09	18.5223	297.451	1502.67	4711.81	11346.8	23073.2	41672.4	68894.9	106304	155122	216086	289326	374279	469635	573334	682603	794049	903785	1.0076e+06	1.10118e+06	1.18029e+06	1.24104e+06	1.28012e+06	1.29498e+06	1.28407e+06	1.24703e+06	1.18478e+06	1.09978e+06	996169	880158	760667	650373	566394	526911	539541	592949	666344	741887	807897	857618	887749	897518	888122	862329	824113	778237	729718	683123
1.15967	8.31378e-09	18.9975	304.491	1535.18	4803.98	11544.8	23426.2	42218.8	69645.2	107222	156105	216950	289798	373989	468124	570069	677003	785517	891756	991590	1.08082e+06	1.15542e+06	1.21171e+06	1.24664e+06	1.25795e+06	1.24438e+06	1.20578e+06	1.14328e+06	1.05933e+06	957873	844485	726796	615149	523314	467081	456371	485272	536016	591427	640210	676356	697618	704431	699198	685688	668341	651397	637890	628816
1.2207	7.03115e-09	18.7333	299.495	1506.15	4701.09	11268.5	22806.4	40995	67449.1	103567	150383	208437	277673	357364	446085	541727	641553	742303	840336	931799	1.01283e+06	1.07975e+06	1.1293e+06	1.15882e+06	1.1664e+06	1.15108e+06	1.11291e+06	1.05303e+06	973692	878274	771303	658552	547350	447233	370530	330041	329601	357641	397213	436442	469714	495729	515817	532664	549172	567381	587706	608726	627563
1.28174	5.95499e-09	17.7103	282.271	1415.18	4403.56	10522.8	21231.5	38045.6	62401.6	95516.2	138255	191020	253657	325405	404875	490078	578485	667131	752751	831939	901331	957782	998552	1.02146e+06	1.02505e+06	1.00862e+06	972392	917413	845592	759593	662725	558821	452158	347571	251236	173703	136337	154562	203893	260651	317085	371702	424699	476267	525894	572186	612996	645765	667909
1.34277	6.3617e-09	16.0189	254.358	1270.46	3938.41	9375.8	18845.5	33641.2	54965.1	83806.5	120830	166282	219921	280980	348162	419675	493291	566452	636387	700259	755314	799035	829286	844433	843445	825951	792265	743360	680813	606695	523450	433753	340407	246425	155984	82086.4	82773.8	151452	230292	308487	383818	455234	521664	581732	633742	675806	706063	722945	725474
1.40381	7.46695e-09	13.8717	219.257	1090.11	3363.68	7970.21	15944.6	28326.7	46057.4	69878.4	100243	137244	180564	229459	282757	338903	396022	452005	504615	551613	590871	620497	638941	645081	638293	618485	586122	542219	488361	426763	360530	294373	236435	201094	204687	246695	311343	385772	462919	538678	610134	674819	730435	774812	805991	822387	823016	807761	777704
1.46484	8.34048e-09	11.648	183.195	906.278	2782.43	6559.61	13055.6	23073.8	37318.4	56314.5	80339	109368	143045	180668	221208	263341	305506	345978	382957	414655	439392	455683	462318	458426	443538	417647	381289	335730	283429	229318	184193	168921	199933	266220	350193	441786	535451	627386	714425	793653	862286	917688	957466	979606	982663	965983	929980	876494	809297
1.52588	6.20942e-09	9.96236	156.327	771.748	2364.94	5565.97	11061.4	19524.2	31542.7	47555	67791.4	92230.4	120570	152214	186283	221633	256895	290529	320880	346249	364956	375412	376177	366018	343956	309310	261724	201203	128155	43729.4	53548.3	157951	269966	386977	506293	624941	739702	847189	943944	1.02656e+06	1.09181e+06	1.13685e+06	1.15931e+06	1.15758e+06	1.13097e+06	1.07995e+06	1.00654e+06	914769	811573
1.58691	8.79553e-09	9.55003	150.704	748.6	2309.45	5474.91	10965.5	19516.5	31810.4	48409.8	69694.9	95808.4	126612	161659	200175	241067	282937	324125	362756	396812	424214	442910	450993	446818	429163	397454	352181	295858	235793	191839	200800	273555	383741	511355	645968	780718	909965	1.02859e+06	1.13183e+06	1.21536e+06	1.27537e+06	1.30877e+06	1.31333e+06	1.28792e+06	1.23265e+06	1.1492e+06	1.04118e+06	914908	780897
1.64795	9.44508e-09	10.6227	169.224	848.669	2643.51	6327.79	12797.2	22998.3	37849.3	58156.4	84530.2	117309	156490	201680	252061	306382	362971	419777	474438	524370	566889	599349	619305	624710	614153	587182	544809	490427	431591	383063	368033	406204	495052	616877	754942	897055	1.03405e+06	1.15846e+06	1.26399e+06	1.3453e+06	1.39801e+06	1.41889e+06	1.40589e+06	1.3584e+06	1.27736e+06	1.16561e+06	1.0283e+06	874058	717524
1.70898	9.17025e-09	12.5876	201.673	1016.91	3183.98	7659.02	15561.6	28089.7	46421.4	71609.1	104473	145499	194754	251812	315715	384954	457491	530812	602008	667904	725205	770677	801354	814776	809259	784239	740750	682170	615492	553289	515107	522574	584687	691038	823154	964532	1.10246e+06	1.22708e+06	1.33054e+06	1.40656e+06	1.45034e+06	1.45854e+06	1.42938e+06	1.36276e+06	1.26042e+06	1.12623e+06	966795	793094	624878
1.77002	9.24426e-09	14.7229	236.381	1194.16	3745.21	9022.39	18355.7	33171.3	54874.8	84724.4	123704	172403	230911	298740	374770	457239	543765	631411	716796	796236	865924	922142	961495	981169	979224	954928	909186	845162	769249	692557	632387	610418	642332	725726	843639	976730	1.10911e+06	1.22864e+06	1.32605e+06	1.39428e+06	1.4282e+06	1.42447e+06	1.3816e+06	1.29998e+06	1.18204e+06	1.03251e+06	859287	675894	509189
1.83105	8.5143e-09	16.5478	265.787	1343.09	4212.97	10149.9	20649	37311.9	61714.3	95263.7	139057	193745	259422	335531	420818	513314	610372	708741	804687	894161	972993	1.03712e+06	1.08285e+06	1.10711e+06	1.10774e+06	1.08385e+06	1.03611e+06	967352	883231	793429	713069	662675	661817	716038	812509	930655	1.05186e+06	1.16186e+06	1.25013e+06	1.30898e+06	1.33305e+06	1.31911e+06	1.26593e+06	1.17434e+06	1.04725e+06	890046	711698	528737	379858
1.89209	9.34591e-09	17.7897	285.662	1443.05	4524.77	10896.2	22156.6	40015.1	66148.9	102051	148878	207309	277425	358620	449547	548106	651490	756261	858489	953921	1.03819e+06	1.10706e+06	1.15666e+06	1.18378e+06	1.18613e+06	1.1626e+06	1.11364e+06	1.04157e+06	951197	850618	752544	675284	640079	660057	729087	827135	933166	1.0308e+06	1.1083e+06	1.15748e+06	1.17289e+06	1.15142e+06	1.09212e+06	996062	866441	708915	533132	359728	252728
1.95312	9.71218e-09	18.3202	294.043	1484.62	4652.5	11197.2	22754.5	41068.7	67846.4	104601	152496	212208	283798	366630	459315	559709	664950	771556	875552	972649	1.05846e+06	1.12871e+06	1.17952e+06	1.20764e+06	1.21068e+06	1.18742e+06	1.13798e+06	1.06414e+06	969734	861169	748495	646863	576981	558785	596019	671449	761334	846584	914123	955336	964804	939610	878984	784124	658128	506230	337458	178231	166934
2.01416	1.00383e-08	18.1281	290.816	1467.54	4596.34	11055.4	22452.2	40496.8	66857.2	103006	150069	208688	278900	360059	450783	548956	651769	755813	857207	951777	1.03525e+06	1.10349e+06	1.1527e+06	1.17971e+06	1.18214e+06	1.15863e+06	1.10904e+06	1.03463e+06	938217	824576	701014	578765	475475	416082	419565	475665	555102	633636	696403	734640	743283	719837	663840	576579	460864	320810	161606	10765.4	189776
2.0752	1.03053e-08	17.3179	277.696	1400.66	4384.56	10540	21392.6	38561.1	63619	97948.4	142597	198147	264605	341327	426970	519502	616236	713924	808883	897157	974707	1.03762e+06	1.08232e+06	1.10577e+06	1.10569e+06	1.0807e+06	1.03048e+06	955829	858811	742787	612639	475411	342642	238787	212674	274407	366866	454714	524013	568248	584153	570581	528213	459611	369791	268781	183683	183502	280520
2.13623	9.49375e-09	16.1231	258.449	1303.04	4077.03	9795.42	19869.3	35791.1	59005.1	90771.2	132031	183287	244502	315030	393574	478196	566356	654997	740668	819672	888248	942764	979907	996881	991576	962712	909954	833971	736454	620083	488434	345852	197269	48009.3	96579	231037	350474	450542	527749	579655	605064	604204	578938	533118	473276	410005	359905	343948	373812
2.19727	1.20113e-08	14.9236	239.15	1205.25	3769.16	9050.24	18344.6	33017.1	54379.9	83564.2	121396	168285	224127	288246	359357	435575	514455	593077	668165	736228	793737	837302	863866	870884	856493	819661	760303	679385	579041	462825	336623	213230	139305	195785	315068	439739	554224	651563	727423	779049	805075	805536	781937	737361	676653	606739	537084	479827	447847
2.2583	1.35554e-08	14.2165	227.713	1146.95	3584.36	8599.39	17413.7	31306.2	51494.1	79009.2	114577	158509	210613	270131	335713	405423	476789	546881	612437	670003	716113	747469	761130	754707	726536	675845	602937	509437	398903	279155	174848	168706	278920	422180	567871	704889	826446	927459	1.00405e+06	1.05354e+06	1.07446e+06	1.06664e+06	1.0313e+06	971000	889748	793052	688162	584552	494542
2.31934	1.48015e-08	14.4377	231.063	1162.77	3630.17	8699.68	17595.2	31589	51878.9	79460.4	115003	158737	210366	269004	333149	400691	468970	534860	594901	645452	682875	703728	704961	684113	639480	570272	476739	360322	224139	79427.2	116882	288255	467308	644157	812178	965310	1.09802e+06	1.20547e+06	1.28378e+06	1.33012e+06	1.34297e+06	1.32211e+06	1.26875e+06	1.18547e+06	1.07623e+06	946365	802607	653509	510619
2.38037	1.58258e-08	15.6744	250.572	1259.53	3927.77	9401.9	18992.4	34054.1	55851.9	85421.9	123437	170085	224977	287078	354681	425427	496359	564030	624642	674227	708845	724804	718889	688583	632295	549614	441718	312667	177408	132088	270778	458243	655005	849302	1.03296e+06	1.19887e+06	1.34068e+06	1.45293e+06	1.53128e+06	1.5726e+06	1.57523e+06	1.539e+06	1.46527e+06	1.35695e+06	1.21837e+06	1.05519e+06	874363	684255	495685
2.44141	1.72562e-08	17.611	281.217	1412.05	4398.87	10519.1	21228.7	38027.9	62311.6	95214.7	137464	189245	250098	318853	393597	471703	549897	624383	691008	745467	783546	801386	795780	764508	706766	623880	520884	411023	328577	336756	453198	628739	826368	1.02694e+06	1.21823e+06	1.39083e+06	1.53696e+06	1.6502e+06	1.72556e+06	1.75957e+06	1.75041e+06	1.69802e+06	1.60402e+06	1.47174e+06	1.30603e+06	1.11314e+06	900485	676597	451635
2.50244	1.65714e-08	19.7763	315.488	1582.71	4926.34	11771.2	23738.4	42495.5	69590.7	106282	153374	211074	278882	355514	438882	526122	613680	697452	772977	835675	881131	905408	905423	879383	827398	752466	662388	573582	516350	529156	625724	783033	971106	1.16798e+06	1.35823e+06	1.5302e+06	1.6746e+06	1.78403e+06	1.85286e+06	1.87732e+06	1.85549e+06	1.78742e+06	1.67504e+06	1.5221e+06	1.33402e+06	1.11762e+06	880862	632558	382331
2.56348	1.80162e-08	21.7495	346.689	1737.94	5405.78	12908.7	26017.6	46552.8	76203.3	116343	167856	230982	305199	389149	480615	576560	673224	766281	851053	922774	976906	1.00949e+06	1.01758e+06	999705	956556	891961	814475	739754	692274	699899	776405	911202	1.08144e+06	1.26536e+06	1.44578e+06	1.60934e+06	1.74551e+06	1.84606e+06	1.90487e+06	1.91792e+06	1.88329e+06	1.80115e+06	1.67373e+06	1.50516e+06	1.3013e+06	1.06946e+06	818044	556210	293419
2.62451	1.8346e-08	23.2213	369.898	1853.11	5760.69	13749	27698.5	49540.8	81068.9	123744	178513	245648	324628	414061	511668	614325	718168	818767	911346	991074	1.05339e+06	1.09437e+06	1.11117e+06	1.10254e+06	1.06939e+06	1.01571e+06	949688	885106	841731	841356	897362	1.00629e+06	1.15183e+06	1.31442e+06	1.4766e+06	1.62413e+06	1.74569e+06	1.83251e+06	1.8782e+06	1.87861e+06	1.83186e+06	1.73828e+06	1.60031e+06	1.42236e+06	1.21058e+06	972550	716990	453423	192698
2.68555	1.70595e-08	23.9916	381.946	1912.43	5942.15	14175.8	28547.4	51042.9	83506.8	127446	183845	253005	334426	426731	527654	634082	742174	847528	945417	1.03108e+06	1.10003e+06	1.14847e+06	1.17366e+06	1.17444e+06	1.15171e+06	1.10917e+06	1.05408e+06	998015	956782	947691	983051	1.0637e+06	1.17909e+06	1.31313e+06	1.44951e+06	1.57405e+06	1.67523e+06	1.74411e+06	1.77423e+06	1.76149e+06	1.70411e+06	1.60254e+06	1.45937e+06	1.2791e+06	1.06795e+06	833552	584713	331598	95644.7
2.74658	1.60133e-08	23.9615	381.277	1908.21	5926.62	14133.7	28454	50864.2	83201.7	126972	183170	252120	333364	425591	526625	633474	742441	849297	949508	1.03851e+06	1.11204e+06	1.16645e+06	1.19915e+06	1.20897e+06	1.19663e+06	1.16524e+06	1.1208e+06	1.07257e+06	1.03284e+06	1.01512e+06	1.03011e+06	1.0811e+06	1.16244e+06	1.26221e+06	1.36649e+06	1.46218e+06	1.53818e+06	1.58582e+06	1.59881e+06	1.57323e+06	1.50744e+06	1.40198e+06	1.25943e+06	1.08423e+06	882412	661375	429829	199847	79720.5
2.80762	1.41878e-08	23.1309	367.918	1840.71	5715.27	13626.3	27427.7	49024.2	80190.1	122386	176587	243139	321646	410911	508923	612908	719430	824561	924087	1.01377e+06	1.08963e+06	1.14828e+06	1.18723e+06	1.20527e+06	1.20278e+06	1.18207e+06	1.14772e+06	1.1067e+06	1.06811e+06	1.04206e+06	1.03736e+06	1.05845e+06	1.10353e+06	1.16511e+06	1.23263e+06	1.295e+06	1.34231e+06	1.36654e+06	1.36182e+06	1.32454e+06	1.25319e+06	1.14833e+06	1.0124e+06	849538	665325	466637	262067	75890.7	163536
2.86865	1.21208e-08	21.6044	343.557	1718.53	5335.2	12719.4	25602.3	45765.7	74874.3	114307	165001	227318	300945	384835	477205	575570	676847	777500	873727	961688	1.03776e+06	1.09881e+06	1.14245e+06	1.16735e+06	1.17344e+06	1.16216e+06	1.13661e+06	1.1016e+06	1.06341e+06	1.02922e+06	1.00581e+06	997857	1.00629e+06	1.02779e+06	1.05576e+06	1.08204e+06	1.09859e+06	1.09849e+06	1.07656e+06	1.02951e+06	955973	856396	732905	589090	429799	261046	92331	93503.7	251073
2.92969	1.09565e-08	19.6061	311.789	1559.75	4843.03	11548.7	23253.1	41583.3	68066.7	103981	150213	207140	274542	351546	436622	527615	621831	716158	807234	891630	966072	1.02765e+06	1.07405e+06	1.10375e+06	1.11619e+06	1.11192e+06	1.09269e+06	1.06143e+06	1.02213e+06	979533	938547	903409	876676	858440	846178	835367	820574	796538	758957	704921	633074	543592	438063	319285	191022	57733.1	75758.8	204503	323818
2.99072	9.49347e-09	17.5054	278.503	1393.94	4330.65	10333.5	20821.8	37266.4	61057.8	93372.3	135048	186477	247526	317486	395064	478407	565167	652612	737752	817499	888844	949034	995744	1.02724e+06	1.0425e+06	1.04133e+06	1.02439e+06	993213	950119	898088	840521	780904	722365	667174	616287	569128	523738	477304	426876	370034	305370	232820	154242	77712.6	63079.9	137029	221941	303188	376126
3.05176	9.12065e-09	15.8287	252.049	1262.7	3926.74	9379.36	18919.5	33900.1	55608.2	85144.4	123308	170498	226638	291125	362817	440050	520693	602233	681888	756749	823922	880689	924657	953895	967050	963428	943047	906643	855632	792035	718362	637462	552342	465981	381142	300227	225254	158223	102909	71734.5	83403.5	121959	167907	215249	261697	305554	345142	378871	405468
3.11279	1.03683e-08	15.154	241.511	1210.93	3768.89	9009.58	18187.7	32612.5	53532.2	82015.1	118838	164385	218575	280807	349940	424312	501789	579839	655651	726260	788699	840149	878093	900455	905723	893036	862247	813946	749435	670685	580239	481112	376695	270775	168174	80907.9	73870.7	143652	216347	280373	333573	375551	406628	427505	439066	442247	437988	427297	411440
3.17383	1.11693e-08	15.7775	251.454	1260.73	3923.39	9376.84	18922.8	33915	55636.2	85172.1	123291	170340	226159	290030	360658	436181	514233	592026	666473	734332	792372	837541	867135	878958	871459	843844	796148	729281	645040	546117	436189	320379	207665	125271	142065	229128	324668	411993	485570	542809	582554	604665	609831	599424	575366	540010	496071	446674	395587
3.23486	1.31133e-08	17.4557	277.95	1392.2	4327.88	10331.4	20822.1	37265.6	61035.8	93273.5	134753	185767	246033	314641	390032	470019	551860	632355	707992	775114	830106	869593	890631	890892	868814	823726	755934	666760	558563	434787	300312	164253	79508.4	171630	302966	428488	539959	633003	704718	753356	778270	779876	759588	719727	663406	594428	517270	437278	361321
3.2959	1.58012e-08	19.6254	312.098	1561.14	4846.17	11551.3	23243.8	41529.9	67898.2	103561	149307	205371	271339	346085	427761	513828	601132	686036	764579	832673	886317	921820	936017	926475	891655	831043	745231	635937	505969	359132	200107	35014	133841	296473	448970	585939	702724	795556	861729	899717	909242	891275	847985	782643	699515	603797	501744	401306	313915
3.35693	1.58004e-08	21.7509	345.45	1725.65	5349.41	12732.5	25582.4	45637.1	74492	113425	163237	224109	295505	376109	463817	555778	648491	737948	819820	889679	943233	976573	986417	970325	926888	855874	758337	636708	494983	339576	185328	117893	239726	399366	553174	690386	804796	892054	949296	975114	969567	934145	871704	786352	683357	569165	451846	342723	260644
3.41797	1.79807e-08	23.449	371.97	1855.83	5745.69	13658	27405.5	48822.8	79580.6	121000	173880	238357	313799	398743	490900	587200	683906	776768	861235	932685	986685	1.01926e+06	1.02714e+06	1.008e+06	960697	885391	783781	659350	518093	371180	246878	220945	320993	464275	607998	736575	841893	918884	964503	977462	958129	908445	831815	732989	617987	494291	371900	267199	211168
3.479	1.87006e-08	24.486	387.985	1933.54	5979.37	14196.9	28453	50628.5	82424	125170	179652	245965	323412	410448	504687	602955	701418	795745	881328	953524	1.00793e+06	1.04065e+06	1.04855e+06	1.02954e+06	982766	908809	809956	690586	558173	426275	323126	298618	369175	486442	610728	723099	813696	876774	909143	909631	878864	819107	734107	628960	510079	385632	267879	182696	177125
3.54004	1.94076e-08	24.7551	391.839	1950.68	6026.01	14292.4	28614.2	50861.6	82716.8	125485	179920	246088	323265	409889	503572	601163	698875	792457	877411	949244	1.00373e+06	1.03717e+06	1.04669e+06	1.03044e+06	987818	919706	828677	719386	599402	481245	386706	348153	382555	465182	562086	652216	724073	771224	790305	780207	741695	677153	590373	486363	371297	253189	146999	104719	166617
3.60107	2.05776e-08	24.2653	383.713	1908.39	5889.76	13956.2	27915.4	49575.1	80555.2	122105	174939	239105	313892	397789	488499	583009	677712	768577	851363	921853	976112	1.01074e+06	1.0231e+06	1.01157e+06	975707	916423	836158	739118	631720	523579	429353	369790	362684	402796	465837	529949	581743	613797	622375	606260	566159	504322	424230	330277	227449	121021	18414.8	84946.7	174732
3.66211	1.87842e-08	23.1408	365.627	1816.98	5603.32	13267.8	26520.2	47067.7	76437.4	115806	165848	226611	297438	376928	462953	552726	642918	729818	809527	878181	932174	968394	984430	978761	950909	901550	832600	747292	650299	548019	449239	366221	314422	304353	328535	367214	403712	428297	436207	425824	397697	354018	298373	235813	173806	125848	114388	143053	187740
3.72314	1.81341e-08	21.6273	341.531	1696.43	5229.45	12378.4	24736.4	43895.2	71282.1	108004	154706	211465	277708	352186	432988	517595	602996	685821	762520	829557	883608	921761	941697	941845	921494	880872	821168	744521	653970	553418	447677	342862	247881	178814	160095	190976	239575	285366	320667	343091	352595	350395	338413	318909	294209	266595	238479	213032	195193
3.78418	1.76117e-08	20.0944	317.337	1576.49	4860.98	11510.6	23014	40864.9	66413.6	100723	144438	197686	260003	330301	406873	487451	569285	649273	724109	790454	845109	885194	908308	912666	897207	861658	806568	733280	643878	541086	428142	308654	186497	66368.2	55290.2	162584	260400	345059	414481	467216	502351	519458	518546	500023	464688	413776	349130	273742	193765
3.84521	1.72509e-08	18.9988	300.303	1493.41	4610.19	10931	21886.9	38925.4	63371.1	96288.4	138357	189772	250164	318567	393410	472557	553380	632862	707739	774650	830305	871656	896060	901432	886363	850230	793266	716615	622398	513865	395929	277327	180750	166867	247710	356914	464849	561130	640330	698909	734465	745530	731498	692597	629861	545098	440850	320356	187605
3.90625	1.65137e-08	18.7493	296.827	1478.61	4572.67	10862.4	21792.1	38835.3	63355.9	96469	138913	190941	252235	321861	398252	479235	562097	643684	720534	789039	845614	886891	909901	912254	892311	849340	783670	696895	592243	475523	358121	266592	252750	331327	452637	581842	703207	808036	890498	946437	973020	968647	932928	866671	771846	651550	509993	352737	188965
3.96729	1.59597e-08	19.4878	308.973	1541.42	4774.05	11357.8	22819.3	40723.8	66527.4	101428	146224	201196	266011	339660	420441	505979	593292	678900	758964	829468	886416	926045	945050	940799	911552	856683	776941	674873	555767	430395	323639	288765	360899	495563	648148	797252	931193	1.0421e+06	1.12417e+06	1.17322e+06	1.18652e+06	1.16287e+06	1.10257e+06	1.00745e+06	880856	727734	555032	373855	213543
4.02832	1.62007e-08	20.9932	333.067	1662.65	5152.43	12263.8	24649.3	44002	71893.9	109611	157997	217321	287170	366381	453018	544400	637172	727427	810872	883030	939469	976047	989169	976045	934950	865502	769048	649374	514589	383308	302564	340085	475952	647836	823753	987918	1.13021e+06	1.24312e+06	1.32101e+06	1.35988e+06	1.35744e+06	1.31314e+06	1.22826e+06	1.10588e+06	951032	771014	576784	389209	267053
4.08936	1.77796e-08	22.829	362.13	1807.28	5598.69	13320.1	26757.4	47733.1	77927	118696	170902	234767	309759	394517	486837	583697	681354	775475	861335	934038	988780	1.02112e+06	1.02729e+06	1.00443e+06	950938	866783	753995	617759	469709	339935	303122	407485	584761	780470	971121	1.14354e+06	1.28836e+06	1.39837e+06	1.46816e+06	1.49416e+06	1.47468e+06	1.41003e+06	1.30257e+06	1.15684e+06	979747	781464	578527	405690	342099
4.15039	1.87324e-08	24.5468	389.084	1940.16	6004.66	14271.1	28635	51018.3	83175.6	126499	181836	249333	328321	417239	513625	614154	714749	810731	897042	968487	1.02003e+06	1.04706e+06	1.04577e+06	1.0134e+06	948559	851671	725554	577014	422254	307460	327252	479670	680315	887993	1.08415e+06	1.25705e+06	1.39784e+06	1.49968e+06	1.55762e+06	1.56865e+06	1.53184e+06	1.44847e+06	1.3221e+06	1.15876e+06	967466	761895	565924	429383	427572
4.21143	1.96015e-08	25.7888	408.306	2033.52	6285.36	14917.2	29886.4	53162.3	86521.7	131345	188427	257821	338717	429380	527141	628455	729016	823939	907987	975840	1.0224e+06	1.0431e+06	1.03425e+06	993309	919300	813211	678846	525160	374967	294455	370394	549683	758744	967110	1.15925e+06	1.32445e+06	1.45445e+06	1.54296e+06	1.58565e+06	1.58026e+06	1.52676e+06	1.42746e+06	1.28713e+06	1.11341e+06	917666	717854	546591	463007	513559
4.27246	2.08149e-08	26.3085	415.942	2068.42	6383.01	15123.3	30245	53697.9	87217.1	132117	189103	258116	338221	427551	523309	621837	718750	809122	887733	949343	989010	1.0024e+06	986143	938130	857934	747344	611570	462908	334420	307789	425983	613883	818459	1.01678e+06	1.19552e+06	1.34496e+06	1.45763e+06	1.528e+06	1.55257e+06	1.53001e+06	1.46125e+06	1.3497e+06	1.20142e+06	1.02573e+06	836731	657551	528938	504779	591795
4.3335	2.12656e-08	25.9659	409.816	2034.24	6265.48	14814.8	29564.6	52371.5	84859.7	128221	183033	249115	325426	410023	500072	591933	681299	763396	833226	885857	916724	921957	898714	845536	762804	653510	525176	395953	312741	347967	488650	670765	859751	1.03821e+06	1.19478e+06	1.32097e+06	1.41033e+06	1.45834e+06	1.46255e+06	1.42267e+06	1.34074e+06	1.22131e+06	1.07182e+06	903533	733888	591628	519979	549453	655493
4.39453	2.2877e-08	24.7199	389.313	1928.1	5924.42	13973.2	27811.3	49127.5	79367.2	119544	170074	230648	300143	376599	457243	538581	616552	686720	744526	785565	805887	802317	772801	716819	636001	535411	426946	338690	323882	409249	554536	720046	884380	1.0346e+06	1.16144e+06	1.2579e+06	1.31884e+06	1.34103e+06	1.32325e+06	1.26644e+06	1.17383e+06	1.05128e+06	907871	757363	621318	532300	522711	590391	699397
4.45557	2.40736e-08	22.6252	355.327	1754.59	5374.47	12634.3	25058.6	44101	70965.3	106438	150744	203438	263342	328533	396388	463684	526752	581674	624528	651652	659950	647212	612522	556824	484007	403385	335401	316371	372055	483759	620503	761880	895028	1.01078e+06	1.10214e+06	1.1639e+06	1.19252e+06	1.18629e+06	1.14545e+06	1.07232e+06	971604	850800	721324	600625	514517	490844	534885	621323	720021
4.5166	2.32663e-08	19.8377	310.348	1526.22	4654.63	10891.4	21494.9	37628.6	60204.9	89742.8	126250	169142	217199	268578	320875	371227	416477	453368	478780	490004	485057	463097	425035	374712	321390	284041	289718	349659	447883	563944	683411	796200	894613	972540	1.02526e+06	1.04948e+06	1.04349e+06	1.00726e+06	942670	853710	746951	632527	526107	450981	431994	472948	550417	637459	716012
4.57764	2.34213e-08	16.6392	258.868	1265.49	3834.83	8911.38	17455.9	30309.8	48064.1	70945.1	98724.9	130667	165513	201508	236481	267961	293338	310068	315920	309294	289700	258629	221545	192241	195092	244502	328374	429826	537378	642884	739733	822239	885547	925747	940041	926931	886386	820024	731341	626178	513847	409871	340290	334362	390112	475172	562302	636218	688616
4.63867	2.46916e-08	13.5058	208.53	1011.04	3036.26	6986.09	13535.5	23217.3	36315.8	52777.4	72147.4	93538.5	115637	136743	154857	167789	173306	169311	154043	126406	86889.5	45107.7	65013.1	139645	229945	328453	430651	532081	628117	714094	785524	838333	869105	875303	855464	809361	738130	644398	532535	409421	287486	197239	199435	284916	390243	487368	565155	617848	642362
4.69971	2.36536e-08	11.226	172.229	829.306	2471.98	5641.61	10833.3	18400	28467.5	40868.9	55106.4	70346.6	85455.2	99079.6	109790	116306	117891	115066	110978	113112	131570	171183	229314	301101	381965	467609	553740	635990	709983	771491	816623	842034	845125	824214	778679	709042	617004	505414	378192	240217	97617.4	50885	184967	308845	415126	499000	556803	586150	586086
4.76074	2.60404e-08	10.7553	165.734	802.376	2407.81	5541.02	10750.6	18496.3	29083.5	42617.6	58986.8	77878.5	98833.7	121341	144966	169502	195124	222479	252674	287091	327046	373385	426164	484502	546612	609941	671379	727480	774689	809567	829016	830485	812157	773114	713465	634460	538615	429979	315086	207210	145053	182623	272303	364947	444408	503758	539292	549343	534110
4.82178	2.54088e-08	12.2464	190.949	936.591	2851.42	6667.47	13166.5	23098.8	37108.6	55672.1	79054	107286	140170	177305	218130	261989	308192	356073	405036	454562	504192	553470	601859	648654	692903	733359	768486	796511	815536	823680	819259	800966	768067	720585	659501	587001	506860	425176	351710	301112	288475	314766	363974	418461	466494	501335	519595	520473	505612
4.88281	2.66825e-08	14.7899	232.404	1149.12	3527.63	8319.32	16572.1	29331.2	47539.4	71946.1	103030	140942	185473	236043	291728	351299	413287	476068	537947	597254	652423	702064	745011	780354	807433	825828	835317	835843	827476	810400	784923	751530	710964	664355	613379	560448	508880	462947	427511	406847	402750	413258	433396	457275	479847	497710	509349	515157	517366
4.94385	2.57998e-08	17.478	275.539	1366.77	4208.86	9955.74	19888.7	35295.1	57344.7	86970.2	124763	170891	225043	286405	353675	425105	498581	571727	642034	706996	764261	811767	847875	871474	882067	879810	865530	840687	807305	767848	725050	681700	640368	603131	571322	545414	525098	509549	497800	489081	483028	479722	479595	483240	491232	503977	521667	544281	571620
5.00488	2.74391e-08	19.7762	312.058	1549.17	4773.79	11298.1	22578.9	40077	65112.5	98724.4	141547	193707	254763	323666	398779	477925	558481	637507	711899	778566	834621	877559	905444	917063	912063	891056	855694	808707	753898	696052	640669	593361	558720	538880	532574	535603	542511	548327	549649	545065	535214	522653	511510	506728	512767	532093	564328	606653	655032
5.06592	2.61507e-08	21.4022	337.638	1675.58	5160.95	12207.1	24377.2	43229.7	70157.8	106236	152083	207753	272661	345554	424525	507075	590221	670638	744841	809384	861070	897171	915626	915237	895827	858395	805250	740154	668491	597408	535658	492360	473788	479517	502195	531653	558981	578188	586341	583331	571665	556256	543911	542010	556197	588090	634842	690783	749591
5.12695	2.79356e-08	22.2253	350.313	1736.75	5343.36	12622.7	25172.1	44570.1	72208.6	109132	155896	212455	278091	351384	430237	511944	593311	670811	740781	799631	844076	871358	879463	867320	834983	783805	716635	638113	555156	477683	418907	392313	402767	441070	491560	541064	581213	607724	619563	618510	608940	597494	592156	600280	625966	668450	722828	782274	840061
5.18799	2.55254e-08	22.2238	349.81	1731.67	5319.11	12543.4	24966.2	44113.9	71308.4	107507	153161	208113	271523	341853	416897	493858	569474	640189	702348	752418	787217	804136	801361	778064	734592	672666	595669	509199	422246	349370	311281	322761	374416	443771	513537	573823	619619	649227	663622	666193	662495	659609	664790	683387	716963	762876	815556	868407	915319
5.24902	2.4396e-08	21.468	337.297	1666.46	5108.01	12018.3	23862.8	42053.7	67785.4	101881	144662	195848	254501	319011	387141	456108	522717	583531	635069	674024	697481	703141	689524	656163	603807	534684	453018	366294	288525	245235	261475	326578	411307	496670	572947	635190	681350	711670	728461	735907	739615	745717	759471	783735	818075	859037	901338	939258	967747
5.31006	2.58538e-08	20.114	315.292	1553.89	4750.41	11145.4	22062.7	38754.7	62248.7	93204.3	131796	177625	229678	286324	345362	404117	459568	508524	547810	574481	586035	580620	557244	515992	458324	387638	310724	241842	209521	239701	315891	409012	502737	588732	662396	721417	765339	795421	814480	826573	836397	848367	865556	888832	916624	945400	970593	987604	992615
5.37109	2.62317e-08	18.3995	287.613	1413.28	4306.94	10071	19864	34757.9	55596.6	82869.5	116608	156316	200936	248864	298003	345859	389681	426621	453930	469156	470368	456378	427029	383594	329590	272677	228706	222729	266870	344913	437122	531392	620581	700224	767662	821754	862780	892316	913001	928118	940993	954262	969218	985442	1.00087e+06	1.0123e+06	1.01604e+06	1.00868e+06	987683
5.43213	2.28968e-08	16.6362	259.265	1269.94	3857.17	8987.35	17660.2	30778	49020.4	72732.7	101840	135791	173541	213579	253982	292531	326842	354540	373462	381883	378795	364270	340002	310221	283046	271112	287096	334072	404389	487716	575619	661928	742215	813457	873881	922893	960984	989553	1.01061e+06	1.02638e+06	1.03878e+06	1.04896e+06	1.05699e+06	1.06172e+06	1.06105e+06	1.05228e+06	1.03268e+06	1e+06	952945
5.49316	2.25269e-08	15.1747	235.902	1152.58	3491.72	8114.55	15902.7	27640.6	43903.7	64963.7	90716.7	120643	153805	188879	224232	258037	288423	313664	332410	343959	348587	347936	345399	346222	356753	382399	425292	483698	553410	629468	707187	782579	852515	914777	968069	1.01197e+06	1.04682e+06	1.07352e+06	1.09324e+06	1.10711e+06	1.11584e+06	1.11951e+06	1.11741e+06	1.10812e+06	1.08974e+06	1.06023e+06	1.01777e+06	961222	890382
5.5542	2.19848e-08	14.3089	222.263	1085.28	3286.55	7636.8	14969.3	26033.2	41394.3	61351.7	85878.7	114593	146762	181346	217072	252556	286446	317599	345275	369334	390419	410044	430534	454702	485253	524071	571707	627283	688800	753621	818939	882125	940971	993824	1.03963e+06	1.07791e+06	1.10863e+06	1.13204e+06	1.14847e+06	1.15807e+06	1.16066e+06	1.15558e+06	1.14176e+06	1.11779e+06	1.08214e+06	1.03345e+06	970794	893969	803696
5.61523	2.34431e-08	14.1257	219.699	1074.56	3260.96	7597.17	14939.2	26081.4	41663.4	62093.5	87492.4	117666	152105	190027	230433	272210	314241	355537	395368	433374	469645	504741	539623	575492	613554	654745	699507	747662	798436	850588	902611	952935	1.00011e+06	1.04292e+06	1.08043e+06	1.11199e+06	1.13714e+06	1.1555e+06	1.16665e+06	1.17001e+06	1.1648e+06	1.14998e+06	1.12437e+06	1.08676e+06	1.03609e+06	971654	893307	801615	697994
5.67627	2.44684e-08	14.4352	225.036	1103.65	3359.74	7855.4	15510.2	27203.8	43684.1	65488.8	92886	125839	164001	206730	253145	302189	352724	403628	453897	502732	549616	594342	637017	678003	717827	757059	796173	835442	874863	914146	952750	989955	1.02494e+06	1.05686e+06	1.08488e+06	1.10817e+06	1.12594e+06	1.13732e+06	1.14138e+06	1.13708e+06	1.12331e+06	1.09892e+06	1.06281e+06	1.01407e+06	952132	876874	788775	688996	579429
5.7373	2.45819e-08	14.8821	232.483	1142.81	3487.88	8178.16	16197.9	28506.7	45946.2	69156.2	98510.2	134072	175578	222444	273805	328564	385476	443231	500548	556265	609420	659306	705510	747914	786667	822128	854780	885141	913669	940683	966311	990462	1.01283e+06	1.0329e+06	1.04999e+06	1.06325e+06	1.0717e+06	1.07427e+06	1.06977e+06	1.057e+06	1.03479e+06	1.00204e+06	957866	901701	833379	753257	662281	562048	454828
5.79834	2.52903e-08	15.116	236.422	1163.71	3556.8	8352.83	16571.7	29217.4	47181.9	71160	101579	138552	181851	230912	284856	342548	402657	463744	524351	583093	638742	690300	737049	778581	814799	845889	872270	894514	913262	929130	942618	954044	963489	970778	975481	976930	974264	966471	952458	931114	901396	862416	813533	754454	685322	606801	520168	427407	331429
5.85938	2.50305e-08	14.8838	232.858	1146.56	3505.73	8236.42	16348.5	28838.7	46596.6	70319.2	100442	137091	180054	228782	282410	339806	399632	460424	520676	578929	633854	684319	729451	768661	801663	828456	849291	864614	875001	881079	883452	882632	878984	872685	863708	851813	836569	817380	793533	764258	728800	686508	636928	579904	515692	445092	369636	291993	217082
5.92041	2.58221e-08	14.0514	219.725	1081.36	3304.84	7760.95	15398.2	27151.9	43855.5	66162.4	94481	128930	169313	215120	265547	319539	375845	433090	489848	544720	596405	643755	685826	721904	751515	774419	790591	800192	803531	801030	793191	780563	763715	743209	719567	693231	664526	633618	600479	564885	526436	484628	438962	389093	335040	277488	218409	162731	123041
5.98145	2.66543e-08	12.6043	196.873	967.82	2954.62	6931.31	13738.8	24204.2	39063.5	58893.7	84057.4	114665	150557	191302	236216	284400	334781	386171	437323	486987	533958	577121	615479	648176	674503	693910	706002	710546	707480	696920	679178	654785	624497	589303	550404	509158	466992	425252	385012	346858	310721	275820	240805	204068	164209	120723	76051.6	48803.3	79044.5
6.04248	2.69821e-08	10.6612	166.302	816.529	2490.03	5836.05	11559.6	20355.5	32846.5	49528.9	70729.7	96577.6	126988	161662	200097	241609	285361	330393	375656	420040	462405	501603	536504	566017	589114	604866	612474	611320	601006	581419	552777	515683	471174	420765	366499	311020	257674	210619	174581	153200	145621	145460	144805	137840	121594	96167.2	68096.8	64407.6	106246
6.10352	2.62942e-08	8.53924	133.259	654.855	1999.69	4695.69	9324.23	16471.6	26683.3	40423.6	58042.1	79747.6	105590	135448	169025	205842	245247	286414	328354	369928	409867	446799	479289	505885	525176	535865	536839	527254	506610	474829	432330	380103	319813	254028	186934	127087	96044	115921	162217	209758	248818	274956	285745	280096	258307	222659	179349	144389	148453
6.16455	2.59171e-08	6.93404	109.154	541.591	1671.42	3970.29	7982.02	14287.3	23466.7	36062.4	52540.4	73252.1	98398.4	127995	161841	199495	240261	283176	327022	370346	411498	448684	480039	503713	517961	521257	512393	490595	455631	407931	348762	280587	208182	143048	116528	154733	223984	297046	363252	416957	454346	472744	470526	447221	403759	343054	271687	205547	181654
6.22559	2.45539e-08	6.91692	110.75	558.83	1753.25	4231.52	8637.5	15683.2	26102.4	40597.8	59783.4	84125.2	113883	149057	189345	234107	282351	332738	383601	432995	478763	518629	550300	571593	580568	575674	555897	520931	471398	409207	338348	266979	212609	204296	251775	330093	416346	497980	567432	619435	650156	656989	638566	594882	527531	440269	340773	247075	205179
6.28662	2.4694e-08	8.69821	140.083	710.332	2237.54	5417.2	11082.2	20148.9	33551.1	52165.5	76732.5	107777	145532	189879	240292	295813	355044	416168	476994	535037	587617	631985	665473	685651	690507	678638	649460	603484	542716	471416	397662	336251	309950	335802	405030	495444	589378	675287	745275	793655	816379	810879	776084	712517	622524	510884	386822	272038	224227
6.34766	2.44994e-08	11.3353	182.134	921.181	2893.45	6983.38	14238.3	25794.3	42788.3	66261.9	97060.7	135738	182467	236969	298463	365645	436692	509303	580772	648094	708101	757623	793672	813637	815505	798093	761320	706566	637230	559714	485141	431198	418935	457700	535518	631922	729925	817521	886190	929818	944198	926871	877116	796034	686787	555300	412781	286085	245284
6.40869	2.32722e-08	14.0414	224.886	1133.66	3548.88	8535.98	17343.3	31308.5	51749.8	79849.7	116537	162374	217462	281362	353049	430893	512685	595689	676747	752405	819083	873264	911706	931675	931190	909287	866330	804429	728063	645130	568489	516771	509322	552415	633373	732125	831403	918567	984558	1.02296e+06	1.02953e+06	1.00199e+06	940022	845330	721924	576996	424187	296682	272666
6.46973	2.18914e-08	16.3791	261.631	1315.37	4106.61	9850.66	19959.8	35932.9	59229.5	91137.4	132641	184297	246133	317569	397369	483636	573845	664918	753340	835318	906962	964505	1.00454e+06	1.02426e+06	1.02173e+06	996168	948290	880716	798635	710826	631021	578124	570584	613586	694327	792715	891063	976230	1.03882e+06	1.07229e+06	1.07249e+06	1.03739e+06	967117	863984	732854	582286	428677	311180	306278
6.53076	2.14205e-08	18.0902	288.378	1446.89	4507.99	10791.3	21820.8	39201.8	64483.8	99016.2	143807	199396	265743	342155	427242	518915	614432	710484	803328	888957	963299	1.02245e+06	1.06292e+06	1.08189e+06	1.07749e+06	1.04908e+06	997582	925917	839630	747880	664688	608957	598827	639341	717810	814040	910039	992413	1.05167e+06	1.08135e+06	1.07748e+06	1.03839e+06	964641	859121	727512	579704	434574	333879	342073
6.5918	1.99268e-08	19.0206	302.755	1516.73	4718.46	11278	22770.2	40845.1	67084.3	102851	149148	206483	274765	353227	440387	534056	631384	728962	822954	909277	983811	1.04263e+06	1.08226e+06	1.09991e+06	1.0938e+06	1.06335e+06	1.00961e+06	935567	846821	752510	666540	607687	594197	631478	707005	800458	893736	973484	1.03038e+06	1.05822e+06	1.05335e+06	1.01447e+06	942527	840921	715967	578473	448306	364138	374165
6.65283	2.1166e-08	19.1013	303.726	1520.03	4723.84	11279.2	22749.1	40765.2	66883.6	102437	148392	205222	272799	350328	436306	528537	624179	719846	811747	895861	968144	1.02476e+06	1.06232e+06	1.07813e+06	1.07047e+06	1.03882e+06	984193	909506	820162	724988	637536	576478	560541	595703	669335	760858	852278	930602	986945	1.01552e+06	1.01307e+06	978636	913471	821229	708433	585834	471763	397241	396722
6.71387	1.97036e-08	18.3475	291.598	1458.63	4530.86	10813.3	21799	39043.8	64028.4	98016.3	141918	196168	260629	334519	416386	504111	594966	685703	772694	852094	920041	972871	1.00735e+06	1.02092e+06	1.0119e+06	979787	925498	851741	763580	669395	582362	521321	505910	542401	617189	709149	800690	879559	937568	969479	972434	945704	890642	810776	712156	604219	501676	426874	405115
6.7749	1.87412e-08	16.8704	268.208	1342.06	4170.13	9955.52	20076.1	35968.9	59002.9	90347.7	130847	180906	240397	308598	384160	465116	548928	632572	712662	785610	847799	895794	926549	937630	927434	895420	842373	770756	685283	593975	509961	452936	443800	487686	568278	663816	757732	838984	900302	937045	946676	928539	883795	815449	728493	630299	531484	447214	396624
6.83594	1.77023e-08	14.9036	237.345	1189.63	3702.62	8853.75	17882.5	32088	52714.7	80834	117228	162284	215911	277473	345760	418992	494857	570588	643072	708990	764988	807859	834744	843334	832081	800423	749046	680249	598596	512181	434951	388579	394440	452771	543028	644015	741207	825161	889583	930356	945130	933165	895263	833732	752398	656687	553928	454106	371093
6.89697	1.77181e-08	12.8567	205.568	1034.35	3231.29	7754.33	15715.5	28291.6	46622	71700.9	104270	144718	193001	248573	310361	376754	445639	514465	580342	640176	690815	729234	752721	759075	746820	715433	665636	599834	522924	443960	379064	352160	380668	455903	555292	660476	759471	844285	909368	950939	966725	955864	918847	857462	774718	674776	562912	445707	331923
6.95801	1.70198e-08	11.3735	182.985	926.067	2908.67	7015.22	14283.9	25825.2	42726.6	65949.7	96225	133955	179129	231261	289347	351865	416799	481697	543774	600034	647423	683010	704176	708821	695595	664152	615509	552606	481378	412813	365547	362323	411412	498113	602072	708134	806068	888689	950813	988823	1.0005e+06	984975	942663	875215	785405	676980	554477	423003	288014
7.01904	1.6957e-08	11.1785	180.584	917.202	2889.91	6989.13	14264.6	25842.9	42829.9	66203.9	96708.2	134750	180311	232886	291439	354403	419705	484837	546954	603012	649932	684782	704994	708581	694396	662436	614271	553736	488168	430334	399227	412698	472171	562563	666322	770009	864039	941437	997114	1.02755e+06	1.03065e+06	1.00573e+06	953468	875801	775883	657957	527299	390420	256562
7.08008	1.46487e-08	12.4714	201.046	1018.95	3203.52	7730.56	15742.9	28457.3	47056.3	72571.6	105768	147034	196294	252940	315799	383130	452670	521709	587210	645959	694749	730585	750914	753869	738554	705384	656556	596787	534473	483026	460030	479315	539999	628323	728258	826841	914451	984013	1.03042e+06	1.05028e+06	1.04176e+06	1.00456e+06	939891	850417	740264	615162	483080	356527	259768
7.14111	1.48062e-08	14.7054	235.853	1189.53	3722.28	8941.85	18130.2	32634.3	53742.8	82554.9	119854	165991	220793	283500	352731	426504	502286	577090	647619	710430	762145	799674	820464	822761	805912	770714	719886	658765	596269	545692	523155	540461	596517	678782	771894	862808	941628	1.0011e+06	1.03613e+06	1.04351e+06	1.02182e+06	971325	894004	793589	675803	549131	427107	333761	304678
7.20215	1.26137e-08	17.1713	274.08	1375.91	4286.2	10251.8	20698.5	37104.7	60861	93126.1	134689	185848	246316	315159	390780	470938	552826	633184	708457	774992	829254	868079	888924	890150	871314	833515	779836	715950	650897	597535	570860	581743	629526	702684	786232	866960	934728	982195	1.00439e+06	998422	963362	900182	811813	703389	583003	463855	369173	334094	375471
7.26318	1.01698e-08	19.3471	307.609	1538.37	4774.53	11378.3	22891.1	40891.7	66842.2	101933	146936	202082	266968	340498	420879	505654	591793	675824	754010	822557	877852	916716	936668	936195	915042	874528	817936	751029	682660	625047	592187	594408	631646	693327	764886	833119	887854	921860	930441	911150	863643	789668	693245	581320	465683	367892	324230	360330	452249
7.32422	9.93982e-09	20.8943	331.144	1650.84	5107.58	12134.3	24337.2	43342.8	70634.6	107392	154342	211637	278762	354490	436885	523346	610713	695410	773635	841574	895646	932757	950554	947688	924077	881179	822330	753155	682049	620361	581022	573859	599383	647992	705726	759684	799964	819692	814628	782866	724689	642624	541903	432024	331622	277907	308529	403277	520163
7.38525	8.88722e-09	21.603	341.407	1697.19	5236.14	12404.6	24808.9	44057.2	71594.3	108540	155542	212664	279296	354122	435132	519679	604590	686320	761145	825375	875595	908911	923183	917270	891248	846650	786720	716739	644397	579937	535072	519041	532848	567870	610956	649826	675171	680730	662871	620265	553741	466452	364866	262965	197408	225655	326778	448746	568619
7.44629	7.52395e-09	21.3624	336.681	1669.08	5135.11	12131.1	24192.9	42839.7	69412.7	104920	149903	204326	267506	338092	414078	492878	571438	646389	714235	771564	815265	842759	852207	842710	814503	769120	709595	640690	569183	504031	455618	432536	436193	458853	488233	512929	524531	517617	489256	438600	366655	276363	174098	85961.7	125156	241832	365699	483803	589913
7.50732	7.03497e-09	20.1478	316.626	1565.08	4800.79	11306.9	22479.4	39679.6	64084.2	96544.5	137466	186715	243566	306683	374155	443563	512100	576713	634284	681814	716627	736558	740135	726741	696747	651638	594138	528376	460120	397021	348282	322095	320225	335329	355681	370921	373940	360560	328907	279001	212722	135076	68560.9	104610	201106	305005	405901	498471	578728
7.56836	5.75846e-09	18.0188	282.248	1390.49	4250.65	9975.96	19761.6	34752.1	55909.9	83894.4	118961	160887	208936	261851	317894	374918	430479	481964	526750	562367	586662	597958	595188	578019	546941	503349	449626	389288	327282	270524	228244	209549	215709	237138	261766	281221	291072	289817	278385	260220	241767	232415	241439	271848	318789	374428	431799	485633	532102
7.62939	5.66884e-09	15.1281	236.054	1158.3	3526.39	8241.22	16254	28454.6	45564	68037.4	95987	129130	166765	207780	250694	293726	334887	372097	403311	426649	440523	443757	435685	416243	386035	346431	299715	249460	201440	165298	153857	171647	208061	250645	292009	328423	358181	380815	396705	406837	412595	415552	417259	419059	421943	426485	432842	440777	449700
7.69043	4.26329e-09	11.7621	182.774	893.09	2707.34	6299.65	12370	21558.8	34366.5	51084	71739.8	96067	123494	153157	183938	214520	243465	269292	290576	306045	314667	315752	309045	294841	274154	248998	222873	201404	192179	201579	229958	272169	322059	374723	426528	474689	516955	551450	576611	591196	594339	585635	565272	534192	494309	448803	402463	361887	334754
7.75146	4.90069e-09	8.50497	132.184	646.375	1962.22	4575.86	9012.86	15772.3	25274.4	37815.8	53533.9	72383.5	94126.2	118332	144391	171541	198899	225501	250359	272513	291105	305464	315211	320395	321663	320456	319171	321144	330194	349596	380897	423389	474522	530705	587963	642303	689908	727263	751272	759383	749718	721212	673749	608316	527224	434555	337380	249494	199681
7.8125	4.90227e-09	6.72005	106.818	534.974	1665.63	3988.92	8078.31	14551.3	24024.4	37064.1	54136.4	75556.7	101444	131684	165895	203423	243337	284459	325408	364673	400716	432095	457622	476550	488789	495136	497495	498986	503763	516325	540278	577045	625284	681310	740047	795916	843452	877666	894293	889967	862373	810360	734039	634848	515615	380766	237509	107909	124150
7.87354	4.75329e-09	7.9468	129.129	660.013	2093.68	5100.04	10488.5	19154.2	32011.4	49916.2	73585	103513	139901	182593	231034	284251	340866	399134	457024	512324	562786	606303	641110	666018	680665	685784	683450	677229	672063	673632	687033	715079	757137	809221	865137	917813	960314	986440	991079	970410	922047	845124	740336	609926	457606	288424	108574	75070.5	254577
7.93457	4.7589e-09	11.1007	179.883	916.622	2897.99	7033.96	14410.6	26211.5	43623.4	67729.7	99402.5	139197	187262	243264	306347	375121	447689	521714	594529	663282	725124	777421	817998	845405	859194	860200	850793	835028	818540	807909	809280	826440	859260	903530	952168	996919	1.0297e+06	1.04345e+06	1.03251e+06	992933	922545	821034	689961	532763	354967	166842	81679.6	261110	452202
7.99561	6.16981e-09	14.6118	235.316	1191.89	3746.25	9040.95	18418.9	33319.4	55155.7	85184.5	124374	173280	231948	299829	375749	457905	543913	630903	715661	794805	865009	923250	967078	994902	1.00628e+06	1.00219e+06	985270	959965	932364	909582	898369	903098	924007	956806	993891	1.02625e+06	1.04509e+06	1.04284e+06	1.01368e+06	953804	861486	737182	583579	406019	216049	99349.6	258401	463644	660642
8.05664	6.36423e-09	17.7721	284.798	1435.56	4490.85	10787.8	21878.1	39400.4	64935.8	99855.7	145173	201407	268475	345620	431372	523573	619435	715666	808633	894571	969829	1.03114e+06	1.07592e+06	1.10253e+06	1.11058e+06	1.10121e+06	1.07725e+06	1.04333e+06	1.00571e+06	971653	948040	939452	946348	964535	986294	1.00236e+06	1.00371e+06	982703	933687	853244	740311	596261	425280	237266	99680.1	245027	458820	669861	863736
8.11768	7.78466e-09	20.2413	323.124	1622.6	5057	12102.9	24455.4	43882.2	72061.8	110417	159956	221131	293729	376801	468642	566820	668263	769394	866321	955067	1.03183e+06	1.09325e+06	1.13674e+06	1.16071e+06	1.16488e+06	1.1505e+06	1.12047e+06	1.07942e+06	1.03348e+06	989625	954448	932355	923872	925066	928519	925239	906483	864977	795550	695407	564244	404450	222805	74631.6	230326	448629	665990	869830	1.05018e+06
8.17871	8.63438e-09	21.8283	347.356	1738.78	5402.06	12888.1	25960.2	46436	76015.6	116108	167668	231055	305930	391194	484975	584672	687061	788442	884840	972246	1.04688e+06	1.10547e+06	1.14552e+06	1.16561e+06	1.16557e+06	1.14672e+06	1.11192e+06	1.06559e+06	1.01339e+06	961681	916335	881247	856863	839638	822844	798274	757971	695438	606283	488475	342414	171216	36581.4	234834	450170	664755	869080	1.05387e+06	1.21035e+06
8.23975	8.19464e-09	22.4341	355.99	1776.95	5504.86	13095.6	26301.3	46907.9	76560.3	116589	167851	230597	304374	387976	479447	576134	674802	771792	863227	945248	1.01427e+06	1.06725e+06	1.10194e+06	1.11711e+06	1.11275e+06	1.09018e+06	1.05209e+06	1.00247e+06	946288	888925	835230	788305	748383	712411	674688	628272	566494	484080	377805	246887	94916.6	93134.9	281050	481242	683238	878306	1.05769e+06	1.21289e+06	1.33613e+06
8.30078	8.25918e-09	22.0371	348.741	1735.96	5362.8	12721.2	25475.3	45300.3	73713.6	111909	160608	219941	289360	367607	452726	542129	632713	721020	803442	876440	936784	981793	1.00955e+06	1.01908e+06	1.01051e+06	985115	945285	894398	836495	775762	715792	658724	604509	550698	492957	426189	345892	249802	143106	92320.9	206948	371364	550211	733013	911344	1.07699e+06	1.22197e+06	1.33887e+06	1.42118e+06
8.36182	9.10466e-09	20.6883	326.475	1620.44	4991.11	11803.6	23564.1	41768	67742.9	102498	146593	200034	262207	331859	407120	485579	564396	640465	710594	771709	821065	856442	876318	880004	867723	840610	800634	750410	692891	630943	566839	501763	435514	366626	293164	214897	141477	124792	208503	339256	489949	650640	814076	973176	1.12074e+06	1.24964e+06	1.35314e+06	1.4253e+06	1.46126e+06
8.42285	9.43633e-09	18.5122	291.228	1440.86	4423.3	10425	20738.6	36626.1	59180.3	89195.6	127058	172662	225367	283984	346817	411734	476283	537828	593718	641456	678863	704238	716470	715115	700417	673257	635036	587477	532378	471349	405598	335945	263402	191617	136848	144776	224967	340297	473491	617304	766311	915013	1.05752e+06	1.18765e+06	1.29923e+06	1.38639e+06	1.44393e+06	1.4676e+06	1.45445e+06
8.48389	9.92123e-09	15.7155	246.36	1214.43	3714.12	8719.54	17276.2	30385.1	48887.4	73361.1	104035	140732	182838	229311	278721	329323	379157	426166	468327	503782	530953	548638	556068	552927	539321	515701	482761	441328	392326	336924	277231	218538	175751	178803	240308	339906	460766	594424	735284	878282	1.01819e+06	1.14951e+06	1.2666e+06	1.36392e+06	1.43628e+06	1.47917e+06	1.48902e+06	1.46341e+06	1.40135e+06
8.54492	9.76295e-09	12.6201	197.128	968.201	2950.19	6900.55	13622.1	23871.7	38273.3	57241.5	80923.5	109163	141488	177130	215058	254043	292731	329729	363681	393344	417637	435674	446763	450396	446226	434066	413960	386386	352758	316476	284883	271275	291393	351314	444319	560323	690934	829330	969382	1.10516e+06	1.23081e+06	1.34061e+06	1.42913e+06	1.49147e+06	1.52351e+06	1.52212e+06	1.48539e+06	1.41276e+06	1.30512e+06
8.60596	1.07013e-08	9.76488	152.415	748.381	2281.02	5340.52	10561.5	18559.9	29875.1	44919.9	63944.8	87015.3	114004	144595	178299	214473	252339	291005	329474	366655	401370	432366	458342	478014	490214	494069	489276	476544	458265	439435	428475	436564	473661	543199	641267	760190	891621	1.02764e+06	1.16084e+06	1.28433e+06	1.39167e+06	1.47701e+06	1.53527e+06	1.5623e+06	1.55509e+06	1.51194e+06	1.43255e+06	1.31817e+06	1.17152e+06
8.66699	1.15543e-08	8.08034	127.486	633.691	1958.41	4656.96	9369.99	16781.9	27577.7	42400.6	61809.4	86237.9	115955	151026	191281	236278	285284	337259	390861	444461	496191	544018	585851	619691	643826	657092	659219	651280	636278	619785	610253	618080	652517	717619	810719	924447	1.04963e+06	1.17704e+06	1.2981e+06	1.40504e+06	1.49104e+06	1.55029e+06	1.57818e+06	1.5714e+06	1.52813e+06	1.44808e+06	1.33261e+06	1.18472e+06	1.00901e+06
8.72803	1.0361e-08	8.47256	136.036	688.332	2165.65	5242.01	10732.4	19548.8	32645.8	50958	75330.6	106447	144756	190403	243173	302441	367148	435796	506475	576915	644574	706767	760821	804279	835142	852158	855178	845577	826745	804558	787503	785792	808781	861357	941864	1.04319e+06	1.15551e+06	1.26857e+06	1.37281e+06	1.45982e+06	1.52255e+06	1.55541e+06	1.55436e+06	1.51704e+06	1.44282e+06	1.3329e+06	1.19032e+06	1.02005e+06	829233
8.78906	1.08291e-08	10.4992	169.532	862.157	2724.45	6618.93	13591.7	24812.2	41498	64827.5	95845.1	135365	183874	241454	307708	381717	462021	546636	633100	718564	799912	873931	937502	987837	1.02274e+06	1.04091e+06	1.04229e+06	1.02842e+06	1.00286e+06	971545	942815	926665	932599	966386	1.0276e+06	1.10984e+06	1.20316e+06	1.29668e+06	1.38018e+06	1.44483e+06	1.48353e+06	1.49101e+06	1.46392e+06	1.40087e+06	1.3025e+06	1.17157e+06	1.01309e+06	834776	648631
8.8501	9.98329e-09	13.0538	210.509	1068.87	3371.45	8173.56	16744.6	30488.7	50848.4	79195	116713	164284	222378	290964	369435	456574	550540	648909	748741	846702	939210	1.02263e+06	1.09351e+06	1.1488e+06	1.18616e+06	1.20424e+06	1.20298e+06	1.18395e+06	1.15067e+06	1.10885e+06	1.06643e+06	1.03296e+06	1.0179e+06	1.02786e+06	1.06393e+06	1.12106e+06	1.18989e+06	1.25944e+06	1.31917e+06	1.36007e+06	1.37514e+06	1.3595e+06	1.31053e+06	1.22788e+06	1.11353e+06	972074	811277	643945	493125
8.91113	1.09164e-08	15.4658	248.783	1259.92	3963.29	9581.43	19571.9	35530.7	59076.9	91725	134752	189070	255107	332709	421076	518725	623498	732610	842746	950194	1.05102e+06	1.1413e+06	1.21731e+06	1.27584e+06	1.31442e+06	1.33163e+06	1.32734e+06	1.30301e+06	1.2619e+06	1.20928e+06	1.15241e+06	1.1001e+06	1.0615e+06	1.04388e+06	1.05004e+06	1.07693e+06	1.1166e+06	1.15863e+06	1.19257e+06	1.20941e+06	1.20233e+06	1.16692e+06	1.10128e+06	1.00614e+06	885110	745366	599748	472088	404280
8.97217	1.01329e-08	17.4298	279.745	1413.43	4435.63	10697.3	21797	39470.4	65459.8	101373	148539	207870	279740	363884	459338	564410	676698	793155	910198	1.02386e+06	1.12998e+06	1.22442e+06	1.30332e+06	1.36335e+06	1.40196e+06	1.41761e+06	1.41008e+06	1.38056e+06	1.33195e+06	1.26886e+06	1.19768e+06	1.12622e+06	1.06298e+06	1.01554e+06	988380	981000	987768	999661	1.00677e+06	1.00028e+06	973552	922585	846237	746516	629408	507267	404899	364980	415568
9.0332	9.61694e-09	18.829	301.654	1521.28	4764.9	11468.8	23322.3	42146.5	69753.8	107797	157621	220113	295588	383687	483317	592637	709078	829427	949938	1.0665e+06	1.17483e+06	1.2707e+06	1.35019e+06	1.4099e+06	1.44721e+06	1.46053e+06	1.44944e+06	1.41487e+06	1.35921e+06	1.28639e+06	1.20177e+06	1.11202e+06	1.02465e+06	947027	884911	840570	811617	791501	771546	743303	700228	638580	558014	462643	364278	291267	290925	373582	498042
9.09424	1.02716e-08	19.6618	314.545	1583.93	4953.53	11904	24167.9	43602	72040.4	111139	162223	226139	303138	392781	493882	604498	721968	842989	963744	1.08007e+06	1.18767e+06	1.28229e+06	1.36001e+06	1.41746e+06	1.45199e+06	1.46193e+06	1.44672e+06	1.40702e+06	1.34475e+06	1.26314e+06	1.16661e+06	1.06064e+06	951511	845815	749686	667590	600907	547019	499832	451763	396129	329084	251788	177279	152968	221964	339189	469616	598500
9.15527	8.9444e-09	20.0108	319.765	1608.29	5023.4	12056	24443.2	44036.2	72651.4	111913	163100	227001	303801	392987	493304	602749	718609	837553	955758	1.06908e+06	1.17325e+06	1.26408e+06	1.33773e+06	1.39085e+06	1.42085e+06	1.42606e+06	1.40581e+06	1.36056e+06	1.29192e+06	1.2026e+06	1.09627e+06	977485	851368	723373	598891	482781	378747	288548	211215	142801	77600.1	20187.6	76805.8	165091	264292	370861	480281	587170	685742
9.21631	1.00199e-08	20.0212	319.628	1605.96	5010.59	12011.2	24322.3	43761.3	72099.1	110903	161386	224264	299648	386953	484864	591329	703609	818372	931817	1.03985e+06	1.13829e+06	1.22303e+06	1.29034e+06	1.33699e+06	1.36049e+06	1.35922e+06	1.33257e+06	1.28098e+06	1.20597e+06	1.11005e+06	996701	870132	735151	596968	461101	333643	222929	146489	136502	182899	244683	307264	369064	431574	496080	562394	628546	691089	745676
9.27734	7.43637e-09	19.8717	316.955	1590.95	4958.41	11872.3	24011	43143.8	70980.7	109018	158387	219721	293043	377689	472273	574690	682169	791369	898515	999566	1.09041e+06	1.16708e+06	1.22595e+06	1.26396e+06	1.27879e+06	1.26902e+06	1.23423e+06	1.1751e+06	1.09344e+06	992176	875382	748351	617896	493252	388109	322589	314236	355103	419146	486914	549090	602272	646106	681731	710760	734501	753390	766717	772682
9.33838	8.13893e-09	19.733	314.42	1576.47	4907.37	11734.8	23699.9	42520.9	69843.5	107086	155293	215000	286131	367924	458902	556881	659032	761979	861940	954901	1.03681e+06	1.10381e+06	1.15241e+06	1.17975e+06	1.18375e+06	1.16331e+06	1.11841e+06	1.05031e+06	961601	856483	741130	624571	520311	447757	426923	460947	531021	614652	696551	768040	824626	864466	887500	894888	888542	870676	843368	808184	765920
9.39941	7.27037e-09	19.7176	313.772	1571.07	4883.47	11659.7	23509.4	42105.3	69031.4	105629	152849	211124	280263	359388	446904	540521	637314	733834	826254	910549	982701	1.03892e+06	1.07587e+06	1.09089e+06	1.0822e+06	1.04911e+06	992223	913710	817669	710875	604223	515055	467408	480072	547299	645480	752875	855177	943569	1.0127e+06	1.05958e+06	1.08303e+06	1.08331e+06	1.06188e+06	1.02113e+06	964068	894023	814290	727811
9.46045	7.46495e-09	19.8409	315.228	1575.73	4889.42	11652.7	23450.4	41914.9	68572.6	104688	151119	208187	275579	352284	436575	526030	617607	707756	792574	867999	930015	974890	999404	1.0011e+06	978498	931401	861169	771247	668132	563414	477473	440586	474795	568620	693174	825585	951431	1.06147e+06	1.14954e+06	1.21164e+06	1.24553e+06	1.25049e+06	1.22721e+06	1.17763e+06	1.10474e+06	1.01237e+06	904905	786990	663227
9.52148	8.15988e-09	20.0163	317.407	1583.53	4903.85	11663	23421.1	41769.3	68174.7	103824	149477	205343	270983	345256	426297	511555	597869	681589	758740	825218	877009	910429	922367	910543	873779	812323	728344	626901	518210	423002	378926	420018	532293	678808	834000	982909	1.11584e+06	1.22592e+06	1.30821e+06	1.35943e+06	1.37784e+06	1.3632e+06	1.31669e+06	1.24083e+06	1.13931e+06	1.01677e+06	878602	730624	578919
9.58252	4.92577e-09	20.0865	317.84	1582.26	4889.16	11602	23244.8	41356.1	67332.2	102273	146836	201117	264561	335901	413161	493685	574225	651067	720204	777529	819064	841199	840942	816181	765976	690956	594039	482222	371958	303034	332732	453758	615710	788476	956581	1.11011e+06	1.24168e+06	1.34559e+06	1.41759e+06	1.45489e+06	1.45621e+06	1.4218e+06	1.35338e+06	1.2541e+06	1.12835e+06	981611	820240	651353	483043
9.64355	4.81657e-09	19.8741	313.745	1558.22	4803.44	11371.1	22726.2	40330.6	65489.4	99198.7	142007	193898	254208	321578	393954	468626	542321	611332	671690	719364	750481	761563	749773	713168	650995	564138	456113	336424	234900	232179	352625	523117	706499	887441	1.05635e+06	1.2057e+06	1.32925e+06	1.42197e+06	1.48012e+06	1.50136e+06	1.48489e+06	1.43141e+06	1.34322e+06	1.22402e+06	1.0789e+06	914124	737086	556624	384792
9.70459	3.18524e-09	19.2252	302.732	1499.7	4611.21	10887.7	21702	38407.6	62189.3	93918.9	134024	182382	238240	300181	366124	433375	498716	558540	609013	646276	666651	666870	644302	597180	524873	428313	311273	187374	133337	248826	422863	609492	795633	972857	1.13396e+06	1.27252e+06	1.38297e+06	1.4608e+06	1.5027e+06	1.50681e+06	1.47273e+06	1.40168e+06	1.29638e+06	1.16107e+06	1.00137e+06	824231	638184	454626	294218
9.76562	5.41714e-09	18.0408	283.293	1399.5	4291.05	10102.8	20078.9	35427.9	57184.4	86075.3	122400	165935	215867	270762	328578	386712	442093	491312	530778	556904	566307	556009	523634	467603	387300	283306	158224	41182.9	164174	337731	519758	702924	880612	1.04628e+06	1.19363e+06	1.31684e+06	1.41084e+06	1.47158e+06	1.4962e+06	1.48326e+06	1.43276e+06	1.34629e+06	1.22692e+06	1.07923e+06	909187	724241	534013	353755	222081
9.82666	3.55451e-09	16.297	255.137	1256.6	3841.15	9015.58	17861.2	31411.4	50527.2	75778.3	107339	144904	187635	234139	282480	330233	374573	412392	440454	455559	454738	435436	395717	334478	251810	150427	58395.3	142601	294072	459352	630048	799805	962390	1.11164e+06	1.24165e+06	1.34703e+06	1.42315e+06	1.46636e+06	1.47422e+06	1.4456e+06	1.38085e+06	1.28175e+06	1.15157e+06	994981	818011	628258	436121	262090	177959
9.8877	3.37253e-09	14.0663	219.549	1078.1	3285.76	7689.12	15187.4	26626.6	42692.9	63811.9	90060.9	121100	156131	193879	232613	270200	304184	331912	350682	357932	351480	329870	292996	243640	192313	169704	215212	317693	449472	595829	748057	899227	1.04298e+06	1.17331e+06	1.28458e+06	1.37173e+06	1.43049e+06	1.45753e+06	1.45068e+06	1.40906e+06	1.33311e+06	1.2247e+06	1.08705e+06	924669	743359	550404	356200	186919	163075
9.94873	4.68538e-09	11.5576	180.097	883.152	2688.56	6285.87	12407	21741	34848.1	52078.9	73503.8	98859.3	127515	158467	190360	221548	250186	274375	292367	302852	305393	301109	293709	290671	303050	341237	408869	502368	615068	739995	870543	1.00043e+06	1.12362e+06	1.23435e+06	1.32725e+06	1.39752e+06	1.44107e+06	1.45474e+06	1.43647e+06	1.38536e+06	1.3018e+06	1.1875e+06	1.04543e+06	879778	695889	500446	303062	134125	166840
10.0098	3.93647e-09	9.21878	144.391	712.308	2183.34	5144.08	10240.7	18115.6	29341.8	44357.8	63409.2	86501.4	113369	143467	175992	209928	244144	277521	309134	338476	365728	392013	419575	451692	492187	544525	610846	691372	784406	886716	994008	1.10135e+06	1.20348e+06	1.29511e+06	1.37113e+06	1.42685e+06	1.4582e+06	1.46196e+06	1.43589e+06	1.37886e+06	1.29097e+06	1.17357e+06	1.02922e+06	861694	675887	477965	276893	106977	179999
10.0708	6.67083e-09	7.89416	126.286	636.587	1994.41	4803.9	9778.49	17689.5	29304.9	45322.7	66303	92606	124341	161334	203115	248942	297847	348720	400430	451968	502608	552073	600666	649332	699596	753341	812427	878214	951117	1.03033e+06	1.11374e+06	1.19812e+06	1.27935e+06	1.3528e+06	1.41364e+06	1.45719e+06	1.47918e+06	1.47606e+06	1.44516e+06	1.38487e+06	1.2948e+06	1.1758e+06	1.02997e+06	860693	672561	471644	267561	105256	204157
10.1318	5.62126e-09	8.43298	137.938	709.401	2263.12	5541.09	11448.1	20992.9	35214.4	55095.5	81474.6	114959	155848	204079	259192	320331	386277	455515	526344	597013	665883	731607	793303	850701	904226	954991	1.00464e+06	1.05506e+06	1.10792e+06	1.1642e+06	1.22379e+06	1.28527e+06	1.3459e+06	1.40189e+06	1.44874e+06	1.48169e+06	1.49611e+06	1.48791e+06	1.45379e+06	1.3915e+06	1.30005e+06	1.17974e+06	1.0323e+06	860841	669979	466399	262928	128117	246778
10.1929	5.445e-09	10.5133	172.498	889.028	2840.11	6959.69	14385.2	26382.9	44253.1	69223.3	102336	144342	195603	256020	324993	401404	483658	569750	657381	744107	827521	905457	976194	1.03866e+06	1.09257e+06	1.13855e+06	1.17809e+06	1.21336e+06	1.2469e+06	1.28105e+06	1.31742e+06	1.35634e+06	1.39654e+06	1.43523e+06	1.46833e+06	1.49101e+06	1.49823e+06	1.48525e+06	1.44808e+06	1.38381e+06	1.29083e+06	1.16903e+06	1.01987e+06	846485	653996	450900	257982	175284	311472
10.2539	5.11236e-09	13.1565	214.818	1102.01	3505.08	8553.51	17610.1	32177.5	53783.3	83852.3	123574	173779	234826	306522	388074	478075	574546	675013	776637	876381	971209	1.05831e+06	1.13534e+06	1.20063e+06	1.25341e+06	1.29393e+06	1.32354e+06	1.34459e+06	1.36014e+06	1.37355e+06	1.38776e+06	1.40465e+06	1.42443e+06	1.44537e+06	1.46398e+06	1.47549e+06	1.47453e+06	1.45582e+06	1.41473e+06	1.34777e+06	1.25289e+06	1.1297e+06	979650	806252	615855	420874	257800	243952	394590
10.3149	6.80134e-09	15.6874	254.796	1300.7	4118.1	10006.5	20518.8	37350.8	62208.3	96661.8	141999	199086	268248	349181	440903	541744	649391	760981	873239	982661	1.08573e+06	1.17915e+06	1.26012e+06	1.32653e+06	1.37725e+06	1.41224e+06	1.43269e+06	1.44095e+06	1.44037e+06	1.43491e+06	1.42846e+06	1.42412e+06	1.42339e+06	1.42572e+06	1.42837e+06	1.4269e+06	1.41587e+06	1.38968e+06	1.34329e+06	1.27285e+06	1.17605e+06	1.05247e+06	903818	734506	553316	380359	274702	328501	488179
10.376	6.374e-09	17.7293	286.729	1457.86	4598.35	11134	22754.8	41290.9	68565.9	106240	155650	217665	292563	379938	478650	586827	701911	820762	939800	1.05521e+06	1.16314e+06	1.25999e+06	1.34263e+06	1.40867e+06	1.45668e+06	1.48639e+06	1.49876e+06	1.49603e+06	1.48156e+06	1.45952e+06	1.43432e+06	1.40986e+06	1.38873e+06	1.37149e+06	1.35642e+06	1.33974e+06	1.31634e+06	1.28067e+06	1.22763e+06	1.15327e+06	1.0553e+06	933521	790339	631881	471673	343304	318312	421702	582934
10.437	6.65048e-09	19.0681	307.345	1557.74	4898.73	11827.8	24108.1	43635.5	72284.3	111743	163354	227961	305788	396349	498400	609947	728295	850155	971797	1.08925e+06	1.19851e+06	1.2958e+06	1.37784e+06	1.44206e+06	1.48681e+06	1.51159e+06	1.51712e+06	1.50536e+06	1.47946e+06	1.44343e+06	1.40177e+06	1.35877e+06	1.31777e+06	1.28036e+06	1.24601e+06	1.212e+06	1.17405e+06	1.12715e+06	1.06655e+06	988535	891172	774897	643520	506678	387003	332760	386605	515497	669541
10.498	5.62721e-09	19.599	315.056	1592.77	4996.85	12037.1	24481.4	44219.4	73106.9	112802	164606	229314	307097	397421	498996	609794	727095	847602	967584	1.08307e+06	1.19007e+06	1.28481e+06	1.36395e+06	1.42484e+06	1.46572e+06	1.48587e+06	1.4857e+06	1.46683e+06	1.43195e+06	1.38468e+06	1.32922e+06	1.26984e+06	1.21025e+06	1.1529e+06	1.09849e+06	1.04574e+06	991714	932512	864227	783891	690403	585654	476665	380659	332489	366620	468912	601547	739308
10.5591	6.78864e-09	19.3162	309.826	1563.05	4893.81	11766.5	23887.5	43071.9	71091.9	109520	159574	221983	296871	383680	481137	587258	699409	814405	928656	1.03834e+06	1.13962e+06	1.22883e+06	1.30273e+06	1.3587e+06	1.39489e+06	1.4104e+06	1.40537e+06	1.38096e+06	1.33936e+06	1.28358e+06	1.2173e+06	1.14441e+06	1.06864e+06	993003	919321	847917	777660	706409	631835	552536	469523	388666	325098	305485	348131	438917	552708	671751	784621
10.6201	5.86724e-09	18.3221	293.326	1477.14	4616.85	11082.2	22462.8	40441.5	66653	102538	149200	207282	276862	357387	447639	545745	649235	755133	860090	960548	1.05292e+06	1.13378e+06	1.20007e+06	1.24926e+06	1.27953e+06	1.28986e+06	1.28013e+06	1.25113e+06	1.20453e+06	1.14277e+06	1.06888e+06	986275	898449	808636	719499	632887	549798	470697	396402	329845	279031	258942	282528	345202	431578	528449	626521	718755	799362
10.6812	6.18065e-09	16.8525	269.333	1354.07	4225.45	10127.1	20496.1	36846.9	60642.3	93160.5	135369	187809	250511	322928	403913	491731	584108	678316	771296	859799	940550	1.01042e+06	1.0666e+06	1.10675e+06	1.12915e+06	1.13279e+06	1.11743e+06	1.08367e+06	1.03286e+06	967098	889055	801881	709024	614096	520807	433086	355559	294520	258525	255128	283475	334604	399153	470479	543804	615095	680538	736428	779268
10.7422	4.9781e-09	15.3134	244.317	1226.25	3820.31	9141.24	18471	33152.2	54471.6	83539.6	121177	167813	223408	287400	358681	435614	516080	597556	677225	752113	819233	875746	919117	947262	958677	952543	928801	888197	832298	763496	685012	600956	516500	438228	374514	334779	325410	344259	382025	429048	478806	527661	573695	615753	652821	683678	706776	720280	722241
10.8032	6.97211e-09	14.2875	227.529	1139.89	3544.69	8465.67	17072.3	30579	50134.2	76708.2	110987	153276	203434	260816	324267	392129	462295	532290	599377	660693	713395	754819	782643	795036	790810	769547	731728	678871	613727	540621	466094	399909	355472	345695	372759	425592	489897	555017	614336	664059	702266	728328	742508	745636	738801	723075	699273	667798	628605
10.8643	4.47691e-09	14.3577	228.216	1141.14	3541.55	8440.58	16984.2	30348.8	49628	75718	109208	150289	198676	253567	313628	377012	441417	504171	562354	612940	652957	679658	690701	684315	659475	616081	555188	479405	393850	308777	246190	241496	303216	400371	507516	611553	705093	783394	843336	883072	901900	900179	879227	841189	788855	725438	654306	578704	501475
10.9253	4.39266e-09	15.7018	249.176	1243.88	3853.7	9167.84	18411.9	32831.5	53566.9	81525.4	117263	160882	211952	269464	331817	396848	461893	523896	579540	625411	658176	674773	672597	649670	604799	537697	449084	340805	216260	85479.9	94343.7	241006	394167	542830	680955	803381	905655	984159	1.03627e+06	1.06049e+06	1.05652e+06	1.02527e+06	968867	890546	794533	685918	570572	455233	348082
10.9863	2.56262e-09	17.9486	284.46	1418.14	4387.68	10423.7	20904.1	37220.1	60632.1	92125.8	132278	181141	238159	302117	371133	442695	513740	580782	640067	687769	720197	734023	726497	695677	640635	561718	460976	343423	222959	155669	231731	379039	539916	697136	841619	966604	1.06665e+06	1.13754e+06	1.17634e+06	1.1815e+06	1.15297e+06	1.09214e+06	1.00186e+06	886347	751045	602626	449335	303035	189488
11.0474	3.11183e-09	20.5093	324.673	1616.77	4996.55	11856.7	23751	42240.9	68733.3	104317	149614	204653	268777	340592	417966	498075	577503	652390	718621	772053	808764	825330	819108	788553	733601	656246	561686	461072	377885	352972	413191	534346	680632	829511	967296	1.08455e+06	1.17431e+06	1.23147e+06	1.25271e+06	1.23644e+06	1.18284e+06	1.09379e+06	972863	825120	657049	476633	294804	139966	149004
11.1084	3.61181e-09	22.8649	361.552	1798.4	5551.74	13159.9	26333.4	46785.3	76051.4	115313	165233	225825	296353	375285	460294	548320	635686	718268	791711	851686	894178	915800	914133	888112	838507	768628	685524	602040	539231	523597	570108	667913	793088	924354	1.04623e+06	1.14758e+06	1.22028e+06	1.25862e+06	1.25903e+06	1.22e+06	1.142e+06	1.02745e+06	880558	707156	514586	312090	118821	131563	309119
11.1694	6.71006e-09	24.6297	388.985	1932.55	5958.86	14108.8	28200.6	50048.5	81271.1	123105	176235	240656	315578	399376	489608	583079	675979	764063	842892	908106	955740	982553	986402	966643	924620	864314	793242	723561	672387	658257	691451	766416	866503	973461	1.07205e+06	1.1506e+06	1.20054e+06	1.21593e+06	1.19323e+06	1.13116e+06	1.03062e+06	894509	727640	536487	329202	118895	118746	319082	506608
11.2305	4.36909e-09	25.5357	402.75	1998.28	6153.52	14551.1	29048.6	51491.3	83517	126367	180716	246538	323011	408482	500483	595810	690668	780866	862058	930032	981023	1.01205e+06	1.02129e+06	1.00844e+06	975171	925598	866855	809452	766713	751759	771763	823593	895589	973065	1.04239e+06	1.09249e+06	1.11507e+06	1.10447e+06	1.05748e+06	973252	853148	700597	520930	321364	113989	121361	328110	525128	700275
11.2915	4.21674e-09	25.4151	400.227	1982.74	6096.56	14395.4	28696.8	50797.6	82282	124340	177603	242021	316775	400247	490051	583113	675823	764225	844260	912046	964181	998057	1.01219e+06	1.00655e+06	982897	945066	899216	853720	818286	801725	808628	836970	878741	922931	958451	975805	967729	929341	858127	753854	618476	456071	273257	89007.7	153940	353523	548185	725288	876377
11.3525	4.34089e-09	24.1906	380.25	1880.41	5771.81	13605.3	27077	47853.6	77394.4	116783	166582	226717	296413	374165	457783	544470	630969	713748	789226	854026	905245	940734	959356	961242	947982	922750	890263	856438	827547	808770	802481	807118	817436	825949	824689	806534	765978	699487	605651	485281	341800	184450	87773.7	227227	411501	593612	762055	908454	1.02579e+06
11.4136	4.91992e-09	21.8734	343.073	1692.95	5185.68	12199.4	24232.7	42749	69020.7	103983	148112	201329	262949	331672	405619	482419	559335	633430	701762	761595	810617	847151	870333	880255	878030	865757	846339	823097	799184	776841	756706	737447	715921	687805	648455	593716	520581	427718	316264	193234	104648	186619	343066	510337	674287	826275	958967	1.06594e+06	1.14182e+06
11.4746	4.87808e-09	18.568	290.468	1429.81	4369.48	10257	20334	35807.7	57724.7	86855.7	123599	167913	219277	276695	338728	403567	469137	533223	593617	648262	695400	733689	762294	780919	789783	789526	781035	765212	742727	713776	677943	634185	580982	516617	439570	349043	245996	138210	91371.5	195572	340614	494078	647057	793007	925835	1.03978e+06	1.1296e+06	1.19084e+06	1.22007e+06
11.5356	5.27071e-09	14.4978	226.212	1111.08	3389.49	7946.38	15741.4	27715.6	44701.4	67341.9	96025.3	130837	171538	217557	268018	321776	377473	433610	488611	540897	588942	631317	666718	693968	712010	719880	716680	701558	673701	632357	576877	506800	421958	322642	209963	88614.5	70945.6	209297	359884	513195	664378	808699	941357	1.05762e+06	1.15303e+06	1.22361e+06	1.26612e+06	1.2782e+06	1.25859e+06
11.5967	6.04689e-09	10.1265	158.293	780.01	2390.84	5640.68	11263.2	20022.7	32661.4	49847.9	72129.3	99887.3	133300	172309	216593	265552	318295	373639	430122	486020	539387	588094	629895	662493	683625	691152	683149	658011	614541	552042	470396	370137	252545	120115	36662	186825	349103	513859	676277	831580	975007	1.10196e+06	1.2082e+06	1.28998e+06	1.34427e+06	1.36888e+06	1.36259e+06	1.32527e+06	1.25797e+06
11.6577	4.59527e-09	6.76536	109.244	557.174	1769.9	4330.18	8966.46	16521.3	27905.4	44037.6	65773.9	93828.8	128693	170557	219236	274120	334135	397732	462898	527207	587887	641917	686155	717473	732910	729829	706072	660104	591151	499333	385871	253768	114122	103468	264215	443871	625918	803424	970484	1.12163e+06	1.25188e+06	1.35688e+06	1.43309e+06	1.47794e+06	1.48992e+06	1.46872e+06	1.41525e+06	1.33166e+06	1.22137e+06
11.7188	5.54206e-09	7.39753	124.067	652.785	2126.51	5307.97	11164	20814.8	35460.1	56286.5	84361.1	120520	165256	218621	280141	348760	422811	500031	577603	652247	720337	778056	821577	847254	851831	832649	787849	716588	619309	498265	359272	221128	170730	294159	479710	677705	873345	1.05785e+06	1.2242e+06	1.36641e+06	1.4795e+06	1.5596e+06	1.60412e+06	1.61179e+06	1.58278e+06	1.51875e+06	1.42278e+06	1.29937e+06	1.15443e+06
11.7798	5.24253e-09	11.4821	189.409	981.008	3148.25	7747.25	16075	29585.7	49781.7	78084.8	115698	163465	221741	290282	368158	453713	544558	637614	729201	815173	891095	952448	994868	1.01439e+06	1.00771e+06	972450	907434	813039	691807	549978	402820	294830	317072	467205	665863	874910	1.07747e+06	1.26297e+06	1.42344e+06	1.55259e+06	1.64564e+06	1.69942e+06	1.71241e+06	1.68481e+06	1.61855e+06	1.51729e+06	1.38636e+06	1.23272e+06	1.06504e+06
11.8408	5.74607e-09	16.317	265.509	1357.77	4305.82	10477.9	21512.6	39198.9	65330.8	101543	149143	208945	281126	365108	459481	561973	669474	778115	883402	980397	1.06395e+06	1.12896e+06	1.17066e+06	1.18491e+06	1.16853e+06	1.11959e+06	1.03779e+06	924970	786113	631895	486260	403745	451549	609038	812388	1.02485e+06	1.22736e+06	1.40787e+06	1.55767e+06	1.67038e+06	1.74166e+06	1.76916e+06	1.75257e+06	1.6936e+06	1.596e+06	1.46547e+06	1.30965e+06	1.13814e+06	962836
11.9019	4.20467e-09	20.8717	336.941	1710.13	5384.41	13012.9	26541.4	48055.7	79601.4	122990	179601	250201	334783	432451	541350	658651	780609	902670	1.01965e+06	1.12596e+06	1.21588e+06	1.28389e+06	1.32496e+06	1.33491e+06	1.31077e+06	1.25113e+06	1.15657e+06	1.03032e+06	879487	718120	574879	503956	556886	711512	911457	1.11967e+06	1.31528e+06	1.48512e+06	1.62007e+06	1.71391e+06	1.76287e+06	1.76556e+06	1.72295e+06	1.63829e+06	1.51713e+06	1.36722e+06	1.1986e+06	1.02382e+06	858496
11.9629	5.49084e-09	24.7078	396.874	2004.6	6282.12	15113.8	30690.9	55330.7	91268.5	140439	204257	283424	377762	486095	606193	734777	867596	999570	1.125e+06	1.23784e+06	1.33199e+06	1.40168e+06	1.44176e+06	1.44816e+06	1.41817e+06	1.35089e+06	1.24768e+06	1.11283e+06	954917	789853	647595	578513	625496	769142	958011	1.15469e+06	1.33703e+06	1.49118e+06	1.60794e+06	1.68146e+06	1.70873e+06	1.68941e+06	1.62575e+06	1.52252e+06	1.387e+06	1.22903e+06	1.06119e+06	899235	762310
12.0239	6.2598e-09	27.5652	441.22	2220.99	6937.03	16634.9	33671.8	60513.9	99509.1	152651	221349	306224	406943	522108	649209	784645	923824	1.06133e+06	1.19117e+06	1.30703e+06	1.40268e+06	1.47226e+06	1.51069e+06	1.51408e+06	1.48006e+06	1.40816e+06	1.30034e+06	1.16154e+06	1.00107e+06	835259	692997	619694	653376	779151	950019	1.12864e+06	1.29217e+06	1.42651e+06	1.52273e+06	1.57558e+06	1.58293e+06	1.54553e+06	1.46687e+06	1.3532e+06	1.2135e+06	1.05971e+06	907101	774449	681937
12.085	4.81578e-09	29.2809	467.432	2346.77	7310.98	17487.1	35307.6	63295.7	103827	158884	229826	317181	420488	538191	667607	804961	945502	1.08369e+06	1.21345e+06	1.32847e+06	1.42254e+06	1.48997e+06	1.5259e+06	1.52669e+06	1.49033e+06	1.41674e+06	1.3082e+06	1.16995e+06	1.01124e+06	847652	705370	624264	639391	741559	888571	1.04373e+06	1.18405e+06	1.29562e+06	1.37006e+06	1.40296e+06	1.39313e+06	1.34242e+06	1.25555e+06	1.14016e+06	1.00695e+06	870079	747436	659053	619653
12.146	6.71115e-09	29.7735	474.26	2375.91	7385.92	17628.7	35518.4	63539.2	104007	158826	229259	315734	417690	533487	660381	794577	931355	1.06526e+06	1.19036e+06	1.30057e+06	1.38996e+06	1.45314e+06	1.48561e+06	1.48413e+06	1.447e+06	1.37444e+06	1.26886e+06	1.13537e+06	982576	824314	682948	592267	585118	659143	777797	905532	1.01964e+06	1.10678e+06	1.1594e+06	1.17403e+06	1.15053e+06	1.09182e+06	1.00382e+06	895600	779754	672883	594517	560465	570863
12.207	6.69015e-09	29.0398	461.699	2308.62	7163.2	17064.8	34317	61273.4	100106	152576	219812	302137	398921	508512	628222	754387	882492	1.00738e+06	1.12347e+06	1.22511e+06	1.30685e+06	1.36378e+06	1.39189e+06	1.38837e+06	1.35187e+06	1.28278e+06	1.18346e+06	1.05855e+06	915530	765825	627189	526684	494780	537248	624624	722768	809377	871888	903771	902623	869375	808039	725812	633539	546455	483704	461840	481640	525725
12.2681	7.44206e-09	27.156	431	2151.35	6663.45	15846	31808.6	56691.2	92449.2	140642	202236	277443	365605	465125	573476	687258	802330	913997	1.01725e+06	1.10701e+06	1.17849e+06	1.2274e+06	1.25033e+06	1.24492e+06	1.21018e+06	1.14658e+06	1.05628e+06	943238	813465	675638	542485	433530	375376	383476	438458	507225	567221	606605	619952	605977	566683	507297	436890	369847	326576	325210	363178	419386	473109
12.3291	6.51167e-09	24.279	384.695	1916.94	5927.1	14069.9	28192	50152.2	81630.5	123942	177868	243517	320228	406528	500133	598024	696562	791660	878998	954262	1.0134e+06	1.05286e+06	1.06987e+06	1.06259e+06	1.03034e+06	973658	894395	795738	682211	559788	436323	323049	238349	207444	231327	275949	314489	335111	333518	309427	265619	208614	152894	131410	169421	237521	307341	365432	404168
12.3901	7.92192e-09	20.6565	326.749	1625.37	5016.53	11886.2	23770.5	42201.7	68547.1	103852	148703	203113	266449	337402	413998	493671	573365	649689	719099	778098	823447	852376	862768	853318	823647	774368	707095	624386	529643	426944	320835	216105	117572	30802.2	46719.6	102838	140434	158458	157864	141859	117591	100507	112015	151685	201916	249992	288045	310657	314206
12.4512	8.22445e-09	16.6589	263.077	1306.34	4024.33	9516.37	18991.3	33641.8	54514.3	82384.8	117649	160240	209568	264509	323422	384208	444406	501321	552170	594253	625116	642719	645580	632900	604652	561642	505545	438938	365412	289944	220071	168643	153283	175841	216015	257293	292287	318390	335398	344473	347476	346335	342394	335887	325745	309826	285513	250508	203938
12.5122	8.89268e-09	12.8793	203.136	1007.29	3098.24	7313.77	14567.7	25750.8	41629.1	62746.9	89343.7	121289	158044	198651	241752	285642	328344	367718	401575	427816	444568	450316	444040	425335	394547	352963	303167	249900	202112	175775	186907	231267	291839	356255	417627	471912	516564	549963	571143	579609	575194	557925	527918	485306	430216	362799	283314	192247	90484.1
12.5732	9.45953e-09	10.332	163.061	808.993	2489.35	5878.02	11709.2	20696.1	33446.6	50382.3	71668	97155.5	126348	158390	192074	225889	258074	286702	309784	325377	331696	327233	310867	281974	240558	187519	125705	67995.5	78938	155790	246515	340078	431867	518333	596319	662985	715838	752794	772222	772985	754470	716600	659852	585290	494650	390612	277879	168988	120225
12.6343	8.3296e-09	10.1882	161.208	801.976	2474.78	5860.86	11710.6	20763	33661.1	50868.3	72592.7	98724.9	128795	161954	196972	232279	266016	296117	320412	336746	343110	337783	319485	287576	242397	186205	127204	98262.1	145632	235961	340063	447944	553903	653306	741971	816105	872374	908010	920932	909838	874297	814829	733005	631625	515225	391685	278235	219339	266025
12.6953	9.98144e-09	12.2239	193.533	963.55	2976.29	7056.77	14119.1	25071.9	40717.2	61650.6	88169.9	120199	157235	198318	242039	286572	329745	369139	402218	426485	439659	439888	426006	397895	357123	308276	261914	238656	261672	331175	428796	538526	649792	754972	847956	923635	977790	1.00713e+06	1.00942e+06	983542	929670	849371	745853	624513	494520	373686	299970	320967	421608
12.7563	1.01091e-08	15.0718	238.325	1185.19	3657.06	8662.59	17317.3	30728	49871.1	75472.2	107897	147063	192373	242692	296348	351184	404643	453891	495982	528043	547499	552324	541350	514674	474296	425238	377500	348020	356586	410524	498806	604903	715284	819856	910824	981998	1.02854e+06	1.04696e+06	1.03514e+06	992507	920139	821028	700596	568095	440626	352486	351987	440260	569495
12.8174	9.38214e-09	17.7701	280.505	1392.57	4289.69	10144.2	20245.9	35866.9	58119.7	87819.8	125362	170622	222887	280828	342519	405492	466846	523399	571867	609093	632292	639338	629095	601840	559878	508528	457654	422936	422671	466001	545340	644760	749374	847609	930616	991603	1.02552e+06	1.02898e+06	1.00035e+06	939797	849596	734510	603006	470663	369070	349830	428677	558754	699058
12.8784	8.19158e-09	19.8519	312.792	1549.98	4765.65	11248.5	22406.9	39618.5	64073.6	96625.3	137658	186980	243762	306507	373081	440785	506479	566753	618131	657318	681472	688501	677412	648740	605140	552289	500149	463738	459892	497123	568774	659578	754453	841379	911205	957084	974165	959509	912138	833184	726221	598177	462136	346334	308061	381611	516589	664315	801364
12.9395	8.21868e-09	21.1059	331.92	1641.58	5037.28	11865.4	23586.7	41615.4	67155.3	101044	143618	194609	253082	317417	385347	454046	520267	580523	631317	669390	692009	697276	684479	654522	610498	558516	508715	475424	473359	508613	573888	654649	736578	808161	860663	887691	884947	850149	783075	685737	562883	423813	290171	224768	298128	444441	601937	747437	869102
13.0005	7.32874e-09	21.4673	336.936	1662.99	5092.25	11968.9	23738.8	41786	67267.6	100959	143121	193407	250802	313620	379552	445761	509031	565965	613211	647723	667054	669661	655259	625252	583280	535949	493473	468939	473717	510119	569681	639069	705593	759031	791641	797887	774261	719217	633169	518556	380230	227992	106899	188058	354220	521145	672944	800545	896976
13.0615	8.29546e-09	20.9786	328.589	1618.34	4944.56	11595	22942.3	40283.5	64680.4	96812.4	136854	184389	238364	297095	358324	419324	477056	528366	570215	599942	615549	616011	601627	574433	538704	501447	472370	461971	476819	515227	568356	624924	674544	708816	721406	707942	665942	594771	495622	371517	227632	77793.5	118307	282957	445231	593606	720133	818102	882136
13.1226	7.85146e-09	19.7758	309.116	1519.2	4631.44	10835.9	21389.5	37464.4	60000	89568.1	126264	169635	218644	271689	326668	381087	432222	477313	513791	539538	553158	554288	543918	524740	501441	480672	470082	475859	499667	537591	582050	624511	657216	673879	669913	642538	590917	516452	423566	322286	237360	222137	298005	415027	537147	647564	736401	796905	824596
13.1836	9.71061e-09	18.0843	282.188	1384.41	4212.91	9838.68	19385	33890.1	54174.3	80722.1	113589	152345	196049	243282	292210	340702	386481	427314	461227	486745	503137	510663	510794	506330	501281	500295	507481	524933	551775	584374	617464	645396	663062	666463	653092	622266	575549	517428	456461	406595	385721	405606	460725	534040	608871	672794	717181	736436	727766
13.2446	9.60977e-09	16.2179	252.899	1240.01	3771.74	8805.46	17346.4	30327.7	48495.3	72307.7	101860	136835	176499	219724	265057	310829	355286	396756	433823	465505	491418	511894	528011	541503	554479	568968	586360	606933	629665	652403	672310	686418	692163	687850	673034	648848	618263	586173	559028	543526	544205	561068	589233	620883	647733	662684	660689	639332	599623
13.3057	1.18953e-08	14.5639	227.503	1117.78	3408.14	7979.14	15770.8	27680.4	44464	66651.3	94479.1	127851	166324	209129	255222	303354	352174	400334	446606	489979	529744	565533	597314	625331	649990	671712	690781	707227	720782	730927	737027	738540	735239	727425	716062	702787	689727	679087	672534	670550	672009	674211	673359	665304	646351	614080	568301	512518	456477
13.3667	1.11613e-08	13.5101	212.12	1048.03	3215.08	7577.71	15087.5	26694.2	43257.1	65464.7	93767	128326	168988	215275	266408	321335	378795	437376	495598	551980	605119	653750	696802	733434	763071	785421	800492	808604	810404	806870	799304	789288	778583	768944	761845	758149	757808	759696	761644	760678	753390	736353	706560	661873	601594	527431	445556	371396	336407
13.4277	1.19497e-08	13.2699	209.818	1044.32	3228.43	7670.46	15400.1	27483.9	44935.9	68631.5	99227.3	137094	182263	234401	292789	356344	423643	492981	562440	629975	693509	751047	800776	841190	871194	890214	898300	896202	885424	868226	847529	826672	808970	797081	792321	794166	800207	806558	808534	801347	780662	743013	686147	609413	514529	407674	306511	258407	318317
13.4888	1.15938e-08	13.7277	218.312	1092.9	3398.24	8120.6	16397.4	29428.9	48381.9	74290.9	107963	149893	200192	258538	324151	395787	471772	550054	628283	703918	774354	837063	889749	930505	957980	971524	971343	958610	935548	905426	872411	841172	816136	800451	794962	797712	804301	808871	805223	787702	751756	694279	613900	511466	391554	269004	198791	269796	429285
13.5498	1.09143e-08	14.5203	231.617	1162.89	3625.96	8687.74	17586.1	31635.1	52118.3	80178.5	116709	162257	216935	280367	351653	429363	511570	595913	679694	759997	833845	898365	950968	989540	1.01263e+06	1.01962e+06	1.0109e+06	987997	953660	911862	867615	826473	793581	772319	763031	762590	765147	763588	750938	721310	670416	595875	497573	378777	251468	168551	240976	406622	595412
13.6108	1.18441e-08	15.2601	243.638	1224.22	3819.78	9157.11	18543.7	33366	54974.7	84565.3	123060	171003	228469	294997	369561	450566	535882	622923	708750	790212	864113	927398	977349	1.01179e+06	1.02927e+06	1.02926e+06	1.01233e+06	980256	936102	884240	830138	779830	738858	710719	695404	689001	684756	674902	652268	611255	548363	462650	356956	243531	173673	242703	399113	580318	765789
13.6719	1.18132e-08	15.6708	250.152	1256.62	3919.46	9391.65	19007.7	34176.7	56263.5	86463.6	125682	174422	232696	299961	375085	456352	541506	627829	712264	791557	862439	921818	966976	995779	1.00687e+06	999835	975374	935404	883137	823070	760807	702551	654051	618951	597152	584365	573415	556415	526600	479468	413695	333058	253194	219756	284092	417977	580133	750438	917160
13.7329	1.1707e-08	15.6181	249.183	1251	3899.23	9335.83	18877.8	33909.1	55760.1	85582.4	124227	172136	229255	294966	368071	446788	528811	611390	691455	765773	831121	884484	923250	945409	949735	935947	904844	858405	799851	733639	665336	601211	547277	507603	482416	467463	455589	439473	413989	378004	336667	305274	309852	368777	474272	607580	753115	899208	1.03648e+06
13.7939	1.29305e-08	15.1048	240.908	1208.92	3765.99	9010.86	18206.6	32674	53673.9	82284	119282	165039	219437	281813	350933	425009	501750	578451	652119	719627	777886	824035	855632	870837	868583	848722	812139	760850	698063	628221	556982	491020	437252	400991	383306	379945	383711	388389	391472	395354	407211	436717	491188	571523	672581	786187	903458	1.01585e+06	1.11558e+06
13.855	1.28644e-08	14.2687	227.626	1142.39	3558.68	8513.56	17196.8	30848.5	50645.5	77583.9	112366	155302	206228	264458	328761	397381	468091	538280	605082	665518	716673	755872	780863	789992	782360	757967	717826	664081	600129	530799	462590	403793	363610	348759	358778	386177	422040	460402	499192	539544	584540	637636	701059	774714	855961	940126	1.02132e+06	1.09325e+06	1.14983e+06
13.916	1.22918e-08	13.3825	213.74	1073.79	3347.81	8014.63	16197.7	29067.3	47731.7	73125	105898	146325	194225	248916	309198	373371	439287	504445	566105	621436	667686	702349	723349	729212	719228	693605	653635	601878	542439	481375	427131	390182	379923	398866	440810	496050	556558	617460	676593	733678	789490	845057	900932	956648	1.01047e+06	1.05944e+06	1.09976e+06	1.12722e+06	1.13773e+06
13.9771	1.32739e-08	12.8238	205.229	1032.92	3225.77	7734.16	15652.3	28123.5	46234.1	70903.1	102776	142132	188808	242151	301004	363723	428228	492094	552671	607225	653107	687927	709738	717220	709862	688157	653819	610055	561911	516592	483265	471218	485906	525893	584378	653275	725857	797401	864936	926775	982044	1.03024e+06	1.07087e+06	1.10312e+06	1.1257e+06	1.13686e+06	1.13448e+06	1.1164e+06	1.08077e+06
14.0381	1.5134e-08	12.9461	207.557	1046.39	3272.98	7859.17	15928.4	28660.3	47183.2	72461.8	105189	145691	193848	249048	310168	375589	443250	510739	575411	634533	685458	725802	753643	767712	767598	753960	728760	695508	659484	627730	608360	608658	632378	678210	740851	813468	889585	963876	1.03226e+06	1.09171e+06	1.14004e+06	1.17561e+06	1.19718e+06	1.20368e+06	1.19417e+06	1.16779e+06	1.1239e+06	1.06222e+06	983215
14.0991	1.43762e-08	13.8646	222.347	1121.32	3508.67	8428.81	17091.7	30772.4	50697.2	77925.6	113236	157025	209223	269248	335978	407770	482513	557722	630653	698463	758382	807902	844976	868230	877163	872360	855700	830548	801861	776059	760348	761259	782683	824515	882917	951862	1.02478e+06	1.09561e+06	1.15917e+06	1.2113e+06	1.24872e+06	1.26896e+06	1.2702e+06	1.25124e+06	1.21139e+06	1.15053e+06	1.06918e+06	968707	851790
14.1602	1.62517e-08	15.3785	246.32	1240.86	3879.08	9311.35	18869.7	33958.6	55932	85966.6	124939	173319	231078	297638	371847	451993	535858	620817	703961	782255	852722	912636	959731	992411	1.00995e+06	1.0127e+06	1.00228e+06	981713	955497	929485	910341	904435	916263	947055	994411	1.05316e+06	1.1168e+06	1.17869e+06	1.23281e+06	1.27403e+06	1.29825e+06	1.30233e+06	1.28407e+06	1.24214e+06	1.17607e+06	1.08627e+06	974121	842262	695290
14.2212	1.64691e-08	17.1257	273.755	1376.55	4296.2	10297.5	20841.6	37466.1	61653.2	94693	137553	190763	254322	327642	409519	498153	591207	685896	779128	867662	948295	1.01806e+06	1.07445e+06	1.11559e+06	1.14049e+06	1.1492e+06	1.14297e+06	1.1244e+06	1.09749e+06	1.06753e+06	1.04072e+06	1.02333e+06	1.02044e+06	1.03459e+06	1.06491e+06	1.10744e+06	1.15615e+06	1.20425e+06	1.24515e+06	1.27306e+06	1.28322e+06	1.27198e+06	1.23684e+06	1.17637e+06	1.09022e+06	979127	845007	691283	524038
14.2822	1.69423e-08	18.7557	299.166	1501.33	4677.05	11191.7	22617.2	40603.9	66739	102403	148634	206005	274531	353609	441990	537801	638600	741480	843196	940338	1.02951e+06	1.10755e+06	1.1717e+06	1.21985e+06	1.2507e+06	1.26395e+06	1.26046e+06	1.24233e+06	1.21296e+06	1.17701e+06	1.1401e+06	1.10827e+06	1.08701e+06	1.07999e+06	1.08809e+06	1.10896e+06	1.13767e+06	1.16781e+06	1.19266e+06	1.206e+06	1.20261e+06	1.17841e+06	1.1306e+06	1.05762e+06	959124	835957	690239	525683	349333
14.3433	1.62176e-08	20.0026	318.401	1594.8	4959.45	11848.1	23908.3	42864.3	70371.2	107866	156429	216659	288584	371592	464414	565140	671276	779849	887533	990817	1.08619e+06	1.17031e+06	1.24027e+06	1.29371e+06	1.32904e+06	1.3456e+06	1.34377e+06	1.32511e+06	1.29234e+06	1.24938e+06	1.20114e+06	1.15319e+06	1.11114e+06	1.07963e+06	1.06128e+06	1.05586e+06	1.06025e+06	1.06914e+06	1.07615e+06	1.07492e+06	1.05984e+06	1.02643e+06	971537	893327	791287	666175	520016	356388	183093
14.4043	1.65208e-08	20.6969	328.841	1644.24	5104.98	12177.8	24540.5	43944.7	72068	110366	159932	221378	294742	379424	474167	577076	685669	796979	907679	1.01424e+06	1.11309e+06	1.20082e+06	1.27438e+06	1.33119e+06	1.36941e+06	1.38799e+06	1.38684e+06	1.36689e+06	1.33017e+06	1.27975e+06	1.21974e+06	1.15506e+06	1.0911e+06	1.03314e+06	985410	950143	926807	912080	900612	886184	862797	825393	770221	694958	598699	481888	346265	195117	43713.8
14.4653	1.73803e-08	20.7644	329.383	1644.5	5098.82	12148	24453.4	43746.3	71683	109701	158883	219843	292633	376688	470800	573136	681290	792369	903115	1.01004e+06	1.1096e+06	1.19836e+06	1.27314e+06	1.33123e+06	1.37051e+06	1.38958e+06	1.38787e+06	1.36574e+06	1.32449e+06	1.26642e+06	1.19477e+06	1.11369e+06	1.0281e+06	943401	865030	797649	744072	704255	674975	650583	624446	590343	543333	480116	399065	300150	184960	59573.9	93528.7
14.5264	1.49052e-08	20.2265	320.45	1598.1	4950.05	11783.4	23702.3	42377.7	69409.6	106190	153774	212771	283258	364719	456025	555445	660685	768973	877156	981837	1.07952e+06	1.16675e+06	1.24031e+06	1.29733e+06	1.33548e+06	1.35303e+06	1.34903e+06	1.32333e+06	1.27667e+06	1.21067e+06	1.12785e+06	1.03162e+06	926199	816615	708626	608553	522804	456633	411909	385094	367882	350526	324916	285808	230902	161205	86933.2	81395.1	175278
14.5874	1.48218e-08	19.204	304.051	1515.54	4692.54	11167.8	22462	40161.9	65792.1	100686	145867	201938	269006	346615	433723	528706	629387	733110	836825	937210	1.0308e+06	1.11416e+06	1.18398e+06	1.2373e+06	1.2716e+06	1.28496e+06	1.27616e+06	1.24475e+06	1.19113e+06	1.11657e+06	1.02316e+06	913817	792207	662658	530149	400444	280864	183387	132576	145525	184851	217752	233385	229321	207425	174704	148721	159646	217027
14.6484	1.47284e-08	17.9213	283.844	1415.54	4385.75	10445.8	21028.7	37636.9	61723.1	94568.8	137169	190129	253579	327113	409754	499947	595585	694066	792376	887202	975062	1.05246e+06	1.11602e+06	1.1627e+06	1.18989e+06	1.19559e+06	1.17852e+06	1.13823e+06	1.07516e+06	990671	887041	767422	635783	496879	356397	222176	113667	106814	185858	264458	324524	361437	373855	362495	330222	282955	232306	200657	215142
14.7095	1.42151e-08	16.6996	264.992	1324.15	4111.15	9812.72	19797	35509.2	58357.6	89595.7	130207	180798	241509	311945	391132	477501	568912	662703	755771	844696	925874	995679	1.05065e+06	1.08764e+06	1.10406e+06	1.09796e+06	1.06826e+06	1.01483e+06	938628	841767	727682	601411	470444	347419	257717	241529	299445	384864	466883	531777	572869	586836	572599	531002	464830	379226	283444	198129	172672
14.7705	1.37447e-08	15.9036	253.238	1269.78	3955.58	9472.1	19168.9	34482.2	56820.2	87441.8	127335	177103	236863	306171	383966	468556	557635	648337	737330	820947	895343	956681	1.00133e+06	1.02608e+06	1.02835e+06	1.00638e+06	959428	887950	793817	680649	554581	426471	318498	274277	322945	425765	539698	643467	726114	781075	804341	793913	749628	673106	567725	438719	293996	151241	112740
14.8315	1.5773e-08	15.806	252.678	1271.65	3974.95	9548.03	19375.9	34938.1	57686.4	88914.3	129624	180400	241299	311763	390562	475779	564827	654523	741189	820808	889205	942255	976116	987464	973721	933286	865747	772117	655180	520298	378150	256344	228407	326734	472790	621665	755923	865809	944583	987496	991604	955780	880740	769029	624938	454346	264545	65023.9	141412
14.8926	1.64417e-08	16.4243	263.263	1327.99	4159.21	10006.6	20331.6	36692.7	60612.2	93431.8	136166	189365	252993	326335	407943	495617	586440	676861	762818	839915	903630	949547	973611	972383	943278	884798	796724	680312	538575	377170	209992	122698	256236	441432	623827	789762	930378	1.03856e+06	1.10863e+06	1.13653e+06	1.11994e+06	1.05846e+06	953718	809310	630815	425862	206100	78318.2	283123
14.9536	1.64315e-08	17.501	280.711	1416.58	4437.25	10674.1	21679	39098.4	64526.3	99347.2	144577	200714	267616	344397	429382	520094	613300	705110	791125	866629	926827	967094	983254	971840	930348	857453	753176	618991	457867	274228	73887.3	136535	348851	554921	746189	914318	1.05158e+06	1.15126e+06	1.208e+06	1.21812e+06	1.17988e+06	1.09365e+06	962014	789917	585046	360413	163050	234902	465882
15.0146	1.7057e-08	18.6514	298.919	1506.98	4715.02	11327.6	22972.9	41365.9	68149.7	104728	152096	210688	280250	359739	447282	540175	634939	727441	813056	886878	943981	979683	989839	971122	921283	839387	726026	583553	416661	235698	105805	237110	439879	641230	826590	986207	1.11191e+06	1.19695e+06	1.23618e+06	1.22638e+06	1.16644e+06	1.05761e+06	903670	711488	493201	280812	224434	417421	665000
15.0757	1.89391e-08	19.5138	312.236	1571.44	4907.92	11769	23821.7	42807.2	70375.4	107911	156361	216083	286714	367087	455185	548159	642398	733657	817240	888224	941729	973198	978700	955219	900945	815551	700539	559892	402207	251655	200587	323215	504692	689328	858404	1.00069e+06	1.10765e+06	1.17262e+06	1.19087e+06	1.15979e+06	1.07906e+06	951023	781124	579765	371411	250122	373651	612583	865842
15.1367	1.98019e-08	19.8171	316.467	1589.53	4954.21	11854.9	23943.7	42931.1	70418.7	107725	155718	214662	284104	362788	448628	538734	629492	716703	795777	861960	910609	937479	939021	912687	857229	773043	662672	531929	393520	280721	269119	378444	534900	695046	839707	957272	1.03933e+06	1.07968e+06	1.07428e+06	1.02132e+06	921560	778784	601325	408661	268409	337472	556871	808752	1.05562e+06
15.1978	2.04157e-08	19.3973	309.117	1549.31	4818.36	11504.2	23182.5	41469.4	67858.5	103553	149309	205292	270971	345052	425461	509375	593316	673295	745002	804039	846185	867676	865495	837674	783600	704405	603604	488565	374782	296874	306359	400627	529329	659299	773167	860035	912219	924383	893414	818585	701977	549727	377419	241919	297194	505052	749528	994370	1.22265e+06
15.2588	2.19328e-08	18.2027	289.477	1447.77	4492.62	10702.1	21515.6	38394.2	62668.5	95384.1	137158	188052	247484	314174	386135	460721	534721	604501	666195	715923	750041	765408	759656	731474	680920	609834	522566	427618	341624	294887	316465	393910	492637	588434	666968	718875	737684	719190	661373	564624	432578	276436	153839	249544	464137	700431	936131	1.15843e+06	1.35671e+06
15.3198	2.20235e-08	16.309	258.879	1292.21	4001.67	9511.99	19079.5	33965.3	55299.2	83943	120365	164534	215847	273088	334434	397505	459464	517150	567256	606538	632038	641329	632765	605743	561014	501119	431154	360325	304429	284738	311346	369522	436810	496620	538038	553635	538376	489224	405031	286521	136362	43793.6	242325	456743	677789	896582	1.10401e+06	1.29111e+06	1.44951e+06
15.3809	2.35359e-08	13.9646	221.465	1104.29	3415.61	8107.91	16238.5	28859.3	46899.2	71047.7	101649	138617	181373	228824	279376	330983	381243	427527	467142	497515	516401	522100	513688	491271	456278	411881	363600	320015	292380	289985	312204	348283	385159	412234	421934	409291	371895	310820	234823	178599	218155	349367	519785	705732	894566	1.0764e+06	1.24236e+06	1.38434e+06	1.49519e+06
15.4419	2.23517e-08	11.704	186.023	929.436	2880.09	6848.25	13736.9	24448.5	39784.4	60345.9	86443.7	118025	154625	195346	238873	283520	327318	368128	403787	432272	451886	461441	460461	449374	429710	404267	377181	353630	338764	335686	343627	358141	373220	383538	385935	380561	372209	371528	393491	449990	542365	663120	801838	948247	1.09284e+06	1.22687e+06	1.34238e+06	1.43229e+06	1.49067e+06
15.5029	2.2794e-08	10.4872	168.03	846.093	2641.78	6328.61	12788.8	22930.4	37594.9	57463.8	82970.6	114226	150966	192519	237812	285405	333551	380299	423609	461494	492172	514221	526730	529436	522834	508263	487936	464876	442706	425189	415510	415549	425613	444959	472794	509111	554912	611772	680997	762776	855684	956617	1.06106e+06	1.16349e+06	1.25782e+06	1.33785e+06	1.39762e+06	1.43178e+06	1.43592e+06
15.564	2.3684e-08	11.2779	182.163	924.455	2908.6	7020.57	14294.1	25823.2	42661.6	65716.1	95643.2	132756	176950	227655	283818	343916	406011	467832	526890	580620	626538	662409	686424	697372	694815	679265	652379	617190	578373	542420	517342	511154	529023	571018	632815	708413	792264	880017	968424	1.05496e+06	1.13743e+06	1.21362e+06	1.2811e+06	1.33709e+06	1.37849e+06	1.40199e+06	1.40434e+06	1.38251e+06	1.33406e+06
15.625	2.39316e-08	13.9037	224.757	1141.74	3596.4	8692.17	17723.7	32071.3	53078.4	81920.4	119474	166201	222047	286376	357935	434866	514752	594713	671538	741850	802301	849785	881669	896027	891897	869553	830845	779639	722407	668830	631661	624094	653890	718936	809563	914213	1.02287e+06	1.12784e+06	1.2235e+06	1.30583e+06	1.37205e+06	1.42029e+06	1.44935e+06	1.45845e+06	1.4471e+06	1.41493e+06	1.36167e+06	1.28717e+06	1.19148e+06
15.686	2.37837e-08	17.3987	280.483	1421.36	4467.54	10777.1	21937.9	39638	65515.2	100998	147146	204509	273004	351833	439447	533544	631141	728679	822181	907463	980364	1.03701e+06	1.07411e+06	1.08925e+06	1.08118e+06	1.05026e+06	998825	931825	857660	789044	742808	735917	776944	860652	972584	1.09696e+06	1.22063e+06	1.33362e+06	1.42872e+06	1.50094e+06	1.54713e+06	1.56574e+06	1.55655e+06	1.52048e+06	1.4593e+06	1.37545e+06	1.2718e+06	1.15149e+06	1.01794e+06
15.7471	2.40114e-08	20.9723	337.036	1703.01	5338.48	12845.9	26088.4	47034.3	77580.3	119365	173583	240825	320934	412917	514902	624148	737124	849641	957040	1.05444e+06	1.13699e+06	1.20024e+06	1.24039e+06	1.25472e+06	1.24193e+06	1.20256e+06	1.13955e+06	1.05896e+06	970937	890751	838299	832843	882585	979260	1.10474e+06	1.24026e+06	1.37048e+06	1.48389e+06	1.57225e+06	1.62997e+06	1.65382e+06	1.64266e+06	1.59718e+06	1.51977e+06	1.41422e+06	1.28559e+06	1.13994e+06	984363	827226
15.8081	2.38697e-08	24.1222	386.578	1948.2	6091.82	14623.9	29631.7	53306.1	87741.1	134724	195534	270757	360142	462501	575667	696516	821062	944606	1.06196e+06	1.16771e+06	1.25653e+06	1.32355e+06	1.3647e+06	1.37712e+06	1.35955e+06	1.31287e+06	1.2406e+06	1.14977e+06	1.05196e+06	964294	908578	904930	960369	1.06409e+06	1.19551e+06	1.33405e+06	1.46308e+06	1.57022e+06	1.64669e+06	1.68674e+06	1.6873e+06	1.64772e+06	1.56961e+06	1.45667e+06	1.3145e+06	1.15056e+06	974364	798233	639350
15.8691	2.48546e-08	26.5187	423.944	2131.49	6649.88	15928.6	32206.8	57818.7	94976.4	145545	210826	291369	386817	495808	615943	743814	875112	1.0048e+06	1.12734e+06	1.23703e+06	1.32828e+06	1.39603e+06	1.43613e+06	1.44575e+06	1.42383e+06	1.37159e+06	1.29309e+06	1.19613e+06	1.09327e+06	1.00271e+06	946926	945527	1.00372e+06	1.10878e+06	1.23891e+06	1.37286e+06	1.49362e+06	1.58863e+06	1.64908e+06	1.66942e+06	1.64698e+06	1.58175e+06	1.47624e+06	1.33531e+06	1.16619e+06	978759	786724	610964	486208
15.9302	2.47576e-08	27.9426	445.712	2236.07	6961.32	16639.9	33576.2	60155.8	98618.5	150827	218049	300759	398497	509769	632021	761686	894294	1.02467e+06	1.14716e+06	1.256e+06	1.34558e+06	1.41091e+06	1.44794e+06	1.45408e+06	1.42853e+06	1.37288e+06	1.29166e+06	1.19317e+06	1.09047e+06	1.00198e+06	949624	951166	1.00952e+06	1.11068e+06	1.23287e+06	1.35532e+06	1.46155e+06	1.53947e+06	1.58079e+06	1.58051e+06	1.53658e+06	1.44974e+06	1.32336e+06	1.1634e+06	978674	781949	593592	451498	414759
15.9912	2.46768e-08	28.2641	449.867	2252.12	6996.57	16689.3	33606.4	60085.7	98300.9	150032	216449	297929	393913	502827	622059	748015	876249	1.00165e+06	1.11872e+06	1.22183e+06	1.30566e+06	1.36547e+06	1.39758e+06	1.39974e+06	1.37154e+06	1.31495e+06	1.23482e+06	1.13972e+06	1.04268e+06	961494	916255	921677	977985	1.07064e+06	1.17902e+06	1.28395e+06	1.37037e+06	1.42731e+06	1.44748e+06	1.42675e+06	1.36393e+06	1.26058e+06	1.12094e+06	952117	764883	576795	422396	367859	446409
16.0522	2.35241e-08	27.4364	435.724	2176.49	6746.66	16057.6	32262.4	57553.7	93946.1	143058	205911	282757	372958	474913	586052	702903	821221	936185	1.04265e+06	1.13544e+06	1.20969e+06	1.26121e+06	1.28684e+06	1.28483e+06	1.25526e+06	1.20044e+06	1.12548e+06	1.03888e+06	953165	884601	850182	860454	912793	992908	1.08247e+06	1.16492e+06	1.22736e+06	1.26059e+06	1.25871e+06	1.21879e+06	1.14066e+06	1.02682e+06	882533	716472	543151	391794	325450	392829	534592
16.1133	2.29043e-08	25.4967	403.927	2012.68	6223.35	14774.7	29609.2	52683.6	85769.5	130255	186967	256019	336712	427480	525897	628750	732172	831830	923162	1.00166e+06	1.06317e+06	1.10423e+06	1.12239e+06	1.11654e+06	1.08728e+06	1.03732e+06	971872	899130	830504	779721	759360	774922	821201	885138	951714	1.00779e+06	1.0433e+06	1.05129e+06	1.02763e+06	970836	881984	764786	626172	478480	347391	289589	351398	481811	625665
16.1743	2.25909e-08	22.5702	356.528	1771.26	5460.42	12923.7	25818.3	45790.9	74301.9	112457	160854	219467	287563	363672	445608	530549	615162	695781	768628	830056	876824	906373	917113	908709	882372	841157	790257	737168	691351	662640	657884	677393	714459	758459	798481	825346	832244	814790	770947	701013	607799	497377	381680	286922	263842	334229	451324	576416	691323
16.2354	2.31202e-08	18.8862	297.251	1471.26	4518.19	10651.5	21192.4	37428.5	60469.5	91110.7	129717	176133	229635	288915	352124	416943	480714	540596	593754	637575	669889	689203	694922	687570	668980	642432	612650	585443	566715	560729	568303	586233	608444	627900	638117	633978	612085	570920	511056	435663	351994	275704	238239	269542	353008	455450	557129	647236	719018
16.2964	2.21931e-08	14.8318	232.394	1144.95	3499.39	8209.26	16251	28552.6	45883.8	68756.8	97345.4	131430	170374	213135	258310	304219	349016	390827	427907	458810	482547	498742	507744	510684	509419	506322	503857	503985	507532	513819	520719	525125	523593	512959	490827	455973	408775	351931	292053	243061	228018	261737	331116	415174	499783	576143	638274	681948	704333
16.3574	2.17621e-08	11.1282	173.818	853.763	2601.88	6087.45	12021.8	21079.5	33823.3	50640.4	71694.6	96899.6	125916	158171	192905	229234	266225	302980	338707	372779	404761	434395	461543	486091	507832	526348	540934	550575	554005	549820	536670	513473	479694	435681	383197	326397	273779	240732	245234	289667	358712	436559	512580	579665	632721	668036	683079	676457	647921
16.4185	2.13865e-08	9.18575	144.729	717.87	2211.96	5239.54	10491.7	18683.6	30500.5	46547.2	67304.6	93093.8	124051	160109	200989	246201	295040	346599	399773	453276	505653	555302	600512	639496	670455	691646	701470	698580	681996	651256	606593	549195	481637	408754	339445	289506	279658	317327	387079	469325	550645	622462	678925	715903	730607	721491	688233	631748	554199
16.4795	2.24538e-08	10.3079	165.069	832.332	2607.51	6279.95	12784.6	23141.6	38386	59493.2	87301.3	122437	165245	215734	273524	337825	407419	480675	555578	629782	700683	765516	821460	865769	895901	909667	905373	881973	839228	777890	699966	609178	511925	419401	351144	333158	374759	455336	549382	640100	717238	774135	806351	811141	787266	734936	655779	552834	430645
16.5405	2.18671e-08	13.4937	217.053	1098.91	3455.19	8347.96	17040.3	30911.4	51356.7	79678.5	116973	164019	221183	288331	364773	449229	539824	634123	729197	821717	908080	984566	1.04751e+06	1.09347e+06	1.11945e+06	1.12306e+06	1.10271e+06	1.0578e+06	988899	897973	788747	667437	544446	438108	378664	393204	470160	574543	680238	772118	841061	881280	889282	863465	803961	712537	592513	448699	287600
16.6016	2.1842e-08	17.1601	275.739	1394.36	4378.2	10561.9	21522.9	38969.3	64609.7	100011	146455	204799	275357	357799	451087	553443	662365	774680	886643	994076	1.09254e+06	1.17753e+06	1.24473e+06	1.29018e+06	1.31057e+06	1.30342e+06	1.26734e+06	1.20214e+06	1.10914e+06	991319	853812	704869	558371	439696	389836	432767	536435	657479	770197	860601	920410	944628	930673	878035	788111	664062	510643	333993	141379
16.6626	2.22399e-08	20.4979	328.729	1659	5198.44	12514.1	25445.4	45967.4	76033.8	117408	171495	239182	320698	415510	522257	638719	761854	887872	1.01236e+06	1.13047e+06	1.2371e+06	1.32716e+06	1.39584e+06	1.43884e+06	1.45265e+06	1.43481e+06	1.38409e+06	1.30072e+06	1.18655e+06	1.04533e+06	883124	709488	540819	409554	370776	443201	571205	705948	823493	911430	962560	972827	940638	866594	753353	605536	429808	236454	78567.6
16.7236	2.36129e-08	23.1365	370.355	1865.56	5834.54	14018.1	28447.1	51285.7	84654.1	130440	190109	264537	353854	457341	573356	699326	831785	966473	1.09849e+06	1.22248e+06	1.33292e+06	1.42431e+06	1.49154e+06	1.53012e+06	1.53647e+06	1.50818e+06	1.44423e+06	1.34516e+06	1.21323e+06	1.05261e+06	869799	674803	485299	341757	323265	434087	586832	733366	854141	939162	982677	981767	935940	847012	719124	559091	378408	208218	190157
16.7847	2.29019e-08	24.9122	398.135	2002.2	6251.46	14994.3	30375.3	54664.8	90067.2	138520	201493	279813	373505	481681	602486	733080	869702	1.00778e+06	1.1421e+06	1.26702e+06	1.37675e+06	1.46561e+06	1.52836e+06	1.56047e+06	1.55841e+06	1.5199e+06	1.44414e+06	1.33191e+06	1.18573e+06	1.00996e+06	811088	598693	390212	238258	270923	432768	607840	762548	884089	965313	1.00207e+06	992657	937769	840566	707050	547372	381523	265089	304780
16.8457	2.28382e-08	25.7964	411.694	2067.47	6445.89	15437.7	31225.5	56105.8	92289.6	141695	205745	285183	379924	488943	610221	740746	876581	1.01298e+06	1.1446e+06	1.26567e+06	1.37033e+06	1.4529e+06	1.50817e+06	1.53171e+06	1.52017e+06	1.47147e+06	1.38503e+06	1.26188e+06	1.10473e+06	917990	707842	482766	257916	122034	274032	477235	663436	819381	937578	1.01302e+06	1.04285e+06	1.02646e+06	965624	864783	731727	579641	433942	349464	390772
16.9067	2.03832e-08	25.8755	412.482	2068.95	6442.44	15409.3	31125.3	55845	91720.7	140594	203796	281966	374902	481464	599519	725955	856755	987128	1.1117e+06	1.22475e+06	1.3205e+06	1.39338e+06	1.43837e+06	1.45126e+06	1.42895e+06	1.36966e+06	1.2731e+06	1.14057e+06	974992	780863	564129	332060	94438	149646	377267	587189	770584	920294	1.0306e+06	1.0975e+06	1.11896e+06	1.09511e+06	1.02853e+06	924485	791686	644133	506272	422004	438754
16.9678	2.00673e-08	25.3458	403.682	2022.87	6292.47	15033.7	30329.9	54346.4	89131.9	136414	197401	272610	361726	463501	575722	695222	817964	939179	1.05356e+06	1.15552e+06	1.23942e+06	1.29993e+06	1.33228e+06	1.33257e+06	1.29803e+06	1.22722e+06	1.12021e+06	978629	805741	606357	386842	156286	95636.8	325023	547299	749638	923919	1.06339e+06	1.1628e+06	1.21865e+06	1.2294e+06	1.19572e+06	1.1206e+06	1.00958e+06	871288	718641	572203	466286	443720
17.0288	2.04211e-08	24.5033	390.054	1953.33	6071.55	14493.2	29210.2	52280.1	85631.6	130864	189056	260598	345056	441087	546401	657790	771211	881936	984745	1.07417e+06	1.14479e+06	1.19148e+06	1.20976e+06	1.19605e+06	1.1479e+06	1.06425e+06	945518	793716	612464	407035	185328	69669	296156	526985	744218	939028	1.10382e+06	1.23225e+06	1.31948e+06	1.36242e+06	1.35997e+06	1.31315e+06	1.22518e+06	1.10157e+06	950390	782878	615534	475245	403983
17.0898	1.80928e-08	23.7118	377.409	1889.53	5870.92	14006.7	28209.7	50445.2	82538.5	125978	181726	250058	330432	421402	520598	624751	729788	830984	923163	1.00095e+06	1.05904e+06	1.09252e+06	1.09711e+06	1.06951e+06	1.00758e+06	910577	779282	616051	424853	211463	33399.1	260809	499305	729778	943317	1.13172e+06	1.28767e+06	1.40511e+06	1.47951e+06	1.50815e+06	1.49026e+06	1.42718e+06	1.32231e+06	1.18116e+06	1.01126e+06	822421	627736	447460	321260
17.1509	1.57521e-08	23.3244	371.341	1859.37	5777.04	13780.2	27744.1	49587.3	81078.8	123640	178159	244824	323000	411148	506801	606601	706401	801420	886461	956162	1.00529e+06	1.02904e+06	1.02334e+06	985156	912765	806019	666709	499407	315458	167724	247433	460898	692518	918422	1.12667e+06	1.30802e+06	1.45478e+06	1.5608e+06	1.62164e+06	1.63479e+06	1.59977e+06	1.51823e+06	1.39384e+06	1.23225e+06	1.04084e+06	828582	606128	387321	201706
17.2119	1.65398e-08	23.56	375.246	1879.47	5840.55	13932.6	28049.3	50124.1	81932.1	124888	179856	246983	325569	413992	509687	609191	708246	801977	885114	952268	998241	1.01836e+06	1.00882e+06	967074	892234	785710	652489	504852	375138	340793	452810	646101	863862	1.08004e+06	1.2796e+06	1.45166e+06	1.58767e+06	1.6811e+06	1.72739e+06	1.72412e+06	1.67107e+06	1.57018e+06	1.42557e+06	1.24327e+06	1.031e+06	797808	553643	308906	74116.8
17.2729	1.45833e-08	24.4027	388.76	1947.5	6052.68	14439.6	29070.6	51948	84907.9	129411	186345	255854	337205	428713	527724	630666	733164	830232	916511	986575	1.03527e+06	1.05807e+06	1.05154e+06	1.01377e+06	945003	848641	733216	616730	534188	534271	635103	804154	1.00235e+06	1.20342e+06	1.39001e+06	1.54953e+06	1.67242e+06	1.7516e+06	1.78229e+06	1.76209e+06	1.69101e+06	1.57141e+06	1.40793e+06	1.20735e+06	978361	731528	480236	249150	159600
17.334	1.72821e-08	25.6146	408.014	2043.68	6350.79	15148.9	30495.4	54489.1	89055.9	135730	195449	268378	353773	449906	554051	662540	770893	874019	966479	1.0428e+06	1.09787e+06	1.1273e+06	1.12795e+06	1.0984e+06	1.03972e+06	956471	858519	763874	701151	703006	783169	924742	1.09859e+06	1.27946e+06	1.44857e+06	1.59192e+06	1.69898e+06	1.76212e+06	1.77635e+06	1.73932e+06	1.65128e+06	1.51509e+06	1.33612e+06	1.12228e+06	884184	636733	406879	271947	343835
17.395	1.68521e-08	26.8466	427.425	2139.92	6647.05	15849.6	31895.3	56974.9	93099	141873	204285	280526	369854	470514	579734	693782	808106	917548	1.01662e+06	1.09982e+06	1.16206e+06	1.19904e+06	1.20779e+06	1.18713e+06	1.13842e+06	1.06646e+06	980784	897365	839247	831531	887658	999602	1.1454e+06	1.3017e+06	1.44915e+06	1.57281e+06	1.66144e+06	1.70699e+06	1.70436e+06	1.65131e+06	1.54845e+06	1.39922e+06	1.20997e+06	990322	754621	528041	369817	382289	533781
17.4561	1.83879e-08	27.7546	441.532	2208.93	6856.72	16339.4	32862.5	58673.5	95834.3	145992	210164	288560	380441	484050	596603	714354	832744	946614	1.05049e+06	1.13891e+06	1.20683e+06	1.25003e+06	1.26561e+06	1.25246e+06	1.21189e+06	1.14836e+06	1.07044e+06	991858	931558	910299	941564	1.02298e+06	1.13833e+06	1.26675e+06	1.38915e+06	1.49021e+06	1.55831e+06	1.58526e+06	1.566e+06	1.49854e+06	1.38395e+06	1.22644e+06	1.03371e+06	818233	601954	432676	402539	528610	712690
17.5171	1.86164e-08	28.0679	446.066	2229.47	6914.26	16462.6	33084.4	59027.2	96349	146691	211066	289681	381806	485703	598624	716881	835991	950895	1.05623e+06	1.14668e+06	1.21732e+06	1.26406e+06	1.28404e+06	1.27613e+06	1.24144e+06	1.18387e+06	1.11085e+06	1.03395e+06	968949	933467	940707	992058	1.07607e+06	1.1747e+06	1.26985e+06	1.34638e+06	1.39272e+06	1.4008e+06	1.36585e+06	1.28629e+06	1.16382e+06	1.00365e+06	815633	617820	449303	392953	495723	676973	867787
17.5781	1.95945e-08	27.6186	438.393	2188.58	6779.89	16125.5	32374.1	57704.2	94103.9	143151	205809	282263	371789	472696	582328	697131	812804	924502	1.02711e+06	1.11555e+06	1.18515e+06	1.23202e+06	1.25341e+06	1.24817e+06	1.21713e+06	1.16359e+06	1.09378e+06	1.01734e+06	947349	898782	884165	907354	960832	1.02952e+06	1.0968e+06	1.14821e+06	1.17265e+06	1.16248e+06	1.11344e+06	1.02455e+06	898300	741474	568010	409907	344133	435382	613535	808140	988080
17.6392	1.9698e-08	26.3529	417.706	2082.41	6442.25	15302.2	30681.8	54619.3	88964.2	135171	194113	265924	349889	444392	546917	654128	762000	866024	961453	1.04359e+06	1.10814e+06	1.15148e+06	1.17109e+06	1.16583e+06	1.13629e+06	1.08516e+06	1.01755e+06	941361	867270	807890	774757	773264	799055	839846	880715	908210	911997	885147	824046	728404	601724	453476	309266	248954	351628	532886	726978	908929	1.06473e+06
17.7002	2.09728e-08	24.3418	385.178	1917.05	5920.92	14040.9	28106.9	49954.2	81233.7	123225	176669	241628	317394	402443	494445	590340	686466	778742	862898	934732	990402	1.02671e+06	1.0414e+06	1.03343e+06	1.00322e+06	952958	886763	810984	734275	667168	620152	599580	603486	621793	640993	648627	635240	594682	523918	422936	295393	155322	114570	268018	455190	642411	817224	969825	1.09168e+06
17.7612	1.85201e-08	21.7999	344.285	1710.16	5271.51	12475.9	24923.4	44204.8	71732.1	108575	155316	211929	277706	351223	430353	512346	593942	671538	741394	799862	843628	869964	876962	863759	830730	779676	713991	638862	561465	490953	437410	408303	403172	412435	422666	422067	402435	359164	291136	202161	114770	136279	266823	422668	582392	735147	871937	984682	1.0663e+06
17.8223	1.74497e-08	19.1231	301.404	1494.09	4595.73	10852.8	21631.9	38276.1	61957.3	93534.5	133428	181524	237107	298841	364794	432501	499081	561384	616172	660319	691028	706035	703816	683766	646368	593352	527893	454926	381727	318718	278955	271538	291457	323183	352583	371149	375460	366749	351538	342574	356533	404540	484174	583969	691075	794137	883512	951084	990220
17.8833	1.68831e-08	16.927	266.47	1319.24	4052.43	9556.01	19017.4	33593.3	54277.8	81776.9	116399	157970	205780	258570	314555	371491	426779	477605	521111	554573	575609	582374	573768	549640	511027	460488	402662	345270	300323	282589	299827	344346	401303	458627	508770	547718	574241	589601	597395	603172	613429	633783	666845	711039	761099	809645	848769	871136	870620
17.9443	1.51313e-08	15.9577	251.486	1246.39	3832.7	9047.15	18022.9	31867.9	51539.8	77725.7	110737	150427	196142	246702	300429	355212	408610	457991	500708	534295	556683	566445	563053	547194	521137	489194	458137	436989	434954	457143	501545	560768	626026	689631	745747	790431	821541	838656	842978	837148	824884	810355	797279	787884	782119	777475	769565	753173	723405
18.0054	1.40826e-08	16.6498	263.237	1308.88	4038.21	9564.64	19120.4	33931.2	55084.8	83403.4	119330	162838	213373	269830	330575	393511	456183	515934	570085	616153	652099	676587	689262	691044	684380	673410	663830	662148	674130	702846	747478	803730	865349	925690	978738	1.01965e+06	1.04499e+06	1.05285e+06	1.04285e+06	1.01611e+06	975133	923557	865817	806586	750055	699124	654807	616236	581520
18.0664	1.32759e-08	18.6992	296.514	1478.78	4576.41	10873.7	21808.8	38834.7	63272.7	96167.1	138154	189357	249308	316926	390523	467874	546329	622974	694831	759091	813375	856004	886269	904680	913151	915056	915040	918429	930197	953646	989345	1.03487e+06	1.0854e+06	1.13488e+06	1.17704e+06	1.20624e+06	1.21801e+06	1.2093e+06	1.17869e+06	1.12643e+06	1.05445e+06	966388	867507	764770	666856	583965	526498	501505	508497
18.1274	1.33733e-08	21.3656	339.33	1695.07	5254.67	12507.4	25132.3	44841.9	73215.3	111533	160626	220751	291504	371776	459769	553055	648703	743444	833890	916786	989276	1.04919e+06	1.09532e+06	1.12762e+06	1.14744e+06	1.15747e+06	1.16164e+06	1.16463e+06	1.17109e+06	1.18457e+06	1.20658e+06	1.236e+06	1.26921e+06	1.30085e+06	1.32481e+06	1.33512e+06	1.3267e+06	1.29584e+06	1.2405e+06	1.16054e+06	1.05776e+06	936135	802180	665885	542874	457118	435083	480411	567565
18.1885	1.12328e-08	23.97	380.905	1903.91	5906.01	14068.3	28292.1	50526.5	82582.7	125950	181628	249985	330659	422512	523631	631398	742617	853693	960858	1.06044e+06	1.14912e+06	1.22427e+06	1.28417e+06	1.32826e+06	1.35729e+06	1.37331e+06	1.37959e+06	1.38019e+06	1.37933e+06	1.38055e+06	1.38587e+06	1.3951e+06	1.40576e+06	1.41346e+06	1.41271e+06	1.3978e+06	1.36364e+06	1.30639e+06	1.22388e+06	1.11594e+06	984672	834890	675321	522013	406982	380953	457853	589380	733812
18.2495	1.0328e-08	26.0435	413.864	2068.82	6418.49	15292.4	30763.1	54960.9	89874.9	137155	197933	272666	361038	461897	573261	692389	815906	939987	1.06059e+06	1.17373e+06	1.27574e+06	1.36357e+06	1.43508e+06	1.48917e+06	1.52599e+06	1.54694e+06	1.55452e+06	1.55205e+06	1.54312e+06	1.53096e+06	1.51772e+06	1.50388e+06	1.48797e+06	1.46682e+06	1.43601e+06	1.39075e+06	1.32655e+06	1.24004e+06	1.12944e+06	995032	839763	670406	501330	367035	338500	440710	603601	777350	940919
18.3105	9.71218e-09	27.3006	433.751	2167.93	6725.54	16024.1	32238	57606.9	94229.1	143858	207717	286338	379455	485947	603831	730339	862034	994997	1.12505e+06	1.24802e+06	1.36002e+06	1.45769e+06	1.53847e+06	1.60078e+06	1.64416e+06	1.66923e+06	1.67767e+06	1.67189e+06	1.65469e+06	1.62872e+06	1.59599e+06	1.55735e+06	1.51228e+06	1.45889e+06	1.39424e+06	1.31496e+06	1.21786e+06	1.10063e+06	962506	804959	633085	459734	321587	306185	434190	617505	808197	987388	1.1451e+06
18.3716	1.20005e-08	27.6027	438.447	2191.04	6796.62	16193.4	32581.8	58232.5	95281.9	145529	210248	290035	384694	493178	613588	743229	878731	1.01622e+06	1.15152e+06	1.28042e+06	1.3989e+06	1.50337e+06	1.59094e+06	1.65953e+06	1.70803e+06	1.73628e+06	1.745e+06	1.73565e+06	1.71008e+06	1.67024e+06	1.6178e+06	1.55381e+06	1.47852e+06	1.39131e+06	1.29091e+06	1.17575e+06	1.04444e+06	896430	732775	557751	384107	257099	284776	445017	641342	838786	1.02321e+06	1.18598e+06	1.32094e+06
18.4326	1.12391e-08	26.9436	427.924	2138.37	6633.61	15807.5	31813.8	56881.8	93119.7	142319	205777	284143	377313	484364	603550	732351	867574	1.00551e+06	1.1421e+06	1.27319e+06	1.39471e+06	1.50294e+06	1.59465e+06	1.66729e+06	1.71909e+06	1.74907e+06	1.75702e+06	1.7434e+06	1.70915e+06	1.65548e+06	1.58366e+06	1.49482e+06	1.38981e+06	1.2692e+06	1.13331e+06	982473	817376	639706	453743	273670	174531	285679	479346	683359	880516	1.06199e+06	1.22112e+06	1.35253e+06	1.45213e+06
18.4937	1.1174e-08	25.4504	404.276	2020.76	6271.23	14951.7	30110.8	53879.3	88286.8	135081	195557	270419	359672	462555	577531	702318	833976	969023	1.1036e+06	1.23366e+06	1.35513e+06	1.46415e+06	1.5572e+06	1.63126e+06	1.68393e+06	1.71346e+06	1.71878e+06	1.69947e+06	1.65566e+06	1.58797e+06	1.49734e+06	1.385e+06	1.25234e+06	1.10089e+06	932350	748684	552307	346770	142729	122076	327175	540716	747059	939779	1.11339e+06	1.26289e+06	1.38392e+06	1.47303e+06	1.52796e+06
18.5547	1.26616e-08	23.3992	371.968	1860.87	5780.83	13798.2	27823.7	49858.7	81829.4	125421	181922	252090	336046	433208	542261	661179	787278	917312	1.0476e+06	1.1742e+06	1.29301e+06	1.40003e+06	1.49143e+06	1.56378e+06	1.6141e+06	1.64001e+06	1.63975e+06	1.61227e+06	1.55716e+06	1.47469e+06	1.36575e+06	1.23183e+06	1.07492e+06	897565	702763	494071	276043	65439.6	187767	409581	625860	829814	1.01621e+06	1.18025e+06	1.31764e+06	1.42473e+06	1.49877e+06	1.53805e+06	1.54218e+06
18.6157	1.11153e-08	21.2397	338.189	1694.86	5275.08	12616.5	25495.6	45790.8	75332.8	115753	168335	233887	312635	404144	507282	620213	740434	864847	989860	1.11152e+06	1.22567e+06	1.32808e+06	1.41466e+06	1.48159e+06	1.52548e+06	1.54351e+06	1.53353e+06	1.49415e+06	1.42485e+06	1.32594e+06	1.19865e+06	1.04515e+06	868548	673209	465778	262050	154686	298178	509364	721844	921957	1.10248e+06	1.25795e+06	1.38399e+06	1.47719e+06	1.53519e+06	1.55681e+06	1.54216e+06	1.49274e+06
18.6768	9.89894e-09	19.5891	312.703	1571.24	4903.38	11759.3	23828.3	42913.6	70792.3	109069	159032	221522	296820	384556	483664	592356	708149	827916	947986	1.06427e+06	1.1724e+06	1.26792e+06	1.34647e+06	1.40395e+06	1.43672e+06	1.44178e+06	1.41692e+06	1.36084e+06	1.27328e+06	1.1551e+06	1.0084e+06	836730	645745	445887	267670	230187	386514	596037	808068	1.00722e+06	1.18502e+06	1.3353e+06	1.45333e+06	1.53564e+06	1.58004e+06	1.58565e+06	1.55295e+06	1.48383e+06	1.38162e+06
18.7378	8.85235e-09	19.0799	305.33	1537.87	4810.27	11561.2	23474.7	42356.3	69991.4	107995	157663	219828	294741	381977	480369	587985	702149	819499	936089	1.04753e+06	1.14914e+06	1.23619e+06	1.30406e+06	1.34848e+06	1.36574e+06	1.35292e+06	1.30802e+06	1.23016e+06	1.11972e+06	978470	809871	619836	420101	248588	245116	423284	642750	861591	1.06553e+06	1.2459e+06	1.39623e+06	1.51151e+06	1.58812e+06	1.62386e+06	1.61799e+06	1.57125e+06	1.48585e+06	1.36539e+06	1.2148e+06
18.7988	8.59155e-09	19.9922	320.193	1613.78	5049.99	12140.4	24651.5	44470.6	73451.8	113252	165166	229979	307825	398097	499373	609403	725137	842796	958001	1.06593e+06	1.16154e+06	1.23976e+06	1.29574e+06	1.32515e+06	1.32432e+06	1.29057e+06	1.22232e+06	1.11926e+06	982544	814886	620995	409374	206947	187317	393838	631188	863116	1.07759e+06	1.26633e+06	1.42271e+06	1.54146e+06	1.61876e+06	1.65227e+06	1.64129e+06	1.5867e+06	1.49095e+06	1.35797e+06	1.19296e+06	1.00224e+06
18.8599	7.12759e-09	22.0265	352.406	1773.99	5543.75	13306.8	26973.2	48565.4	80043.9	123125	179099	248665	331788	427600	534335	649325	769043	889209	1.00494e+06	1.11095e+06	1.20177e+06	1.27204e+06	1.31676e+06	1.33155e+06	1.31294e+06	1.25856e+06	1.16735e+06	1.03968e+06	877396	683906	464193	225717	59670.6	299204	555608	802270	1.03007e+06	1.2311e+06	1.39846e+06	1.52647e+06	1.61087e+06	1.64903e+06	1.64005e+06	1.5848e+06	1.48589e+06	1.34755e+06	1.17546e+06	976525	758621
18.9209	5.76138e-09	24.5514	392.035	1969.42	6141.09	14706.8	29739.2	53409.1	87790.1	134656	195281	270265	359382	461481	574435	695148	819620	943085	1.06019e+06	1.16522e+06	1.25239e+06	1.31611e+06	1.35131e+06	1.35371e+06	1.32012e+06	1.24863e+06	1.13882e+06	991868	810604	599600	365610	125197	171929	427695	681777	919958	1.13306e+06	1.31327e+06	1.45407e+06	1.55049e+06	1.59925e+06	1.59897e+06	1.55022e+06	1.45552e+06	1.31925e+06	1.14754e+06	948173	730709	507747
18.9819	6.88704e-09	26.9516	429.445	2152.6	6697.01	16000.4	32276.1	57818.4	94788	144992	209671	289315	383513	490855	608891	734157	862268	988072	1.10586e+06	1.20965e+06	1.29345e+06	1.3516e+06	1.37912e+06	1.37195e+06	1.32731e+06	1.24388e+06	1.12204e+06	964007	774160	559880	336592	176162	290029	521225	757423	976266	1.16647e+06	1.31981e+06	1.43008e+06	1.49301e+06	1.50639e+06	1.47009e+06	1.38617e+06	1.2588e+06	1.09424e+06	900933	690201	479560	308756
19.043	5.28152e-09	28.7635	457.368	2287.71	7101.89	16929.9	34072.7	60892.7	99585	151946	219156	301588	398663	508759	629181	756210	885208	1.0108e+06	1.12711e+06	1.22806e+06	1.30765e+06	1.36036e+06	1.3814e+06	1.36713e+06	1.31526e+06	1.22513e+06	1.09797e+06	937156	748786	543808	348101	251988	364868	567466	777231	968834	1.12973e+06	1.25159e+06	1.32871e+06	1.35768e+06	1.33736e+06	1.26891e+06	1.15583e+06	1.00394e+06	821700	621360	424503	286896	314408
19.104	3.64769e-09	29.6804	471.001	2351.08	7283.31	17325.1	34791.3	62036.4	101220	154071	221672	304272	401149	510531	629579	754451	880426	1.0021e+06	1.11364e+06	1.20908e+06	1.28266e+06	1.32913e+06	1.34413e+06	1.32448e+06	1.26848e+06	1.17613e+06	1.0494e+06	892593	713133	524403	357248	293243	392344	564228	742153	900942	1.02797e+06	1.11538e+06	1.15825e+06	1.15414e+06	1.10304e+06	1.00731e+06	871735	703842	515293	329557	224055	314455	494988
19.165	3.11187e-09	29.5347	467.736	2329.92	7202.4	17095.2	34252.8	60935.4	99187.6	150609	216145	295912	389074	493775	607141	725353	843785	957209	1.06005e+06	1.14669e+06	1.21177e+06	1.25057e+06	1.25924e+06	1.23521e+06	1.17733e+06	1.08621e+06	964354	816595	650907	481318	338547	291271	375148	516421	659905	782814	873661	925639	934909	900120	822261	704598	552728	375358	191597	131059	303384	504570	694734
19.2261	3.90105e-09	28.2878	447.008	2221.66	6851.87	16224.6	32428.9	57545.2	93425.1	141476	202470	276386	362300	458343	561711	668749	775096	875891	966023	1.04042e+06	1.09434e+06	1.12369e+06	1.12531e+06	1.09724e+06	1.03893e+06	951432	837597	702353	553493	404351	283572	250671	324659	438719	548547	635872	691532	710397	690032	630294	533179	402742	245367	77319	142077	334821	526592	705566	863129
19.2871	3.44804e-09	26.0335	410.359	2034.28	6257.36	14776.3	29450.3	52106.1	84336.1	127306	181585	247011	322609	406556	496211	588206	678589	763027	837032	896233	936644	954930	948665	916537	858530	776058	672097	551407	421243	294141	199307	194383	271212	365226	447038	505203	534176	531603	497925	436990	358342	284394	262087	327873	452387	597471	741969	873200	982255
19.3481	3.48724e-09	23.0216	361.84	1788.42	5484.11	12908.8	25642.4	45210.6	72908.3	109634	155747	210961	274279	343983	417670	492348	564574	630636	686769	729382	755293	761960	747677	711751	654628	578004	484947	380220	271560	175662	138797	192216	277433	359108	425837	473147	499999	508398	503800	495568	496372	518706	568882	643898	734331	828985	917526	991347	1.04376e+06
19.4092	4.67522e-09	19.7191	309.016	1522.66	4654.39	10919.8	21617.1	37977.5	61015.3	91390.3	129293	174363	225642	281580	340073	398561	454149	503775	544392	573163	587664	586070	567332	531335	479067	412872	337035	259510	197054	180598	223578	298050	379741	457644	526926	585854	634822	675907	712402	748107	786370	829105	876137	925140	972121	1.0122e+06	1.04042e+06	1.05239e+06	1.04489e+06
19.4702	3.27169e-09	16.9183	264.776	1303.04	3978.35	9323.34	18438	32362.6	51952.9	77765.4	109964	148253	191846	239468	289397	339545	387564	430991	467399	494575	510696	514512	505549	484332	452695	414259	375133	344572	333966	351691	397263	463017	540168	621895	703555	782144	855786	923329	984018	1.0372e+06	1.08213e+06	1.11776e+06	1.14274e+06	1.15547e+06	1.15425e+06	1.13753e+06	1.10421e+06	1.054e+06	987823
19.5312	3.1228e-09	15.7241	247.009	1220.68	3744.22	8819.9	17542.1	30985.1	50090.5	75560.8	107769	146687	191846	242322	296753	353394	410196	464914	515236	558931	594008	618895	632620	635021	626993	610772	590254	571211	561044	567464	596012	647865	719798	806032	900141	996072	1.08847e+06	1.17267e+06	1.24468e+06	1.30109e+06	1.33908e+06	1.35642e+06	1.35156e+06	1.32367e+06	1.27277e+06	1.19987e+06	1.10722e+06	998579	879870
19.5923	2.7054e-09	16.8698	266.987	1329.76	4112.38	9770.71	19608.6	34962.4	57077.8	86988.2	125401	172601	228377	291979	362105	436924	514138	591080	664834	732401	790876	837663	870697	888709	891512	880341	858240	830454	804637	790371	797330	832077	895360	982117	1.08383e+06	1.19102e+06	1.29473e+06	1.38709e+06	1.46147e+06	1.51251e+06	1.53618e+06	1.52974e+06	1.49186e+06	1.42264e+06	1.32375e+06	1.19854e+06	1.0524e+06	893563	734911
19.6533	3.27725e-09	19.8898	316.377	1583.8	4923.13	11757.1	23716.6	42504.6	69747	106840	154802	214143	284763	365872	455966	552838	653637	754975	853082	943997	1.0238e+06	1.08887e+06	1.1362e+06	1.16365e+06	1.17037e+06	1.15716e+06	1.12689e+06	1.08502e+06	1.03991e+06	1.0028e+06	986273	1.00085e+06	1.05074e+06	1.13196e+06	1.23437e+06	1.34541e+06	1.45282e+06	1.54589e+06	1.61583e+06	1.65583e+06	1.66108e+06	1.62874e+06	1.55795e+06	1.44989e+06	1.30787e+06	1.13757e+06	947826	752777	578026
19.7144	3.04688e-09	23.7187	377.958	1895.35	5901.4	14116.1	28519.1	51187.2	84113.1	129019	187176	259239	345121	443894	553754	672026	795245	919276	1.0395e+06	1.15106e+06	1.24912e+06	1.32918e+06	1.38746e+06	1.42119e+06	1.42906e+06	1.41163e+06	1.37177e+06	1.31518e+06	1.25083e+06	1.19102e+06	1.15028e+06	1.14202e+06	1.17356e+06	1.24253e+06	1.33808e+06	1.4453e+06	1.54915e+06	1.63653e+06	1.69687e+06	1.72232e+06	1.70759e+06	1.64999e+06	1.54931e+06	1.40792e+06	1.23086e+06	1.02643e+06	808079	600611	457950
19.7754	3.01895e-09	27.5	438.265	2197.94	6843.82	16370.3	33072	59354	97521.5	149562	216937	300392	399804	514079	641108	777778	920060	1.06317e+06	1.20175e+06	1.33021e+06	1.44295e+06	1.53481e+06	1.60137e+06	1.63941e+06	1.64729e+06	1.62537e+06	1.5765e+06	1.50649e+06	1.42455e+06	1.34344e+06	1.2787e+06	1.24568e+06	1.25438e+06	1.30464e+06	1.38598e+06	1.48213e+06	1.57597e+06	1.65249e+06	1.69977e+06	1.70919e+06	1.6753e+06	1.5957e+06	1.47099e+06	1.30486e+06	1.10441e+06	881588	658169	482402	448079
19.8364	4.63948e-09	30.6878	488.799	2449.99	7624.15	18225.8	36797.7	65998.2	108367	166085	240740	333122	443057	569298	709475	860119	1.01677e+06	1.17412e+06	1.3263e+06	1.46713e+06	1.59051e+06	1.69076e+06	1.76306e+06	1.80384e+06	1.81119e+06	1.78533e+06	1.72897e+06	1.64778e+06	1.55082e+06	1.45071e+06	1.36311e+06	1.30436e+06	1.28669e+06	1.31261e+06	1.37322e+06	1.45202e+06	1.53066e+06	1.59276e+06	1.62541e+06	1.61955e+06	1.56974e+06	1.4741e+06	1.33424e+06	1.1555e+06	948020	730369	541743	464534	560106
19.8975	4.83159e-09	32.9489	524.392	2626.26	8166.02	19505.1	39348.1	70514.1	115686	177156	256574	354740	471426	605263	753698	913027	1.0785e+06	1.24451e+06	1.40484e+06	1.55301e+06	1.68258e+06	1.78761e+06	1.86302e+06	1.90504e+06	1.91159e+06	1.88265e+06	1.82072e+06	1.73108e+06	1.62224e+06	1.50609e+06	1.39764e+06	1.31334e+06	1.26704e+06	1.26427e+06	1.29891e+06	1.35558e+06	1.41559e+06	1.46173e+06	1.4805e+06	1.46261e+06	1.40293e+06	1.30037e+06	1.15795e+06	983658	793069	617337	518337	562842	725407
19.9585	4.98177e-09	34.0987	542.193	2712.92	8427.79	20112.1	40535.9	72577.5	118966	182017	263385	363846	483120	619767	771143	933439	1.1018e+06	1.27049e+06	1.43323e+06	1.5834e+06	1.71452e+06	1.82056e+06	1.89639e+06	1.93814e+06	1.94358e+06	1.9125e+06	1.84701e+06	1.7518e+06	1.63449e+06	1.50576e+06	1.3793e+06	1.27081e+06	1.19509e+06	1.16085e+06	1.16599e+06	1.19774e+06	1.23807e+06	1.26945e+06	1.27808e+06	1.25476e+06	1.19498e+06	1.09892e+06	972000	826719	687318	596705	605040	717554	890239
20.0195	5.72244e-09	34.0724	541.237	2705.46	8396.42	20017.9	40307.4	72100.3	118074	180487	260937	360147	477799	612432	761404	920939	1.08624e+06	1.25168e+06	1.41108e+06	1.55797e+06	1.68601e+06	1.78931e+06	1.86281e+06	1.90268e+06	1.90662e+06	1.87418e+06	1.80698e+06	1.70898e+06	1.58662e+06	1.44904e+06	1.30807e+06	1.17794e+06	1.07359e+06	1.00688e+06	980990	987677	1.01075e+06	1.03274e+06	1.03965e+06	1.02258e+06	978092	908423	822382	737260	680099	680735	751171	875605	1.02675e+06
20.0806	8.46241e-09	32.9151	522.287	2607.95	8085.24	19255.9	38733.5	69215.1	113237	172925	249767	344410	456510	584631	726226	877675	1.0344e+06	1.19106e+06	1.34177e+06	1.48043e+06	1.60102e+06	1.69796e+06	1.76644e+06	1.80275e+06	1.80456e+06	1.77118e+06	1.70374e+06	1.60531e+06	1.48108e+06	1.3384e+06	1.18693e+06	1.03878e+06	908174	809756	753728	739389	754000	779797	801742	810860	804619	786602	766092	756764	772844	822737	904621	1.00817e+06	1.11965e+06
20.1416	6.50684e-09	30.7794	487.81	2432.9	7533.75	17921.8	36009	64274.9	105039	160234	231192	318467	421696	539513	669534	808397	951873	1.09504e+06	1.23248e+06	1.35861e+06	1.4679e+06	1.55519e+06	1.61606e+06	1.64699e+06	1.6457e+06	1.61129e+06	1.54438e+06	1.44721e+06	1.32368e+06	1.17935e+06	1.02162e+06	860010	707012	579358	497545	476107	507381	566697	632393	692798	744122	787637	827556	869141	916779	972388	1.03467e+06	1.09942e+06	1.1606e+06
20.2026	8.93019e-09	27.9303	442.057	2201.76	6808.97	16176.5	32460.2	57866.3	94446.4	143895	207360	285288	377300	482128	597592	720653	847504	973727	1.09449e+06	1.20479e+06	1.29967e+06	1.37454e+06	1.42536e+06	1.44894e+06	1.44308e+06	1.40674e+06	1.34014e+06	1.24478e+06	1.12347e+06	980218	820318	650559	480456	327382	235061	264925	375332	502400	623469	731441	824323	902391	967061	1.02019e+06	1.06348e+06	1.09803e+06	1.12402e+06	1.14066e+06	1.14635e+06
20.2637	9.82745e-09	24.7572	391.256	1945.86	6008.76	14254.4	28561.3	50841	82857.6	126051	181373	249154	329000	419735	519394	625261	733961	841593	943900	1.03647e+06	1.11496e+06	1.17529e+06	1.2139e+06	1.22791e+06	1.21529e+06	1.17497e+06	1.10693e+06	1.01222e+06	892888	751938	593191	421184	241355	66913.5	137742	312389	479666	633850	771701	890977	990260	1.06886e+06	1.12671e+06	1.16421e+06	1.18214e+06	1.18143e+06	1.16314e+06	1.12834e+06	1.07813e+06
20.3247	8.47141e-09	21.7847	343.805	1707.49	5265.17	12472.3	24953.5	44351	72166.3	109606	157439	215881	284510	362217	447198	536999	628590	718483	802888	877879	939590	984406	1.00914e+06	1.01123e+06	988835	940991	867654	769741	649116	508578	351920	184950	51614.8	190241	367275	540311	703096	851151	980772	1.08896e+06	1.17345e+06	1.23271e+06	1.26597e+06	1.27318e+06	1.25496e+06	1.21259e+06	1.14789e+06	1.0632e+06	961317
20.3857	9.9186e-09	19.6332	309.645	1536.73	4734.92	11206.6	22399.9	39770.4	64636.9	98040.5	140616	192487	253187	321617	396040	474120	552992	629374	699701	760296	807537	838041	848844	837557	802512	742865	658676	550942	421605	273558	111169	69217.8	247779	429751	608019	777238	932421	1.06902e+06	1.18307e+06	1.27133e+06	1.33135e+06	1.36162e+06	1.36154e+06	1.33148e+06	1.27272e+06	1.18745e+06	1.07861e+06	949858	805380
20.4468	1.02091e-08	18.8129	296.92	1474.49	4545.52	10762.8	21518.9	38212	62103.5	94179.6	135024	184712	242730	307936	378548	452184	525930	596454	660145	713281	752212	773551	774363	752348	706005	634794	539317	421671	286817	152543	133512	279830	458522	641009	817808	982141	1.12819e+06	1.25088e+06	1.34598e+06	1.41022e+06	1.44139e+06	1.43844e+06	1.40154e+06	1.33207e+06	1.23261e+06	1.10685e+06	959526	796395	624405
20.5078	9.91211e-09	19.3737	306.296	1523.53	4703.86	11153.6	22329.9	39700.1	64592.6	98048.7	140687	192586	253203	321320	395038	471813	548534	621648	687314	741593	780664	801048	799855	775039	725703	652529	558607	451562	349906	297295	345112	474864	640041	814567	984366	1.1399e+06	1.27377e+06	1.38e+06	1.45394e+06	1.49227e+06	1.49312e+06	1.45613e+06	1.38245e+06	1.27478e+06	1.13737e+06	975976	798156	614146	440315
20.5688	1.03737e-08	20.8347	329.942	1643.75	5082.79	12069.7	24197.9	43079	70180.7	106664	153232	210005	276420	351181	432244	516864	601677	682846	756239	817650	863051	888869	892297	871638	826752	759708	675953	586605	512349	484668	528594	637168	783495	943646	1.1009e+06	1.24331e+06	1.36181e+06	1.44946e+06	1.50112e+06	1.51343e+06	1.48484e+06	1.41562e+06	1.30792e+06	1.16575e+06	995053	804073	604736	418402	296982
20.6299	9.25136e-09	22.5357	357.273	1781.81	5515.39	13110.2	26309.7	46884.1	76453.2	116309	167253	229453	302340	384549	473906	567477	661665	752369	835184	905654	959549	993189	1.00379e+06	989848	951663	891965	816968	737943	672954	645619	674722	759954	883731	1.02465e+06	1.16482e+06	1.29052e+06	1.39133e+06	1.45942e+06	1.48922e+06	1.47731e+06	1.42238e+06	1.32521e+06	1.18869e+06	1.01779e+06	819713	604838	391495	235619	276327
20.6909	7.93469e-09	23.9424	379.813	1895.39	5870.53	13962.7	28037.4	49993.5	81574.7	124182	178697	245334	323529	411872	508103	609156	711269	810155	901216	979812	1.04156e+06	1.08269e+06	1.10037e+06	1.09316e+06	1.06145e+06	1.00808e+06	939142	864999	801149	766885	778595	839793	938986	1.05764e+06	1.17781e+06	1.28476e+06	1.36713e+06	1.41644e+06	1.42679e+06	1.39471e+06	1.31904e+06	1.20089e+06	1.04351e+06	852222	634360	400052	172127	156297	371971
20.752	1.08032e-08	24.7228	392.34	1958.63	6068.65	14439.4	29006	51741.8	84464.1	128640	185207	254416	335720	427704	528079	633732	740838	845034	941644	1.02595e+06	1.09351e+06	1.14049e+06	1.16402e+06	1.16263e+06	1.13662e+06	1.08863e+06	1.02421e+06	952607	887137	844223	838795	876767	951228	1.04674e+06	1.14616e+06	1.2345e+06	1.29988e+06	1.33348e+06	1.32925e+06	1.28372e+06	1.19591e+06	1.06715e+06	900967	702882	480237	242628	47446.2	257408	487085
20.813	7.83181e-09	24.7269	392.521	1960.12	6075.17	14459.6	29056.6	51850.8	84675.1	129017	185836	255413	337233	429920	531223	638076	746701	852782	951691	1.03876e+06	1.10957e+06	1.1603e+06	1.18809e+06	1.19136e+06	1.17024e+06	1.127e+06	1.06653e+06	996842	929419	878477	857808	874923	926602	1.00057e+06	1.08115e+06	1.15368e+06	1.20624e+06	1.22995e+06	1.21884e+06	1.16964e+06	1.08167e+06	956827	799587	617628	424708	257664	237102	387019	574408
20.874	9.64079e-09	23.96	380.489	1900.77	5893.55	14033.1	28211.7	50366	82290.2	125448	180796	248638	328507	419105	518290	623123	729978	834699	932822	1.01983e+06	1.09143e+06	1.14389e+06	1.17434e+06	1.18113e+06	1.16417e+06	1.12529e+06	1.06862e+06	1.00106e+06	932491	875381	842609	842862	875989	932789	999393	1.06188e+06	1.10862e+06	1.13096e+06	1.12316e+06	1.08232e+06	1.00829e+06	903789	774858	632293	495730	402218	399740	487566	616178
20.9351	1.15484e-08	22.5713	358.652	1792.78	5562.19	13252.6	26660.2	47628.7	77873.3	118803	171354	235848	311884	398276	493036	593422	696032	796953	891964	976770	1.04727e+06	1.09986e+06	1.13171e+06	1.14108e+06	1.12764e+06	1.09278e+06	1.03996e+06	975057	906692	846040	805379	794395	815497	862209	922415	983016	1.03277e+06	1.06326e+06	1.06895e+06	1.04706e+06	997565	923165	829620	726377	627692	553229	523470	545653	605665
20.9961	1.10831e-08	20.8536	331.681	1659.59	5154.05	12292.5	24754	44269.2	72457.3	110661	159791	220189	291532	372758	462064	556927	654200	750244	841105	922738	991248	1.04316e+06	1.07568e+06	1.08702e+06	1.07662e+06	1.04549e+06	996548	934932	868397	807354	763885	748595	765821	811037	873319	940079	1.00025e+06	1.04537e+06	1.0697e+06	1.07002e+06	1.04546e+06	997386	929324	846974	758237	673160	603189	558569	543501
21.0571	1.3379e-08	19.2392	306.424	1535.32	4774.67	11403.4	22995.2	41181.3	67498.5	103235	149285	206019	273186	349849	434367	524419	617083	708954	796309	875306	942215	993663	1.0269e+06	1.04005e+06	1.03244e+06	1.00482e+06	959770	902046	839018	780865	739783	726987	747731	798263	868075	944717	1.01706e+06	1.07637e+06	1.11641e+06	1.13314e+06	1.12454e+06	1.09041e+06	1.03222e+06	952941	856928	749830	638603	531726	439542
21.1182	1.21988e-08	18.2385	290.907	1459.65	4545.8	10872.1	21954.7	39373.2	64626	98982.6	143341	198105	263081	337419	419584	507381	598019	688225	774400	852806	919790	972021	1.00675e+06	1.02209e+06	1.01729e+06	993026	951809	898355	840048	787129	751818	745208	772324	829336	905877	989637	1.06944e+06	1.13629e+06	1.18343e+06	1.20616e+06	1.20164e+06	1.16872e+06	1.10777e+06	1.02055e+06	910016	780133	635653	481963	325168
21.1792	1.40959e-08	18.2485	291.295	1462.74	4558.91	10911.7	22051.5	39576.9	65010.3	99648.7	144421	199759	265502	340823	424206	513468	605820	697980	786331	867108	936626	991522	1.02903e+06	1.04724e+06	1.04544e+06	1.02437e+06	986664	937192	883477	835714	805692	803667	833953	892665	969853	1.05356e+06	1.13263e+06	1.19789e+06	1.24224e+06	1.26066e+06	1.24997e+06	1.20882e+06	1.13747e+06	1.03778e+06	913050	767973	608829	444471	291245
21.2402	1.69958e-08	19.3041	308.068	1546.58	4819.04	11531.7	23299.3	41808.1	68663	105231	152492	210905	280302	359820	447879	542195	639857	737446	831194	917195	991632	1.05105e+06	1.09261e+06	1.11442e+06	1.11581e+06	1.09765e+06	1.06274e+06	1.01608e+06	965198	919927	891223	888313	915000	967787	1.0375e+06	1.1127e+06	1.18237e+06	1.23723e+06	1.2701e+06	1.27595e+06	1.25183e+06	1.19685e+06	1.11215e+06	1.001e+06	869057	725185	583677	469015	418077
21.3013	1.67462e-08	21.0602	335.783	1684.2	5243.24	12536	25307.5	45375	74463.3	114036	165136	228241	303158	388949	483907	585585	690874	796133	897371	990464	1.07141e+06	1.1366e+06	1.18311e+06	1.20903e+06	1.2137e+06	1.19811e+06	1.1651e+06	1.11968e+06	1.06912e+06	1.02261e+06	990142	980017	995878	1.03499e+06	1.08925e+06	1.14796e+06	1.20045e+06	1.23751e+06	1.25212e+06	1.23961e+06	1.19778e+06	1.12693e+06	1.03017e+06	913943	789195	673654	593744	577597	632051
21.3623	1.68341e-08	23.0266	366.757	1837.69	5715.45	13651.8	27534.3	49322.6	80870.4	123744	179049	247284	328221	420836	523284	632937	746471	860011	969324	1.07006e+06	1.158e+06	1.22939e+06	1.28118e+06	1.3114e+06	1.31938e+06	1.30606e+06	1.27423e+06	1.22867e+06	1.17617e+06	1.12513e+06	1.08449e+06	1.06178e+06	1.06069e+06	1.07946e+06	1.11136e+06	1.14678e+06	1.17565e+06	1.18918e+06	1.18078e+06	1.14654e+06	1.08549e+06	1.0001e+06	897017	788663	695468	645531	662354	744509	868034
21.4233	1.69742e-08	24.773	394.238	1973.76	6133.66	14639.3	29503.3	52810.7	86528.7	132313	191327	264086	350335	448978	558056	674789	795674	916639	1.03325e+06	1.14095e+06	1.23537e+06	1.31258e+06	1.36942e+06	1.40381e+06	1.41498e+06	1.40372e+06	1.37261e+06	1.326e+06	1.27002e+06	1.21212e+06	1.16019e+06	1.12103e+06	1.09845e+06	1.09178e+06	1.09591e+06	1.10269e+06	1.10312e+06	1.08916e+06	1.05502e+06	997935	918949	824111	726601	649571	624270	672045	784392	934108	1.09532e+06
21.4844	1.56089e-08	25.9984	413.507	2069.09	6426.5	15330.3	30881	55251.4	90488.5	138313	199932	275877	365882	468810	582635	704485	830747	957225	1.07936e+06	1.19247e+06	1.29205e+06	1.37407e+06	1.43524e+06	1.47333e+06	1.4874e+06	1.47801e+06	1.44731e+06	1.39912e+06	1.33874e+06	1.27261e+06	1.20755e+06	1.14963e+06	1.10274e+06	1.0673e+06	1.04e+06	1.01455e+06	983486	939958	879349	800661	708299	615233	547627	542259	619040	760470	935465	1.11921e+06	1.29411e+06
21.5454	1.53397e-08	26.5346	421.927	2110.71	6554.33	15632.1	31483.2	56320.3	92228	140960	203749	281144	372889	477845	593977	718395	847463	976954	1.10227e+06	1.21869e+06	1.32164e+06	1.407e+06	1.47139e+06	1.51241e+06	1.52887e+06	1.52098e+06	1.49041e+06	1.44027e+06	1.375e+06	1.29998e+06	1.221e+06	1.1434e+06	1.07108e+06	1.00547e+06	945063	885756	822060	748817	663179	567190	472540	409261	423430	529697	696219	889939	1.08943e+06	1.27977e+06	1.44925e+06
21.6064	1.51423e-08	26.3358	418.798	2095.25	6507.04	15521.4	31265.1	55940.6	91626.2	140076	202531	279560	370935	475557	591443	715759	844927	974782	1.10077e+06	1.2182e+06	1.32251e+06	1.40953e+06	1.47576e+06	1.51863e+06	1.53666e+06	1.52965e+06	1.49869e+06	1.44619e+06	1.37568e+06	1.29156e+06	1.19866e+06	1.10168e+06	1.00444e+06	909192	816152	723507	628156	527274	421186	320192	262371	308392	446766	628880	828440	1.0308e+06	1.22479e+06	1.40056e+06	1.54912e+06
21.6675	1.63075e-08	25.4717	405.237	2028.35	6302.29	15040.6	30312.6	54266.6	88936.6	136049	196839	271895	361037	463240	576619	698459	825309	953130	1.07749e+06	1.19377e+06	1.29746e+06	1.38436e+06	1.45089e+06	1.49427e+06	1.51271e+06	1.50557e+06	1.47337e+06	1.41782e+06	1.34163e+06	1.24837e+06	1.14208e+06	1.02692e+06	906654	784207	661276	538285	414965	292638	184400	157646	262172	420925	599651	787160	975678	1.1576e+06	1.32508e+06	1.47028e+06	1.58571e+06
21.7285	1.5389e-08	24.1241	384.123	1924.32	5984.3	14294.5	28835.4	51670.5	84763.9	129795	187983	259936	345532	443841	553105	670759	793518	917506	1.03843e+06	1.1518e+06	1.25314e+06	1.33826e+06	1.40346e+06	1.44577e+06	1.4631e+06	1.45438e+06	1.41963e+06	1.35993e+06	1.27736e+06	1.17484e+06	1.05587e+06	924306	783981	638455	490839	344149	204236	106985	169685	309834	464851	625781	789038	950926	1.10684e+06	1.25131e+06	1.37827e+06	1.48146e+06	1.55487e+06
21.7896	1.60529e-08	22.5807	359.974	1805.49	5621.55	13444.3	27153.7	48717.5	80019.6	122685	177911	246323	327854	421669	526135	638836	756647	875846	992278	1.10155e+06	1.19923e+06	1.2811e+06	1.34338e+06	1.38289e+06	1.39729e+06	1.38515e+06	1.34608e+06	1.28071e+06	1.19069e+06	1.07853e+06	947520	801464	644565	481384	317592	166485	113887	232933	383878	535846	684004	826478	961627	1.08734e+06	1.20082e+06	1.29857e+06	1.37658e+06	1.43062e+06	1.45657e+06
21.8506	1.59616e-08	21.2083	338.513	1699.96	5299.53	12689.9	25661.8	46097.5	75808.6	116369	168952	234189	312051	401772	501806	609847	722880	837287	949000	1.05368e+06	1.1469e+06	1.22442e+06	1.28234e+06	1.31735e+06	1.32688e+06	1.30928e+06	1.26389e+06	1.19108e+06	1.09227e+06	969872	827160	668226	498014	323237	160651	124434	266381	429754	587845	735120	869054	988071	1.09097e+06	1.17662e+06	1.24378e+06	1.29097e+06	1.31646e+06	1.3184e+06	1.29494e+06
21.9116	1.87978e-08	20.3751	325.437	1635.42	5101.88	12225	24738.5	44468.1	73175.4	112394	163271	226426	301834	388746	485643	590251	699585	810054	917599	1.01787e+06	1.10642e+06	1.17894e+06	1.23146e+06	1.26056e+06	1.26357e+06	1.23872e+06	1.18524e+06	1.10344e+06	994721	861556	707407	536729	355339	174397	93130.3	247456	425078	594408	749011	885185	1.0004e+06	1.09296e+06	1.16191e+06	1.20682e+06	1.22769e+06	1.22481e+06	1.19861e+06	1.14961e+06	1.07843e+06
21.9727	2.09492e-08	20.308	324.219	1628.61	5078.54	12164.2	24605.2	44209.8	72717.5	111636	162083	224644	299255	385124	480684	583608	690853	798767	903226	999814	1.08403e+06	1.15149e+06	1.19819e+06	1.22068e+06	1.21627e+06	1.18322e+06	1.12082e+06	1.02947e+06	910747	767292	602798	421895	230342	45933.6	173471	364344	545227	710000	854094	973900	1.06677e+06	1.13102e+06	1.16597e+06	1.17182e+06	1.14957e+06	1.10091e+06	1.02804e+06	933538	820207
22.0337	2.06056e-08	20.9679	334.23	1676.33	5219.47	12483.1	25212.8	45234.1	74290.2	113876	165075	228419	303770	390238	486151	589057	695788	802569	905159	999047	1.07966e+06	1.14257e+06	1.18378e+06	1.19989e+06	1.1883e+06	1.14743e+06	1.07676e+06	976991	849976	698741	527376	340954	145943	62326.2	254912	442390	615235	767814	895465	994519	1.0624e+06	1.09769e+06	1.10014e+06	1.07065e+06	1.01116e+06	924544	814432	685086	541286
22.0947	2.31441e-08	22.0708	351.077	1757.19	5460.07	13032	26268	47031.1	77083.2	117912	170567	235513	312515	400565	497848	601760	708979	815582	917206	1.00925e+06	1.08707e+06	1.14628e+06	1.1829e+06	1.19368e+06	1.17621e+06	1.12916e+06	1.05235e+06	946882	815089	660611	488463	305885	131980	131591	300536	472992	629918	764064	870420	945395	986742	993581	966403	907050	818667	705695	574051	432074	294825
22.1558	2.216e-08	23.2362	368.861	1842.46	5713.44	13609.1	27375.5	48913.9	80004	122125	176289	242892	321604	411295	510014	615016	722840	829440	930361	1.02094e+06	1.09655e+06	1.15284e+06	1.18597e+06	1.19285e+06	1.17135e+06	1.12046e+06	1.04039e+06	932668	800194	647290	480070	308412	161363	164467	303420	453857	589105	700138	781687	830441	844743	824558	771514	689020	582646	461410	342329	264143	284119
22.2168	2.16e-08	24.1205	382.25	1906.1	5900.68	14031	28175.3	50255.2	82053.1	125030	180155	247762	327439	417961	517274	622534	730194	836146	935903	1.02482e+06	1.09831e+06	1.15216e+06	1.18268e+06	1.18701e+06	1.1633e+06	1.11085e+06	1.03023e+06	923349	793498	645408	485606	324182	185879	158999	263114	388086	498640	584069	639034	660683	648133	602453	526963	428256	320008	237296	249403	359934	508316
22.2778	2.10141e-08	24.4817	387.485	1929.75	5966.27	14168.6	28414.6	50615	82529.8	125585	180705	248170	327510	417442	515865	619900	725986	830030	927592	1.0141e+06	1.08512e+06	1.13656e+06	1.16495e+06	1.16767e+06	1.14308e+06	1.09077e+06	1.01156e+06	907571	782250	640313	487846	333012	190749	117160	184778	287383	375060	436122	465587	461132	422440	351242	252158	139470	108208	239669	408098	582501	752053
22.3389	2.292e-08	24.1966	382.679	1904.33	5883.02	13959.7	27972.9	49786.9	81110.9	123320	177289	243257	320727	408406	504203	605272	708118	808736	902804	985902	1.05375e+06	1.10245e+06	1.12874e+06	1.13018e+06	1.10535e+06	1.05398e+06	977041	876740	756484	620771	475038	325502	179286	50803.1	93195.5	192076	267508	313550	327427	308354	258075	183734	117506	161299	296230	458940	630433	800347	960180
22.3999	2.04133e-08	23.2658	367.892	1830.41	5653.57	13412.6	26870.6	47814.1	77877.7	118372	170126	233355	307563	391490	483110	579671	677799	773638	863029	941730	1.00564e+06	1.05105e+06	1.07484e+06	1.07473e+06	1.04941e+06	998720	923663	826468	710539	580379	441538	300842	168618	82486.2	132524	220089	292775	342527	368305	373496	367117	365557	390167	455433	559431	689932	833365	977813	1.11312e+06
22.4609	2.01205e-08	21.8183	345.223	1718.69	5311.75	12609.1	25275.6	45000.8	73333.9	111520	160351	220036	290108	369375	455906	547079	639668	729980	814023	887715	947105	988598	1.00918e+06	1.00664e+06	979698	928205	853199	756990	643245	517218	386635	265298	186611	202016	283558	376194	458836	524580	572102	603853	625742	646699	677145	725917	796906	887799	991546	1.09884e+06	1.20004e+06
22.522	1.96571e-08	20.1232	318.96	1590.68	4924.42	11708.9	23508.7	41919.9	68414.9	104188	150009	206100	272042	346720	428305	514295	601592	686624	765512	834262	888982	926103	942604	936225	905650	850680	772381	673280	557741	433089	313517	232801	244775	336286	452617	567056	668728	752691	817253	863311	894157	915236	933518	956261	989224	1.0349e+06	1.09168e+06	1.15433e+06	1.21537e+06
22.583	1.9623e-08	18.5913	295.57	1478.35	4589.64	10942.7	22028	39378	64419.7	98324	141863	195285	258216	329601	407677	490006	573539	654734	729715	794455	844993	877659	889303	877511	840821	778910	692815	585275	461612	332869	229137	223429	328137	471501	618588	755912	876300	975411	1.05098e+06	1.10271e+06	1.13228e+06	1.14329e+06	1.14109e+06	1.13221e+06	1.12342e+06	1.12036e+06	1.12607e+06	1.14004e+06	1.15825e+06
22.644	1.87794e-08	17.7174	282.685	1418.71	4418.66	10567.1	21332.6	38236.8	62708.3	95930.8	138698	191282	253333	323802	400923	482223	564590	644388	717606	780056	827583	856304	862839	844548	799739	727871	629775	508017	368071	224586	147253	248742	418567	596786	767982	923885	1.05848e+06	1.16732e+06	1.24752e+06	1.29789e+06	1.31908e+06	1.31367e+06	1.28611e+06	1.24258e+06	1.19053e+06	1.13786e+06	1.09158e+06	1.05622e+06	1.0324e+06
22.7051	1.88918e-08	17.8842	286.005	1438.41	4488.7	10753.5	21743.4	39028.3	64086	98143.5	142024	196007	259719	332058	411160	494415	578535	659671	733574	795794	841914	867788	869797	845078	791748	709074	597623	459400	298237	123842	104503	298294	502584	702318	889518	1.05728e+06	1.1996e+06	1.31165e+06	1.39e+06	1.43285e+06	1.44025e+06	1.41423e+06	1.3588e+06	1.27998e+06	1.18567e+06	1.08536e+06	989357	907414	846261
22.7661	1.97367e-08	19.1133	305.601	1536.55	4793.33	11478.6	23198.5	41617.5	68295.5	104518	151132	208401	275882	352355	435785	523347	611499	696109	772636	836343	882546	906874	905538	875583	815110	723459	601353	451004	276393	87643.3	139408	353325	570159	779749	974075	1.1458e+06	1.28848e+06	1.39683e+06	1.46704e+06	1.49703e+06	1.48659e+06	1.43754e+06	1.35377e+06	1.24129e+06	1.10825e+06	965073	824658	702321	613917
22.8271	1.99364e-08	21.056	335.972	1685.84	5248.53	12543.8	25301.9	45302.9	74200.2	113337	163570	225120	297444	379161	468028	560967	654155	743168	823180	889196	936324	960057	956559	922940	857510	760016	631921	476994	303947	150611	202557	399433	613890	822811	1.01524e+06	1.1827e+06	1.31817e+06	1.41604e+06	1.47238e+06	1.48508e+06	1.45402e+06	1.38112e+06	1.2704e+06	1.12796e+06	962014	783326	606547	454168	362454
22.8882	2.04176e-08	23.2299	369.657	1849.96	5744.54	13694.3	27553.3	49212.6	80408	122525	176412	242227	319307	406102	500153	598140	695980	788999	872141	940232	988264	1.0117e+06	1.00678e+06	970822	902484	802096	672088	518102	353467	224255	257297	427493	628975	827933	1.00992e+06	1.16522e+06	1.28633e+06	1.36757e+06	1.40513e+06	1.39718e+06	1.34395e+06	1.24778e+06	1.11302e+06	945986	754871	550163	347480	188907	206127
22.9492	2.17847e-08	25.2121	400.135	1997.25	6185.94	14709.1	29520.6	52595.2	85723.2	130305	187162	256371	337151	427791	525645	627193	728156	823684	908590	977621	1.02577e+06	1.04857e+06	1.04246e+06	1.00503e+06	935366	834364	705276	555024	398897	279909	291943	432440	613532	794875	959026	1.09526e+06	1.19588e+06	1.25539e+06	1.27037e+06	1.23955e+06	1.16376e+06	1.04596e+06	891094	705860	498506	278803	65979.3	172110	371401
23.0103	2.1627e-08	26.7016	422.764	2105.21	6504.95	15431.3	30897.8	54920.5	89305	135434	194077	265227	347990	440522	540042	642895	744697	840524	925167	993415	1.04037e+06	1.06176e+06	1.05428e+06	1.01587e+06	946004	846063	719820	574702	425851	310303	302168	412833	569182	727529	868356	980403	1.05609e+06	1.09039e+06	1.08051e+06	1.0259e+06	928185	791102	620297	423083	208095	15247.6	236626	446411	635107
23.0713	2.19811e-08	27.5204	434.818	2160.7	6662.38	15771.4	31511.6	55891.7	90688	137233	196222	267563	350267	442401	541106	642678	742721	836351	918451	983969	1.02822e+06	1.04722e+06	1.03797e+06	998770	929465	831764	709664	570494	428101	313404	287660	371233	502134	635328	750337	835954	885097	893426	858974	782041	665136	512899	332184	134805	104991	314470	524219	717961	885998
23.1323	2.19456e-08	27.6041	435.355	2159.42	6646.12	15703.4	31315.9	55436.8	89772.3	135573	193451	263230	343854	433346	528835	626653	722486	811591	889049	950057	990233	1.00592e+06	994467	954513	886203	791435	674195	541336	404991	290858	252252	315764	425514	536177	627697	689729	716205	703934	652320	563561	443649	306957	202157	248091	411447	601517	787937	956185	1.09606e+06
23.1934	2.17442e-08	26.9963	425.135	2105.51	6470.1	15263.1	30387.8	53703.4	86814.5	130872	186399	253152	330038	415082	505469	597636	687433	770334	841691	897009	932241	944071	930184	889493	822346	730702	618377	491607	360963	248746	206301	263979	363519	460978	538956	589285	608058	594782	552949	491990	431521	405462	447160	554956	700865	859087	1.0115e+06	1.14497e+06	1.24953e+06
23.2544	2.05316e-08	25.8456	406.574	2011.35	6173.63	14546.4	28925.4	51053.8	82422.4	124081	176474	239315	311510	391137	475485	561153	644204	720372	785303	834815	865177	873368	857320	816129	750218	661490	553515	432036	306890	200806	172999	245804	349758	448651	530177	589318	624998	639784	640348	637828	646769	680947	747051	841658	954155	1.07149e+06	1.18115e+06	1.27225e+06	1.33594e+06
23.3154	2.05227e-08	24.4005	383.664	1897.1	5820.04	13706.1	27239.7	48051.3	77529.5	116643	165789	224674	292245	366671	445384	525170	602320	672820	732577	777668	804590	810504	793464	752601	688289	602296	498033	381287	263243	174836	185499	282210	398839	510947	609950	692347	757621	807798	847209	881953	918789	963462	1.01896e+06	1.08448e+06	1.15561e+06	1.22549e+06	1.28614e+06	1.3297e+06	1.34929e+06
23.3765	1.96018e-08	22.9912	361.658	1789.06	5491.07	12937.4	25724.6	45402.1	73294.9	110336	156920	212793	276982	347777	422764	498909	572698	640307	697820	741451	767788	774023	758172	719268	657554	574718	474358	363413	257616	199679	244401	356630	487332	617180	737926	845356	937540	1.0143e+06	1.07691e+06	1.12774e+06	1.16977e+06	1.20586e+06	1.23814e+06	1.26733e+06	1.29248e+06	1.31105e+06	1.31932e+06	1.31302e+06	1.28806e+06
23.4375	2.06757e-08	21.9738	346.142	1714.81	5271.15	12438.9	24774.2	43800.3	70837.4	106840	152255	206907	269930	339737	414046	489953	564057	632617	691755	737673	766887	776456	764221	729023	670967	591789	495652	391356	299157	263236	320559	440530	583650	730401	870854	999001	1.11095e+06	1.20433e+06	1.27806e+06	1.33218e+06	1.36759e+06	1.38584e+06	1.38877e+06	1.37821e+06	1.35565e+06	1.322e+06	1.27758e+06	1.22215e+06	1.15522e+06
23.4985	2.08192e-08	21.6186	341.228	1693.96	5218.27	12341.7	24637.7	43664.6	70796.9	107062	152995	208520	272870	344551	421352	500414	578333	651321	715392	766587	801204	816050	808695	777743	723153	646737	553168	452493	366429	335635	391909	513924	665689	825326	980390	1.12276e+06	1.24662e+06	1.34782e+06	1.42357e+06	1.47239e+06	1.49402e+06	1.48934e+06	1.46022e+06	1.40939e+06	1.34018e+06	1.25639e+06	1.16206e+06	1.06131e+06	958305
23.5596	2.23368e-08	21.9831	347.587	1728.66	5335.2	12642.9	25290.4	44916.3	72986.7	110627	158468	216518	284077	359683	441125	525490	609271	688521	759047	816632	857288	877520	874609	846915	794250	718429	624346	522409	434023	397192	444866	563891	719323	886168	1.04926e+06	1.19846e+06	1.32636e+06	1.42744e+06	1.49779e+06	1.53502e+06	1.53828e+06	1.5082e+06	1.44686e+06	1.35775e+06	1.24567e+06	1.11665e+06	978086	838866	709876
23.6206	2.32158e-08	22.8777	362.032	1802.1	5567.05	13205.4	26443.1	47014.7	76484.1	116067	166469	227751	299227	379415	466035	556061	645825	731177	807683	870863	916457	940704	940648	914456	861812	784475	687303	580495	484491	435664	470154	581876	735797	903594	1.06758e+06	1.21598e+06	1.34024e+06	1.43399e+06	1.49271e+06	1.51364e+06	1.49576e+06	1.43979e+06	1.34818e+06	1.22506e+06	1.07627e+06	909489	734916	567358	431666
23.6816	2.38524e-08	23.9629	379.136	1886.96	5828.58	13824.7	27681.9	49216.3	80066	121506	174279	238453	313316	397327	488106	582494	676663	766279	846712	913286	961553	987587	988295	961743	907533	827327	725766	612453	506437	442754	461478	562932	710927	873733	1.03165e+06	1.17186e+06	1.28526e+06	1.3652e+06	1.40708e+06	1.40822e+06	1.36785e+06	1.28706e+06	1.16881e+06	1.01781e+06	840527	645529	445286	266935	203924
23.7427	2.56081e-08	24.8833	393.322	1955.73	6035.41	14302.2	28612	50823.9	82606.2	125246	179478	245335	322051	408004	500718	596926	692685	783551	864795	931661	979645	1.0048e+06	1.00402e+06	975380	918470	834835	728753	608908	492502	413072	415492	506179	645679	798645	944235	1.06949e+06	1.16548e+06	1.22589e+06	1.24656e+06	1.22535e+06	1.1621e+06	1.0586e+06	918441	746919	550867	338794	125671	127020	331488
23.8037	2.69515e-08	25.3527	400.15	1986.73	6121.92	14485.2	28933.7	51314.9	83270.8	126047	180319	246053	322406	407679	499326	594023	687791	776182	854495	918041	962419	983808	979256	946964	886578	799539	689656	564410	438613	343967	332663	416982	548660	688665	816759	921121	993871	1.02967e+06	1.0253e+06	979592	893350	769292	611921	427334	223027	16635	212914	424921	621822
23.8647	2.82654e-08	25.1864	396.793	1966.36	6047.49	14280.8	28467.3	50381.1	81576.4	123200	175825	239319	312753	394364	481574	571070	658934	740829	812222	868645	905962	920645	910041	872614	808170	718092	605685	477009	343814	235622	221570	315248	443854	569126	675392	753728	798181	804927	772099	699765	589905	446329	274550	81937	126168	336973	543506	736483	907342
23.9258	2.75391e-08	24.3082	382.139	1889.54	5797.82	13658.2	27157.5	47935.5	77399	116544	165802	224915	292866	367846	447289	527960	606090	677565	738151	783740	810610	815679	796741	752665	683558	590878	477538	348161	210524	92202.9	134348	263033	387731	493912	574175	623177	637223	614380	554746	460948	339835	211825	166622	291386	475341	668200	852955	1.01862e+06	1.15637e+06
23.9868	2.83177e-08	22.752	356.815	1759.84	5385.34	12650.3	25076.5	44117.8	70984.6	106481	150862	203733	263983	329777	398595	467332	532435	590098	636475	667920	681233	673889	644252	591742	516956	421729	309150	183631	53298.4	92035.3	222895	344688	450044	533187	589495	615878	611318	577724	521530	457065	411941	423731	508404	645411	806611	971159	1.12417e+06	1.25428e+06	1.35257e+06
24.0479	2.81437e-08	20.6676	323.293	1590.09	4851.24	11358.4	22435.5	39317.4	62989.9	94041.3	132540	177943	229054	284021	340391	395211	445176	486808	516675	531612	528949	506729	463893	400444	317592	218035	107912	52872.7	163996	290815	412950	523468	616908	688980	736931	760094	760588	744205	721337	707109	718628	768010	855808	971850	1.10127e+06	1.2292e+06	1.34263e+06	1.43075e+06	1.48506e+06
24.1089	2.65207e-08	18.336	286.15	1403.73	4270.2	9965.37	19611.9	34227.7	54581.4	81059.6	113560	151418	193372	237576	281660	322832	358025	384075	397922	396823	378562	341655	285541	210832	120245	39011.7	121901	247139	377521	506220	627680	736901	829680	903008	955508	987894	1.00338e+06	1.00794e+06	1.0101e+06	1.01989e+06	1.04651e+06	1.09532e+06	1.16578e+06	1.25164e+06	1.34291e+06	1.4283e+06	1.49688e+06	1.53911e+06	1.54736e+06
24.1699	2.57605e-08	16.1889	252.401	1236.68	3756.41	8750.64	17184.5	29915.8	47564.3	70394.1	98220	130346	165540	202061	237720	269997	296198	313661	320012	313506	293554	261724	224102	196460	205889	265688	361661	477067	600995	725800	845406	954803	1.05007e+06	1.12859e+06	1.18929e+06	1.23291e+06	1.26209e+06	1.28131e+06	1.2964e+06	1.31365e+06	1.33837e+06	1.37346e+06	1.41835e+06	1.46889e+06	1.51817e+06	1.5578e+06	1.57916e+06	1.57445e+06	1.53736e+06
24.231	2.65033e-08	14.7813	230.988	1134.35	3453.5	8063.82	15874.2	27706.1	44174.7	65583.2	91839.4	122404	156280	192044	227934	261983	292230	316983	335188	346902	353896	360272	372644	398966	445642	514769	603962	708177	821454	937862	1.05192e+06	1.15884e+06	1.25476e+06	1.33693e+06	1.40392e+06	1.45569e+06	1.49363e+06	1.52039e+06	1.53944e+06	1.55446e+06	1.56855e+06	1.58336e+06	1.5985e+06	1.61139e+06	1.6175e+06	1.61104e+06	1.58585e+06	1.53616e+06	1.45731e+06
24.292	2.4856e-08	14.5768	229.118	1132	3468.44	8154.17	16170.9	28452.3	45771.1	68635.6	97208.7	131255	170128	212796	257925	304000	349507	393150	434110	472315	508671	545181	584822	631090	687218	755316	835795	927261	1.02685e+06	1.13076e+06	1.23477e+06	1.33474e+06	1.42695e+06	1.50838e+06	1.57695e+06	1.63158e+06	1.67227e+06	1.69988e+06	1.71596e+06	1.72233e+06	1.72063e+06	1.71183e+06	1.69583e+06	1.67131e+06	1.63576e+06	1.58582e+06	1.51774e+06	1.42798e+06	1.31372e+06
24.353	2.45027e-08	15.5875	246.455	1225.22	3778.75	8945.81	17873.8	31702.8	51447.2	77884.7	111463	152231	199811	253402	311831	373650	437268	501123	563870	624583	682927	739280	794760	851099	910365	974538	1.04504e+06	1.12233e+06	1.20574e+06	1.29346e+06	1.38285e+06	1.47069e+06	1.55365e+06	1.62857e+06	1.69273e+06	1.74406e+06	1.78124e+06	1.80366e+06	1.81132e+06	1.80469e+06	1.7844e+06	1.75105e+06	1.70487e+06	1.64564e+06	1.57261e+06	1.48456e+06	1.38008e+06	1.25788e+06	1.11717e+06
24.4141	2.6039e-08	17.3526	275.298	1373.57	4252.64	10109.4	20288.1	36156.2	58973.5	89766.9	129220	177586	234638	299652	371436	448406	528692	610293	691247	769822	844697	915128	981051	1.04311e+06	1.10259e+06	1.16119e+06	1.2207e+06	1.28263e+06	1.34784e+06	1.41622e+06	1.48669e+06	1.55722e+06	1.62511e+06	1.68729e+06	1.74069e+06	1.78247e+06	1.81026e+06	1.8223e+06	1.81744e+06	1.79517e+06	1.75547e+06	1.69872e+06	1.62552e+06	1.53658e+06	1.43261e+06	1.31431e+06	1.18242e+06	1.03792e+06	882306
24.4751	2.52361e-08	19.3031	306.603	1531.82	4749.84	11310.5	22741.5	40612.6	66391.9	101306	146212	201497	267008	342021	425258	514942	608902	704715	799876	891989	978971	1.05923e+06	1.13184e+06	1.19663e+06	1.25421e+06	1.30591e+06	1.35356e+06	1.39919e+06	1.44464e+06	1.49114e+06	1.53902e+06	1.5875e+06	1.63481e+06	1.67831e+06	1.71492e+06	1.74141e+06	1.75474e+06	1.75234e+06	1.73231e+06	1.69344e+06	1.63532e+06	1.55824e+06	1.46313e+06	1.35148e+06	1.22523e+06	1.08669e+06	938655	784534	629092
24.5361	2.64203e-08	21.0048	333.633	1667.1	5170.68	12317.6	24779.3	44280.5	72443.5	110636	159834	220503	292521	375137	466971	566073	670015	776026	881172	982544	1.07747e+06	1.16371e+06	1.23967e+06	1.30451e+06	1.35826e+06	1.40179e+06	1.43677e+06	1.46536e+06	1.48995e+06	1.51269e+06	1.5351e+06	1.55766e+06	1.5797e+06	1.5994e+06	1.61409e+06	1.62058e+06	1.61558e+06	1.59614e+06	1.55985e+06	1.50515e+06	1.43137e+06	1.33879e+06	1.22866e+06	1.10307e+06	964990	818281	668004	521461	391283
24.5972	2.60113e-08	22.1945	352.367	1760.08	5457.65	12999	26148.1	46726.7	76451.7	116775	168738	232846	308984	396364	493527	598388	708328	820326	931135	1.03747e+06	1.13623e+06	1.22469e+06	1.30073e+06	1.36295e+06	1.41087e+06	1.44489e+06	1.46634e+06	1.47729e+06	1.48031e+06	1.47812e+06	1.47313e+06	1.467e+06	1.46029e+06	1.45236e+06	1.44136e+06	1.42463e+06	1.39909e+06	1.36171e+06	1.30995e+06	1.24203e+06	1.15718e+06	1.05574e+06	939208	810308	673175	533978	402939	300124	261450
24.6582	2.86642e-08	22.7555	361.085	1802.8	5587.9	13304.8	26755.6	47801.1	78194.6	119419	172535	238056	315857	405120	504326	611305	723312	837169	949419	1.05653e+06	1.15509e+06	1.24204e+06	1.31485e+06	1.3717e+06	1.41162e+06	1.4346e+06	1.44156e+06	1.43431e+06	1.41537e+06	1.38772e+06	1.3544e+06	1.3181e+06	1.28068e+06	1.24291e+06	1.20426e+06	1.16306e+06	1.1169e+06	1.06304e+06	999006	923005	834267	733318	622266	505345	390452	293571	245847	272883	350465
24.7192	2.84624e-08	22.6985	360.051	1797.05	5568.41	13254.7	26647.8	47596.4	77840	118846	171658	236772	314036	402603	500916	606750	717292	829267	939098	1.04309e+06	1.13765e+06	1.21947e+06	1.28573e+06	1.3343e+06	1.36385e+06	1.37398e+06	1.36524e+06	1.33915e+06	1.29805e+06	1.24498e+06	1.1834e+06	1.11683e+06	1.04844e+06	980625	914661	850533	787064	722333	654294	581498	503864	423661	347197	287779	266161	294350	358907	438459	518190
24.7803	2.77219e-08	22.1509	351.363	1753.65	5433.67	12933	25998.2	46428.7	75914.1	115873	167302	230654	305738	391667	486848	589013	695298	802369	906572	1.00412e+06	1.09128e+06	1.1646e+06	1.22109e+06	1.2584e+06	1.27495e+06	1.2701e+06	1.24413e+06	1.19832e+06	1.13488e+06	1.05684e+06	967934	872376	774638	679155	590013	510610	443379	389705	350230	325536	316752	325231	351199	392637	445454	504452	564140	619207	664778
24.8413	3.00307e-08	21.3492	338.807	1691.64	5243.12	12482	25094.1	44813.1	73260.9	111788	161327	222264	294347	376629	467455	564493	664815	765013	861357	949974	1.02705e+06	1.08902e+06	1.13281e+06	1.15595e+06	1.15678e+06	1.13454e+06	1.08945e+06	1.02275e+06	936633	834260	719691	597940	475319	360682	268914	224918	244095	303336	374307	443681	506796	562603	611490	654191	691103	721897	745381	759611	762170
24.9023	2.90744e-08	20.6136	327.435	1636.11	5074.07	12084.6	24300.8	43397.7	70933.3	108189	156022	214737	283992	362743	449227	541000	635013	727736	815319	893775	959191	1.00794e+06	1.03687e+06	1.04352e+06	1.02627e+06	984441	918407	829616	720614	595091	458174	317837	192896	150201	234940	357692	479303	589460	684093	761452	821176	863898	890929	903923	904531	894071	873280	842219	800342
24.9634	2.74124e-08	20.2797	322.464	1612.59	5004.03	11922	23976.3	42811.6	69944.8	106603	153569	211056	278606	355034	438419	526138	614953	701145	780679	849412	903304	938652	952309	941887	905940	844111	757261	647623	519160	378844	242997	170523	244897	387945	540346	685222	815037	925208	1.01285e+06	1.07645e+06	1.11572e+06	1.13149e+06	1.12548e+06	1.10011e+06	1.05817e+06	1.00253e+06	935805	860201	777396
25.0244	2.63884e-08	20.5775	327.369	1637.61	5082.13	12106.4	24338.3	43431.2	70895	107926	155246	212975	280523	356537	438897	524757	610644	692604	766391	827687	872345	896647	897554	872961	821947	745079	644883	526958	403354	303543	288292	381742	530257	693589	853369	999438	1.12503e+06	1.22541e+06	1.29745e+06	1.33955e+06	1.35155e+06	1.33462e+06	1.29113e+06	1.22444e+06	1.13866e+06	1.03834e+06	928297	813361	698488
25.0854	2.55627e-08	21.5191	342.196	1710.79	5305.42	12627.5	25360.2	45201.9	73686.6	112004	160835	220210	289412	366919	450406	536803	622408	703051	774315	831780	871307	889344	883247	851652	794940	715988	621612	525706	454673	446123	518155	648859	807142	971356	1.12751e+06	1.26588e+06	1.37934e+06	1.46283e+06	1.51304e+06	1.52843e+06	1.50911e+06	1.45677e+06	1.37459e+06	1.26701e+06	1.13957e+06	998771	852072	708218	578284
25.1465	2.66134e-08	22.8973	363.613	1815.31	5621.45	13359.8	26789.8	47674.2	77588.4	117732	168755	230620	302495	382714	468781	557446	644838	726656	798417	855742	894689	912121	906133	876578	825796	759747	689768	634499	618312	659697	757121	892844	1.04653e+06	1.20151e+06	1.34506e+06	1.46746e+06	1.56138e+06	1.62158e+06	1.6448e+06	1.62974e+06	1.57693e+06	1.48876e+06	1.36926e+06	1.22406e+06	1.06029e+06	886817	715020	561210	450883
25.2075	2.71873e-08	24.3905	386.569	1926.22	5953.65	14123	28268.2	50213.6	81574.3	123560	176799	241197	315839	398954	487935	579428	669494	753818	827991	887832	929767	951251	951272	930956	894342	849329	808459	788260	804820	866017	967287	1.09545e+06	1.23506e+06	1.37202e+06	1.49453e+06	1.59317e+06	1.66071e+06	1.69209e+06	1.68434e+06	1.63657e+06	1.54994e+06	1.42758e+06	1.2745e+06	1.09761e+06	905983	712061	535493	412462	392801
25.2686	2.68823e-08	25.6779	406.061	2018.95	6227.15	14741.7	29448.1	52209.5	84660.3	128008	182856	249069	325681	410868	501987	595684	688062	774928	852086	915689	962634	991015	1.00062e+06	993477	974446	951613	936067	940137	973664	1.0399e+06	1.1342e+06	1.24634e+06	1.36398e+06	1.47504e+06	1.56892e+06	1.63688e+06	1.67225e+06	1.67046e+06	1.62913e+06	1.54802e+06	1.42903e+06	1.27614e+06	1.09545e+06	895472	688449	495405	362292	362285	481031
25.3296	2.85891e-08	26.5045	418.142	2074.28	6383.7	15080.2	30062.8	53195.2	86098.8	129956	185341	252088	329216	414912	506583	600978	694373	782828	862485	929930	982580	1.0191e+06	1.03983e+06	1.04719e+06	1.04595e+06	1.04313e+06	1.04732e+06	1.06684e+06	1.10736e+06	1.16976e+06	1.24974e+06	1.3392e+06	1.42821e+06	1.50671e+06	1.56559e+06	1.59727e+06	1.59605e+06	1.55825e+06	1.48234e+06	1.36894e+06	1.22083e+06	1.04302e+06	843022	632299	432462	300927	336002	491149	670967
25.3906	2.89616e-08	26.7076	420.325	2080.23	6387.57	15056.6	29953.7	52898.2	85460.5	128774	183374	249084	324947	409228	499473	592646	685318	773919	855036	925748	983970	1.02881e+06	1.06084e+06	1.08237e+06	1.09736e+06	1.11112e+06	1.12949e+06	1.15747e+06	1.19778e+06	1.24988e+06	1.30987e+06	1.3713e+06	1.42638e+06	1.46712e+06	1.48623e+06	1.4777e+06	1.43718e+06	1.36225e+06	1.25248e+06	1.10956e+06	937381	742389	535264	339565	236466	334423	520876	713704	889923
25.4517	2.87735e-08	26.2246	411.715	2032.81	6227.83	14648.4	29082	51260.5	82669.3	124372	176867	239986	312843	393849	480781	570918	661229	748609	830148	903418	966750	1.01948e+06	1.0621e+06	1.09632e+06	1.12484e+06	1.151e+06	1.17803e+06	1.20825e+06	1.24233e+06	1.2788e+06	1.31418e+06	1.34344e+06	1.36075e+06	1.36026e+06	1.33671e+06	1.28596e+06	1.20537e+06	1.09403e+06	952894	785002	595962	396429	219467	208643	381019	583883	778495	952315	1.0981e+06
25.5127	3.06129e-08	25.0973	393.078	1936.38	5919.62	13895.3	27535.5	48453	78026.6	117245	166580	225903	294453	370853	453189	539133	626119	711542	792981	868417	936420	996281	1.04806e+06	1.0925e+06	1.13082e+06	1.16437e+06	1.1942e+06	1.2206e+06	1.24281e+06	1.25888e+06	1.26582e+06	1.25991e+06	1.23716e+06	1.19379e+06	1.12668e+06	1.03379e+06	914370	769255	601110	415271	225371	126225	278866	483970	686134	872858	1.03645e+06	1.17106e+06	1.27232e+06
25.5737	2.98751e-08	23.4769	366.941	1804.17	5505.89	12904.3	25538.5	44892.6	72241.6	108514	154189	209222	273029	344504	422089	503883	587775	671605	753316	831095	903477	969392	1.02814e+06	1.07932e+06	1.12263e+06	1.15771e+06	1.18393e+06	1.20022e+06	1.205e+06	1.19622e+06	1.17153e+06	1.12846e+06	1.06475e+06	978622	869097	736203	581207	406954	219569	70519.2	220345	426838	631034	823424	996966	1.14558e+06	1.26416e+06	1.34881e+06	1.39698e+06
25.6348	3.03686e-08	21.6294	337.67	1658.73	5058.83	11852.8	23458.5	41254.9	66448	99953.9	142308	193608	253490	321146	395366	474616	557128	641000	724286	805075	881541	951958	1.01469e+06	1.06815e+06	1.11075e+06	1.14084e+06	1.15668e+06	1.15647e+06	1.13836e+06	1.10059e+06	1.04161e+06	960253	855904	728699	579655	410833	225723	41705.9	187350	396316	603243	800905	982815	1.14291e+06	1.27574e+06	1.37677e+06	1.44257e+06	1.47103e+06	1.4615e+06
25.6958	3.15782e-08	19.9287	311.349	1531.14	4676.88	10979.7	21784.1	38424.8	62108.4	93809.1	134184	183513	241665	308086	381817	461527	545555	631965	718598	803124	883089	955951	1.01912e+06	1.07e+06	1.10603e+06	1.12476e+06	1.12389e+06	1.1014e+06	1.05566e+06	985494	890383	770526	626970	461714	277941	83209.4	138713	351990	566624	774751	969763	1.14536e+06	1.29572e+06	1.41574e+06	1.50125e+06	1.5493e+06	1.55826e+06	1.52797e+06	1.45979e+06
25.7568	3.26217e-08	18.8002	294.762	1455.35	4465.03	10533.2	21008.4	37266.5	60599.1	92108.6	132616	182584	242057	310623	387393	471001	559618	650986	742465	831095	913673	986836	1.04717e+06	1.09131e+06	1.11609e+06	1.11864e+06	1.09656e+06	1.04803e+06	971956	868098	737192	581112	403287	211419	83878.1	257412	479079	701778	915841	1.11387e+06	1.28918e+06	1.43579e+06	1.5486e+06	1.62364e+06	1.65819e+06	1.65103e+06	1.60245e+06	1.51434e+06	1.39012e+06
25.8179	3.02532e-08	18.5663	292.775	1454.19	4488.92	10655.9	21387.6	38178.4	62467.7	95521.4	138321	191460	255061	328706	411392	501515	596876	694716	791786	884434	968726	1.04059e+06	1.09596e+06	1.13098e+06	1.14217e+06	1.1266e+06	1.0821e+06	1.00741e+06	902407	768293	608112	428420	249224	179099	334643	555893	785375	1.00746e+06	1.2126e+06	1.39304e+06	1.54215e+06	1.65444e+06	1.72573e+06	1.7533e+06	1.73602e+06	1.67447e+06	1.5709e+06	1.42926e+06	1.2551e+06
25.8789	3.1177e-08	19.2548	305.319	1524.71	4731.22	11287.1	22760.8	40806.4	67031.1	102858	149389	207282	276641	356927	446908	544631	647441	752032	854542	950682	1.0359e+06	1.10557e+06	1.15521e+06	1.18071e+06	1.17855e+06	1.14607e+06	1.08168e+06	985163	858046	704452	533598	369898	289850	386388	585761	812778	1.0396e+06	1.25212e+06	1.44041e+06	1.59654e+06	1.71415e+06	1.78844e+06	1.81628e+06	1.79632e+06	1.72905e+06	1.61684e+06	1.46389e+06	1.27618e+06	1.06151e+06
25.9399	3.14633e-08	20.5736	327.348	1639.82	5102.61	12202.9	24658.6	44283.7	72836.8	111863	162538	225522	300835	387762	484794	589611	699112	809493	916368	1.01494e+06	1.10021e+06	1.1672e+06	1.21123e+06	1.22817e+06	1.21478e+06	1.16892e+06	1.08998e+06	979307	841093	684502	529877	424896	443636	588341	793095	1.01396e+06	1.22855e+06	1.423e+06	1.58721e+06	1.71337e+06	1.79562e+06	1.83004e+06	1.81463e+06	1.74946e+06	1.63659e+06	1.48014e+06	1.28615e+06	1.0627e+06	820352
26.001	3.09293e-08	22.0882	351.859	1764.19	5493.04	13141.1	26556.2	47680.9	78384.3	120287	174586	241899	322132	414377	516860	626936	741136	855268	964569	1.06391e+06	1.14805e+06	1.21186e+06	1.25071e+06	1.2607e+06	1.23903e+06	1.1844e+06	1.09742e+06	981401	843774	699452	578147	530411	595139	749197	945065	1.14978e+06	1.34325e+06	1.51194e+06	1.64592e+06	1.73781e+06	1.78249e+06	1.77702e+06	1.72062e+06	1.61474e+06	1.46294e+06	1.27092e+06	1.04654e+06	800290	548054
26.062	2.9682e-08	23.3996	372.611	1867.2	5809.46	13885.2	28028.7	50259.6	82501.3	126394	183110	253194	336421	431709	537067	649606	765607	880641	989750	1.08768e+06	1.16913e+06	1.22911e+06	1.26318e+06	1.26788e+06	1.24106e+06	1.18234e+06	1.09368e+06	980308	852561	729313	642484	631547	711899	858431	1.03511e+06	1.21486e+06	1.37941e+06	1.51586e+06	1.61486e+06	1.66977e+06	1.67638e+06	1.63285e+06	1.53961e+06	1.39939e+06	1.21711e+06	999908	757527	504829	279362
26.123	3.08276e-08	24.2196	385.176	1927.47	5987.9	14288.4	28792.3	51532.6	84423.6	129067	186569	257372	341130	436618	541699	653348	767732	880357	986265	1.08028e+06	1.15729e+06	1.21257e+06	1.24214e+06	1.24309e+06	1.21402e+06	1.15547e+06	1.07059e+06	966159	854236	754684	695776	704113	783418	911776	1.061e+06	1.20843e+06	1.33769e+06	1.437e+06	1.49795e+06	1.51489e+06	1.48469e+06	1.40663e+06	1.28233e+06	1.1156e+06	912480	681370	434885	207735	207884
26.1841	2.9163e-08	24.3825	387.062	1933.24	5994.02	14273.8	28701.7	51257.5	83781.1	127782	184259	253542	335174	427835	529323	636590	745840	852689	952365	1.03997e+06	1.11078e+06	1.16054e+06	1.18583e+06	1.18441e+06	1.15562e+06	1.10086e+06	1.02414e+06	933061	839953	762953	723964	739138	806923	909522	1.02492e+06	1.13443e+06	1.22389e+06	1.28306e+06	1.30477e+06	1.28461e+06	1.22061e+06	1.11317e+06	964899	780464	566537	332385	104477	198371	440245
26.2451	2.84637e-08	23.8402	377.628	1881.92	5821.55	13830.6	27743.8	49424.8	80581.9	122585	176297	241927	318932	405949	500793	600510	701481	799588	890424	969549	1.03277e+06	1.07645e+06	1.09784e+06	1.09539e+06	1.06915e+06	1.02111e+06	955761	880653	806974	749303	722655	735672	784785	856307	933545	1.00166e+06	1.04906e+06	1.06734e+06	1.0509e+06	996692	903994	774282	611039	419578	207103	35317.5	255926	483912	699741
26.3062	3.00006e-08	22.6579	358.025	1779.79	5491.72	13013.4	26036.2	46258.8	75214.8	114103	163636	223909	294321	373520	459422	549267	639733	727103	807471	876979	932088	969855	988220	986296	964657	925634	873605	815231	759398	716281	694784	698654	724090	761294	798348	824251	830245	810108	760117	678972	567847	430947	278793	155137	210255	384051	575095	760149	928252
26.3672	2.77755e-08	21.0156	331.227	1642.33	5054.29	11945.1	23834.7	42232.3	68479.2	103597	148154	202157	264984	335356	411356	490503	569859	646196	716185	776611	824617	857936	875126	875788	860754	832233	793873	750670	708558	673470	649784	638619	637059	638984	636937	623917	594561	545852	477859	395387	312945	266302	302318	412803	557715	711914	861168	995672	1.10785e+06
26.4282	2.77954e-08	19.2108	302.101	1494.53	4589.07	10821.2	21543.7	38088.3	61624.7	93028	132763	180798	236547	298861	366052	435964	506086	573691	636011	690422	734635	766884	786085	791971	785166	767192	740381	707656	672158	636709	603205	572114	542353	511718	477824	439430	398139	360683	340953	356552	415596	510466	627359	753820	879752	996752	1.09766e+06	1.17643e+06	1.22823e+06
26.4893	2.722e-08	17.6452	277.183	1369.9	4202.56	9901.87	19700.1	34810.4	56301.3	84979.4	121289	165238	216352	273664	335746	400766	466586	530880	591276	645497	691506	727636	752690	766003	767467	757492	736932	706961	668934	624273	574435	521065	466456	414515	372272	350914	362669	412301	493925	597277	712814	832551	949554	1.05752e+06	1.15068e+06	1.22382e+06	1.27251e+06	1.29325e+06	1.28372e+06
26.5503	2.99547e-08	16.7438	263.337	1303.25	4004.46	9452.28	18844.7	33378	54130.4	81953	117375	160532	211115	268360	331055	397590	466023	534174	599728	660350	713794	758008	791214	811977	819252	812408	791258	756084	707728	647776	578980	506153	437917	389114	379598	421315	506982	620249	747177	877751	1.00436e+06	1.12067e+06	1.22112e+06	1.3008e+06	1.3555e+06	1.38184e+06	1.37743e+06	1.3411e+06	1.27294e+06
26.6113	2.82134e-08	16.7657	264.574	1314.09	4053.15	9605.94	19233.4	34221.7	55766.9	84862.7	122200	168082	222365	284426	353150	426960	503862	581514	657322	728541	792386	846148	887307	913644	923347	915124	888325	843111	780715	703915	617978	532550	464710	439445	475832	568089	695008	837586	982554	1.12038e+06	1.24362e+06	1.34615e+06	1.42291e+06	1.46984e+06	1.48397e+06	1.46357e+06	1.40824e+06	1.31906e+06	1.19875e+06
26.6724	2.9148e-08	17.6262	279.232	1392.4	4312.14	10262.2	20634.7	36873.8	60353	92250.9	133436	184366	245009	314788	392558	476615	564727	654209	742010	824831	899256	961904	1.00958e+06	1.03943e+06	1.04914e+06	1.03707e+06	1.00251e+06	945906	869308	777094	677414	584862	523475	521616	589652	710169	858044	1.0139e+06	1.16427e+06	1.29929e+06	1.41132e+06	1.49435e+06	1.54377e+06	1.55641e+06	1.53058e+06	1.46621e+06	1.36495e+06	1.23034e+06	1.06818e+06
26.7334	3.03433e-08	18.9543	301.13	1505.87	4676.79	11161.4	22505.3	40327.5	66184.4	101432	147092	203736	271386	349444	436661	531129	630317	731146	830091	923314	1.00683e+06	1.07668e+06	1.12913e+06	1.16088e+06	1.16929e+06	1.1526e+06	1.11019e+06	1.04294e+06	953770	848523	737785	639884	582952	595104	679841	814015	970632	1.1296e+06	1.27688e+06	1.40222e+06	1.49787e+06	1.55804e+06	1.57875e+06	1.55779e+06	1.49483e+06	1.39154e+06	1.25179e+06	1.08207e+06	892643
26.7944	2.81552e-08	20.3133	323.233	1618.9	5035.39	12034.7	24300.2	43602.1	71649.5	109938	159603	221286	295022	380165	475337	578425	686621	796497	904125	1.00523e+06	1.09538e+06	1.17018e+06	1.22553e+06	1.25783e+06	1.26425e+06	1.24301e+06	1.19365e+06	1.11743e+06	1.01794e+06	902061	781944	678092	620713	637385	727829	865626	1.02221e+06	1.17666e+06	1.31445e+06	1.42511e+06	1.501e+06	1.53676e+06	1.52914e+06	1.47698e+06	1.38139e+06	1.24588e+06	1.07689e+06	885066	689074
26.8555	2.97195e-08	21.3549	340.036	1704.15	5303.77	12683.3	25623.2	45997.5	75617	116066	168547	233732	311650	401594	502079	610829	724825	840385	953299	1.05899e+06	1.15274e+06	1.22988e+06	1.28608e+06	1.31759e+06	1.32151e+06	1.29606e+06	1.24094e+06	1.15768e+06	1.0502e+06	925883	797494	686350	623707	637624	726301	860846	1.01109e+06	1.15542e+06	1.27907e+06	1.37169e+06	1.42599e+06	1.4372e+06	1.40289e+06	1.32304e+06	1.20018e+06	1.03982e+06	851723	653864	485413
26.9165	2.994e-08	21.8661	348.23	1745.46	5432.93	12993.3	26250.8	47124.9	77468.2	118899	172636	239356	319061	411000	513609	624514	740573	857966	972333	1.07896e+06	1.17297e+06	1.24961e+06	1.30446e+06	1.33372e+06	1.33451e+06	1.30513e+06	1.24533e+06	1.15675e+06	1.04338e+06	912558	776813	657256	585864	592760	675999	803798	944118	1.07493e+06	1.1817e+06	1.25454e+06	1.28677e+06	1.27437e+06	1.2158e+06	1.11206e+06	967008	788245	590456	409218	342257
26.9775	3.04537e-08	21.7732	346.723	1737.73	5408.27	12932.6	26123.8	46887.7	77059.9	118238	171619	237848	316900	407986	509508	619054	733446	848835	960842	1.06474e+06	1.15568e+06	1.22891e+06	1.28008e+06	1.30546e+06	1.30225e+06	1.26881e+06	1.20497e+06	1.11232e+06	994677	858912	716725	588354	506908	506997	586645	708770	838980	955529	1.04481e+06	1.09787e+06	1.10893e+06	1.0748e+06	994730	870473	706598	512015	309033	203540	357140
27.0386	2.91785e-08	21.142	336.623	1686.85	5248.98	12549.1	25342.9	45472.9	74709	114585	166236	230260	306588	394409	492114	597302	706829	816898	923206	1.02113e+06	1.10593e+06	1.17301e+06	1.21815e+06	1.2378e+06	1.22929e+06	1.19111e+06	1.12311e+06	1.02682e+06	905732	766060	618359	481900	392957	395394	482762	606217	729858	834218	907813	943274	936025	883840	786694	646679	467905	256400	24485.7	235261	495355
27.0996	2.95744e-08	20.181	321.299	1609.88	5008.68	11972	24170.9	43354.8	71198.2	109142	158239	219013	291349	374402	466565	565462	668006	770490	868735	958266	1.03453e+06	1.09312e+06	1.13004e+06	1.14196e+06	1.12639e+06	1.08201e+06	1.00874e+06	908083	783272	639914	487630	346028	263003	299573	416922	550665	672223	768124	830271	853464	834810	773683	671974	534940	374862	232814	247497	428554	652989
27.1606	2.88819e-08	19.2373	306.285	1534.58	4773.78	11407.9	23024.2	41279	67748.9	103777	150323	207829	276109	354270	440678	532957	628052	722319	811677	891784	958252	1.00688e+06	1.03389e+06	1.03617e+06	1.01151e+06	958777	878110	771093	640984	493318	338315	204432	187444	307058	456661	598298	718579	809680	866325	885341	865823	809606	722251	615360	512073	455046	490546	614364	784511
27.2217	2.83965e-08	18.7425	298.415	1495.01	4649.62	11107.1	22405.4	40141.9	65825.5	100724	145714	201152	266764	341573	423863	511196	600465	688007	769746	841385	898619	937375	954049	945745	910501	847487	757192	641647	504872	354491	210993	161881	277253	438645	598722	743096	863478	953972	1.01058e+06	1.03131e+06	1.01657e+06	969623	897459	812132	732546	684407	691733	759908	871924
27.2827	2.75403e-08	19.0572	303.356	1519.21	4722.46	11273.7	22722.9	40670.8	66615.9	101796	147039	202623	268176	342598	424038	509909	596957	681381	758992	825413	876311	907643	915910	898418	853518	780873	681780	559796	422598	289630	221782	295627	449074	619742	784886	933046	1.05646e+06	1.14951e+06	1.2085e+06	1.23181e+06	1.22012e+06	1.17678e+06	1.10824e+06	1.0246e+06	940152	872840	840670	853712	907545
27.3438	2.73104e-08	20.2674	322.412	1613.43	5011.12	11951.4	24063.6	43020.6	70375.5	107393	154890	213096	281541	358988	443405	532001	621296	707264	785506	851474	900723	929184	933453	911096	860976	783684	682256	563800	444007	358472	364007	470376	629019	802661	971587	1.12378e+06	1.25083e+06	1.34669e+06	1.40741e+06	1.43114e+06	1.41834e+06	1.3719e+06	1.29737e+06	1.20319e+06	1.10086e+06	1.00475e+06	930524	890940	889755
27.4048	2.5603e-08	22.1315	351.724	1758.34	5455.46	12997.1	26139.9	46679.4	76271.7	116252	167465	230115	303653	386705	477056	571686	666865	758304	841358	911268	963448	993790	998998	976960	927183	851421	754752	647788	551074	499489	528237	635985	790715	962730	1.1323e+06	1.28613e+06	1.41474e+06	1.51129e+06	1.57128e+06	1.5924e+06	1.57467e+06	1.52044e+06	1.43452e+06	1.32421e+06	1.19942e+06	1.07265e+06	958469	871543	821889
27.4658	2.47489e-08	24.2281	384.62	1920.69	5952.72	14166.6	28462.2	50774.6	82881	126206	181641	249384	328827	418481	515967	618058	720792	819635	909708	986055	1.04395e+06	1.07924e+06	1.08871e+06	1.07052e+06	1.02469e+06	953831	864265	768025	685631	646324	675593	773860	918520	1.08369e+06	1.24923e+06	1.40056e+06	1.52703e+06	1.62094e+06	1.67712e+06	1.69277e+06	1.66742e+06	1.60299e+06	1.50369e+06	1.37613e+06	1.22925e+06	1.07452e+06	925994	799953	712104
27.5269	2.35732e-08	26.1268	414.298	2066.66	6398.44	15212.2	30533.7	54420.9	88758.3	135052	194237	266518	351245	446849	550827	659801	769632	875609	972678	1.05574e+06	1.11995e+06	1.16113e+06	1.1761e+06	1.16315e+06	1.12258e+06	1.05734e+06	974095	884746	808082	768927	788930	871669	1.00099e+06	1.15393e+06	1.31022e+06	1.45424e+06	1.57434e+06	1.66201e+06	1.71149e+06	1.71952e+06	1.68524e+06	1.6102e+06	1.49824e+06	1.35546e+06	1.19026e+06	1.01351e+06	839135	685267	574267
27.5879	2.38923e-08	27.472	435.156	2168.45	6706.92	15930.6	31947.7	56894.8	92724.2	140992	202663	277946	366173	465730	574056	687697	802435	913474	1.01569e+06	1.10392e+06	1.17329e+06	1.21961e+06	1.2397e+06	1.23191e+06	1.19655e+06	1.13652e+06	1.05822e+06	972645	896518	851436	857240	920444	1.03004e+06	1.16591e+06	1.30806e+06	1.44023e+06	1.55003e+06	1.62836e+06	1.66899e+06	1.66834e+06	1.62527e+06	1.54106e+06	1.41929e+06	1.26575e+06	1.08848e+06	898119	709002	542457	431862
27.6489	2.35249e-08	28.0068	443.157	2206.1	6816.89	16177.4	32415.7	57684.2	93945.9	142762	205100	281167	370297	470882	580371	695333	811581	924366	1.02862e+06	1.11923e+06	1.19139e+06	1.24094e+06	1.26476e+06	1.26113e+06	1.23024e+06	1.17468e+06	1.10018e+06	1.01647e+06	938152	884190	873273	914456	1.00124e+06	1.1164e+06	1.24068e+06	1.35756e+06	1.45422e+06	1.52123e+06	1.55212e+06	1.54309e+06	1.49288e+06	1.4026e+06	1.27565e+06	1.11766e+06	936562	743208	553730	397420	329453
27.71	2.45203e-08	27.5758	435.884	2167.76	6692.25	15868	31770.3	56494.6	91947.9	139645	200521	274776	361766	459936	566826	679130	792819	903321	1.00576e+06	1.09521e+06	1.16705e+06	1.21724e+06	1.2427e+06	1.24167e+06	1.21411e+06	1.16211e+06	1.09052e+06	1.00761e+06	925843	861824	833296	851556	914269	1.00715e+06	1.11192e+06	1.21209e+06	1.29469e+06	1.3502e+06	1.37214e+06	1.3567e+06	1.30262e+06	1.21097e+06	1.0851e+06	930704	756080	573675	405815	302403	328216
27.771	2.21077e-08	26.126	412.548	2049.74	6322.29	14978.4	29966.5	53250.2	86613.6	131471	188693	258464	340177	432384	532787	638305	745182	849155	945671	1.03013e+06	1.09818e+06	1.14601e+06	1.17062e+06	1.17022e+06	1.14447e+06	1.09492e+06	1.02539e+06	942625	856997	782916	737336	733783	773992	846419	933539	1.01886e+06	1.08943e+06	1.13592e+06	1.15206e+06	1.1343e+06	1.08157e+06	995133	878663	738510	584875	435829	329100	323654	417195
27.832	2.23123e-08	23.7119	374.072	1856.96	5723.05	13548.7	27088.1	48106	78203.5	118647	170214	233064	306647	389652	480012	574947	671070	764534	851214	926937	987719	1.03003e+06	1.05104e+06	1.04892e+06	1.02309e+06	974480	905958	822770	733324	650128	589832	568952	593607	653863	731414	809125	874206	917881	934572	921380	877854	806007	710622	600199	489407	403927	379510	430318	528364
27.8931	2.26572e-08	20.5117	323.366	1604.27	4941.63	11693.3	23368.8	41485.7	67419.1	102255	146656	200749	264049	335407	413017	494446	576730	656488	730085	793824	844146	877856	892343	885797	857432	807714	738649	654231	561305	471269	402468	378062	408609	478883	564899	648748	719180	769255	794979	794766	769339	721915	658669	589570	529242	495725	502795	549294	620375
27.9541	2.18091e-08	16.8768	266.112	1320.55	4068.92	9631.4	19254.7	34193.4	55584.4	84324.1	120954	165566	217731	276455	340179	406804	473762	538114	596692	646250	683647	706032	711037	696962	662965	609257	537375	450703	355870	267114	216929	244135	331139	438546	545601	642010	721625	780546	816636	829471	820443	792914	752374	706484	664682	636675	629402	643757	673979
28.0151	2.21587e-08	13.4617	212.843	1059.04	3271.59	7763.09	15555.1	27680.3	45077.6	68485.5	98342.7	134702	177163	224832	276314	329731	382783	432834	477035	512469	536311	546012	539479	515271	472820	412742	337496	253448	179154	165230	238838	352754	477049	599477	712887	812038	892912	952645	989606	1.00351e+06	995536	968337	926065	874218	819292	768054	726296	697224	680214
28.0762	2.17023e-08	11.4241	181.894	910.923	2830.73	6752.97	13595.5	24293.1	39699	60482	87028.7	119357	157050	199214	244465	290959	336445	378367	413990	440565	455525	456714	442674	413061	369369	316534	266667	244486	276832	360935	475040	602343	732167	856855	970302	1.06749e+06	1.14443e+06	1.19823e+06	1.22719e+06	1.23091e+06	1.21032e+06	1.16769e+06	1.10654e+06	1.03146e+06	947881	861640	778363	702617	636912
28.1372	2.10426e-08	11.9381	191.038	960.85	2996.77	7170.74	14472.1	25909.8	42403	64668	93110.8	127734	168067	213127	261417	310962	359401	404106	442368	471619	489723	495353	488498	471215	448711	430545	430447	461659	529081	627380	746378	875720	1.00632e+06	1.13038e+06	1.24129e+06	1.33349e+06	1.40261e+06	1.44549e+06	1.46031e+06	1.44663e+06	1.4054e+06	1.33891e+06	1.25067e+06	1.14519e+06	1.02774e+06	904006	779669	659912	548839
28.1982	1.92235e-08	14.6218	233.552	1172.44	3649.58	8715.87	17557	31375	51258.2	78049.5	112224	153786	202197	256341	314540	374611	433986	489883	539533	580469	610881	630047	638851	640364	640346	647200	670602	718466	793746	893597	1.01111e+06	1.13766e+06	1.26446e+06	1.38334e+06	1.48707e+06	1.56957e+06	1.62603e+06	1.65309e+06	1.64888e+06	1.61307e+06	1.54687e+06	1.4529e+06	1.33506e+06	1.19825e+06	1.04812e+06	890669	731900	577384	431886
28.2593	1.81506e-08	18.1139	288.243	1441.84	4473.17	10649.3	21389.2	38121.6	62131.1	94406.7	135504	185433	243585	308705	378916	451806	524577	594242	657900	713049	757965	792117	816603	834524	851142	873495	909160	964203	1.04117e+06	1.13829e+06	1.2501e+06	1.36896e+06	1.48643e+06	1.59421e+06	1.68478e+06	1.75176e+06	1.79018e+06	1.79665e+06	1.76944e+06	1.70857e+06	1.61567e+06	1.49397e+06	1.34804e+06	1.18354e+06	1.00697e+06	825377	646189	477504	329844
28.3203	1.81735e-08	21.4436	340.082	1695.76	5245.24	12452.5	24946.5	44356.2	72137.7	109405	156781	214280	281230	356260	437336	521863	606859	689185	765827	834237	892700	940715	979342	1.01143e+06	1.04161e+06	1.07576e+06	1.12e+06	1.17913e+06	1.25518e+06	1.34669e+06	1.44904e+06	1.55536e+06	1.65775e+06	1.7482e+06	1.81934e+06	1.8649e+06	1.88011e+06	1.86187e+06	1.80889e+06	1.72172e+06	1.60272e+06	1.45592e+06	1.2869e+06	1.10257e+06	911172	722540	549439	411086	336415
28.3813	1.7738e-08	24.0714	380.676	1893.06	5840.61	13832.8	27649.4	49060.5	79638.6	120579	172547	235553	308891	391121	480124	573224	667369	759380	846242	925438	995296	1.05531e+06	1.10642e+06	1.1511e+06	1.19322e+06	1.23753e+06	1.28876e+06	1.35041e+06	1.42374e+06	1.50721e+06	1.59666e+06	1.68596e+06	1.76794e+06	1.8353e+06	1.88127e+06	1.90022e+06	1.88798e+06	1.84214e+06	1.76215e+06	1.64944e+06	1.50735e+06	1.34112e+06	1.15787e+06	966804	780016	614475	495005	449269	479806
28.4424	1.59206e-08	25.6927	405.284	2010.54	6188.73	14625.1	29173.2	51665.3	83720.4	126562	180865	246639	323173	409027	502101	599763	699044	796879	890400	977240	1.05584e+06	1.1257e+06	1.18757e+06	1.24343e+06	1.29625e+06	1.34954e+06	1.40652e+06	1.46932e+06	1.53822e+06	1.61135e+06	1.68482e+06	1.7532e+06	1.8103e+06	1.84984e+06	1.86616e+06	1.85467e+06	1.8123e+06	1.73773e+06	1.6316e+06	1.49658e+06	1.3375e+06	1.16153e+06	978646	802913	654671	561272	544567	595985	682868
28.5034	1.41415e-08	26.1497	411.483	2036.5	6254.54	14749.1	29361.4	51901.8	83960.9	126735	180880	246413	322657	408254	501238	599169	699319	798908	895364	986586	1.07119e+06	1.14866e+06	1.21948e+06	1.28497e+06	1.34707e+06	1.40787e+06	1.46903e+06	1.53121e+06	1.59368e+06	1.65411e+06	1.70882e+06	1.75315e+06	1.78202e+06	1.79051e+06	1.77439e+06	1.73062e+06	1.65766e+06	1.55578e+06	1.42732e+06	1.2769e+06	1.11188e+06	943191	786951	666286	607922	623940	696505	794618	894181
28.5645	1.50508e-08	25.4042	398.754	1968.76	6032.68	14195.2	28201.6	49759.6	80362.7	121132	172690	235071	307688	389357	478364	572605	669750	767450	863546	956276	1.04443e+06	1.12742e+06	1.20528e+06	1.27854e+06	1.34793e+06	1.41403e+06	1.47694e+06	1.53593e+06	1.5893e+06	1.6344e+06	1.6678e+06	1.68568e+06	1.68425e+06	1.66019e+06	1.61109e+06	1.53581e+06	1.43492e+06	1.31094e+06	1.16891e+06	1.017e+06	867876	740426	659625	646408	698741	792070	899363	1.00158e+06	1.08736e+06
28.6255	1.48641e-08	23.5369	368.481	1814.8	5547.96	13026.6	25829.8	45497.7	73377	110487	157414	214246	280554	355418	437496	525142	616542	709862	803399	895695	985606	1.0723e+06	1.15519e+06	1.23379e+06	1.30752e+06	1.3755e+06	1.43641e+06	1.48837e+06	1.52899e+06	1.5555e+06	1.56494e+06	1.55453e+06	1.52196e+06	1.46579e+06	1.3858e+06	1.28339e+06	1.1621e+06	1.02827e+06	892227	769977	684032	657367	696705	784980	896253	1.00936e+06	1.11026e+06	1.1904e+06	1.24514e+06
28.6865	1.50083e-08	20.7662	324.29	1593.52	4861.72	11396	22566.8	39714.7	64026.3	96427.7	137506	187465	246112	312883	386898	467037	552019	640489	731077	822436	913232	1.00211e+06	1.08763e+06	1.16817e+06	1.24188e+06	1.3066e+06	1.35995e+06	1.39931e+06	1.42202e+06	1.42557e+06	1.40783e+06	1.36735e+06	1.30369e+06	1.21778e+06	1.11241e+06	992984	868655	754182	671306	644189	683310	774985	894173	1.01912e+06	1.13466e+06	1.23083e+06	1.30141e+06	1.34306e+06	1.355e+06
28.7476	1.43002e-08	17.5069	273.043	1340.65	4089.43	9590.07	19013.2	33528.6	54212	81968.4	117473	161136	213084	273163	340950	415768	496705	582617	672126	763608	855172	944650	1.02959e+06	1.10729e+06	1.17482e+06	1.22916e+06	1.26729e+06	1.28642e+06	1.28411e+06	1.25859e+06	1.20902e+06	1.13582e+06	1.04116e+06	929682	809827	696177	612224	587049	635388	742249	879599	1.02423e+06	1.16033e+06	1.27725e+06	1.36779e+06	1.42736e+06	1.45369e+06	1.44668e+06	1.40833e+06
28.8086	1.42716e-08	14.5052	227.077	1120.29	3437.34	8117.4	16225.2	28879	47181.6	72155.6	104684	145457	194921	253236	320227	395346	477633	565688	657655	751221	843638	931781	1.01222e+06	1.08135e+06	1.13552e+06	1.17123e+06	1.1853e+06	1.17517e+06	1.13905e+06	1.07631e+06	987811	876573	748982	617652	507666	461982	514390	645315	813383	990031	1.15822e+06	1.30678e+06	1.42778e+06	1.51558e+06	1.56659e+06	1.57916e+06	1.55368e+06	1.49259e+06	1.40039e+06
28.8696	1.34811e-08	12.9642	205.779	1030.15	3209.18	7697.71	15630.7	28260.2	46882.8	72757.5	107018	150578	204040	267603	340983	423343	513251	608654	706895	804750	898518	984131	1.05731e+06	1.11376e+06	1.14935e+06	1.16035e+06	1.14368e+06	1.09713e+06	1.01963e+06	911534	775101	615668	445615	302010	288421	436779	645711	865802	1.07796e+06	1.27089e+06	1.43611e+06	1.56695e+06	1.65839e+06	1.70711e+06	1.71169e+06	1.67266e+06	1.59262e+06	1.47627e+06	1.33044e+06
28.9307	1.50487e-08	13.9055	223.986	1136.69	3585.45	8696.81	17833.2	32512.9	54310.6	84741.4	125134	176500	239408	313868	399234	494141	596468	703346	811212	915898	1.01278e+06	1.09693e+06	1.16338e+06	1.2073e+06	1.22426e+06	1.21051e+06	1.1632e+06	1.08055e+06	962103	808791	623042	408870	172734	92697.3	352487	617896	876445	1.1191e+06	1.33735e+06	1.52343e+06	1.67064e+06	1.77364e+06	1.82877e+06	1.83428e+06	1.79042e+06	1.69959e+06	1.56633e+06	1.39737e+06	1.20171e+06
28.9917	1.29776e-08	16.9025	273.256	1390.35	4392.69	10662.4	21860.3	39817.2	66399.6	103358	152164	213851	288863	376926	476953	586982	704170	824834	944542	1.05827e+06	1.16056e+06	1.24583e+06	1.30855e+06	1.34359e+06	1.34649e+06	1.31374e+06	1.24307e+06	1.1337e+06	986631	805099	595896	375787	220164	327136	574188	841732	1.10181e+06	1.34073e+06	1.54828e+06	1.71608e+06	1.83753e+06	1.90784e+06	1.9243e+06	1.88639e+06	1.79584e+06	1.65667e+06	1.47513e+06	1.25971e+06	1.02131e+06
29.0527	1.19407e-08	20.7356	334.455	1697.25	5346.56	12936	26430.2	47964	79675.2	123519	181075	253367	340689	442478	557213	682381	814486	949128	1.08114e+06	1.20478e+06	1.31397e+06	1.40262e+06	1.46488e+06	1.49555e+06	1.49035e+06	1.44634e+06	1.36223e+06	1.23884e+06	1.07978e+06	892913	694608	522949	461376	571536	786714	1.03412e+06	1.27849e+06	1.50072e+06	1.68801e+06	1.83092e+06	1.92263e+06	1.95874e+06	1.93733e+06	1.85895e+06	1.72659e+06	1.54567e+06	1.32386e+06	1.07111e+06	800109
29.1138	1.15841e-08	24.4892	393.667	1990.89	6249.78	15068.3	30677.5	55472.7	91816.5	141826	207158	288806	386925	500693	628226	766553	911657	1.05858e+06	1.20159e+06	1.33444e+06	1.45064e+06	1.54378e+06	1.6079e+06	1.63787e+06	1.62979e+06	1.58136e+06	1.49239e+06	1.36532e+06	1.20624e+06	1.02686e+06	848972	712702	676156	767864	949514	1.16764e+06	1.38638e+06	1.58358e+06	1.74449e+06	1.8588e+06	1.91951e+06	1.92258e+06	1.86676e+06	1.7535e+06	1.58687e+06	1.37337e+06	1.12183e+06	843421	553085
29.1748	1.07069e-08	27.6184	442.595	2231.46	6983.69	16787	34074.8	61434.1	101387	156157	227442	316195	422451	545187	682249	830340	985082	1.14115e+06	1.29247e+06	1.43251e+06	1.55454e+06	1.65206e+06	1.71915e+06	1.75087e+06	1.74371e+06	1.69596e+06	1.60827e+06	1.48421e+06	1.33131e+06	1.16279e+06	1.00071e+06	879528	840781	904522	1.04804e+06	1.23001e+06	1.41606e+06	1.58256e+06	1.7135e+06	1.79793e+06	1.8288e+06	1.80237e+06	1.71795e+06	1.57771e+06	1.38651e+06	1.15173e+06	883102	593358	304572
29.2358	1.03583e-08	29.8008	476.308	2395.22	7477.21	17928.7	36303.9	65297.6	107513	165219	240111	333098	444120	572021	714487	868041	1.02813e+06	1.18926e+06	1.34525e+06	1.48947e+06	1.6152e+06	1.71601e+06	1.78613e+06	1.82088e+06	1.81705e+06	1.77339e+06	1.69097e+06	1.57384e+06	1.42979e+06	1.2716e+06	1.11901e+06	999989	946207	975581	1.07631e+06	1.2168e+06	1.36536e+06	1.49796e+06	1.5978e+06	1.65354e+06	1.65811e+06	1.60802e+06	1.503e+06	1.34575e+06	1.14172e+06	898994	628744	349616	154937
29.2969	9.81796e-09	30.8595	492.117	2469.31	7692.13	18406.2	37196.6	66775	109743	168347	244243	338286	450355	579236	722565	876842	1.03751e+06	1.19914e+06	1.35562e+06	1.50046e+06	1.62713e+06	1.7294e+06	1.80177e+06	1.83981e+06	1.84056e+06	1.80294e+06	1.72811e+06	1.61994e+06	1.48556e+06	1.33622e+06	1.18831e+06	1.06403e+06	988509	979431	1.03392e+06	1.12956e+06	1.23836e+06	1.33659e+06	1.40701e+06	1.438e+06	1.42245e+06	1.35707e+06	1.24187e+06	1.08e+06	877601	644525	398853	208783	298753
29.3579	9.54646e-09	30.7338	489.151	2449.81	7617.68	18196.7	36713.1	65804.8	107990	165430	239705	331612	441001	566673	706326	856576	1.01305e+06	1.17053e+06	1.32321e+06	1.4649e+06	1.58941e+06	1.69087e+06	1.76407e+06	1.80482e+06	1.81033e+06	1.77947e+06	1.71316e+06	1.61463e+06	1.4898e+06	1.3478e+06	1.20153e+06	1.06815e+06	967911	918584	925233	975074	1.04491e+06	1.11184e+06	1.15823e+06	1.17206e+06	1.14617e+06	1.07738e+06	966199	816727	637744	447760	300151	321304	498087
29.4189	1.00903e-08	29.4692	468.218	2341.17	7268.73	17338.4	34935.1	62541.2	102520	156892	227132	313975	417280	535923	667761	809654	957544	1.10661e+06	1.25145e+06	1.38637e+06	1.50562e+06	1.60374e+06	1.67588e+06	1.71806e+06	1.72753e+06	1.70301e+06	1.64492e+06	1.55559e+06	1.4395e+06	1.30353e+06	1.15729e+06	1.01359e+06	888498	799443	758780	764836	801037	845426	879287	889774	869523	815886	730766	621611	505163	416712	411472	508109	663961
29.48	9.0634e-09	27.2167	431.788	2156.08	6685.82	15930.3	32066.2	57356.2	93951.7	143694	207929	287337	381807	490346	611044	741090	876847	1.01398e+06	1.14762e+06	1.27261e+06	1.38372e+06	1.47596e+06	1.54479e+06	1.58646e+06	1.59819e+06	1.57844e+06	1.52706e+06	1.44544e+06	1.33663e+06	1.20547e+06	1.05872e+06	905499	757909	631955	546587	515423	532979	576434	622274	654948	666660	655710	625865	586791	554702	550096	588255	668632	777231
29.541	9.77126e-09	24.2379	384.099	1916.11	5936.93	14136.8	28442	50856.3	83288.5	127380	184339	254800	338699	435206	542677	658672	780011	902875	1.02296e+06	1.13565e+06	1.23625e+06	1.32017e+06	1.38322e+06	1.42181e+06	1.43313e+06	1.4154e+06	1.36795e+06	1.29139e+06	1.1876e+06	1.05983e+06	912691	752323	587010	429331	303448	255989	306851	401887	498375	579879	640774	680471	701804	710465	714413	722608	742757	778694	828993
29.6021	8.25257e-09	20.9238	331.451	1653.16	5122.2	12198.9	24551.8	43922.4	71979.2	110169	159574	220784	293794	377926	471791	573290	679654	787529	893089	992199	1.08059e+06	1.15406e+06	1.20868e+06	1.241e+06	1.24824e+06	1.22848e+06	1.18075e+06	1.10517e+06	1.00297e+06	876494	729126	565215	389989	209909	47931.9	159014	321822	470568	599592	705594	786781	842897	875289	886915	882233	866891	847133	828823	816202
29.6631	9.07237e-09	17.8246	282.677	1411.75	4380.73	10450	21068.1	37758	61990.9	95056	137933	191175	254809	328261	410313	499091	592097	686272	778104	863758	939250	1.00063e+06	1.04416e+06	1.06655e+06	1.06512e+06	1.03797e+06	984148	903725	797880	668941	520440	357457	189403	82631.8	211056	380054	542189	688719	814348	915253	988913	1.03416e+06	1.05121e+06	1.04174e+06	1.00875e+06	956553	890534	816887	742155
29.7241	8.11976e-09	15.6396	248.88	1247.25	3883.4	9294.14	18796.8	33787	55621.9	85497.4	124324	172611	230367	297020	371372	451583	535199	619212	700167	774294	837682	886463	917015	926170	911405	871024	804306	711630	594591	456187	301644	145465	113158	270004	446918	618574	776559	914793	1.02838e+06	1.11357e+06	1.16782e+06	1.18992e+06	1.18006e+06	1.13978e+06	1.07194e+06	980577	870734	748270	619664
29.7852	6.28131e-09	14.9688	239.284	1204.12	3763.04	9035.52	18325	33014.9	54449.1	83802.1	121949	169343	225910	290968	363177	440533	520395	599566	674403	740974	795242	833272	851445	846678	816624	759849	675974	565762	431162	275284	102334	82727.9	273748	464550	648517	819133	970258	1.09642e+06	1.19308e+06	1.25687e+06	1.28574e+06	1.27911e+06	1.23787e+06	1.16439e+06	1.06239e+06	936823	793640	639632	482373
29.8462	7.83039e-09	15.8025	253.245	1276.91	3996.44	9605.54	19491.4	35119.4	57899.4	89042.9	129420	179426	238871	306896	381930	461688	543219	623001	697079	761246	811255	843053	853022	838228	796654	727427	631074	509953	369569	225613	153557	262962	439503	624829	802952	964656	1.10278e+06	1.2115e+06	1.28639e+06	1.32449e+06	1.32448e+06	1.2868e+06	1.21367e+06	1.10911e+06	979027	831337	676651	530086	415155
29.9072	7.20677e-09	17.4852	280.212	1412.43	4417.86	10609	21503.4	38692	63689.4	97774.9	141835	196222	260634	334035	414616	499808	586343	670375	747646	813693	864097	894752	902145	883660	837889	765018	667432	551043	429065	333028	322488	418753	571143	738750	901002	1.04566e+06	1.16407e+06	1.24985e+06	1.29857e+06	1.30774e+06	1.27695e+06	1.20799e+06	1.10504e+06	975040	828477	681392	559108	497000	518273
29.9683	4.75925e-09	19.2769	308.607	1553.73	4853.59	11639.2	23556.6	42321	69551.3	106597	154372	213199	282695	361683	448167	539352	631725	721195	803282	873353	926902	959845	968847	951665	907537	837679	746083	641069	538527	466790	461829	534443	657701	799532	937948	1.05858e+06	1.15149e+06	1.20974e+06	1.2289e+06	1.20701e+06	1.14469e+06	1.04546e+06	916437	769971	627703	527511	517072	604876	748447
30.0293	6.32511e-09	20.6834	330.778	1663.53	5190.72	12433.3	25134.4	45102.6	74035.9	113340	163950	226180	299593	382929	474075	570098	667341	761570	848190	922495	979961	1.01657e+06	1.02916e+06	1.01576e+06	976030	911758	827570	732157	640207	574004	558508	603709	694515	805423	914646	1.00653e+06	1.07014e+06	1.09804e+06	1.08578e+06	1.03183e+06	937810	809281	658096	509589	419715	460477	615552	816893	1.02334e+06
30.0903	4.92061e-09	21.47	343.142	1724.6	5377.73	12872.8	26006.1	46637.3	76508.4	117057	169236	233358	308971	394782	488635	587549	687817	785168	874984	952559	1.0134e+06	1.05357e+06	1.06999e+06	1.06085e+06	1.02594e+06	967119	888891	799201	710542	640494	608461	625013	682514	760865	839251	901279	935173	932961	889940	804527	678568	518897	345168	235976	340704	566967	819405	1.06868e+06	1.29922e+06
30.1514	3.12389e-09	21.6147	345.447	1736.12	5413.42	12957.7	26176.4	46941.2	77005.9	117819	170345	234907	311064	397536	492183	592043	693436	792121	883518	962964	1.02602e+06	1.06876e+06	1.08817e+06	1.0824e+06	1.05117e+06	996099	921159	833205	742668	663902	613362	602703	629823	679132	730882	768085	778179	752605	686196	576779	424926	233800	14759.4	243880	513008	789416	1.06196e+06	1.31936e+06	1.55067e+06
30.2124	3.55412e-09	21.2801	340.332	1711.53	5340.08	12789.8	25852.4	46386.8	76139.6	116560	168621	232666	308282	394228	488411	587921	689132	787859	879567	959630	1.02362e+06	1.06761e+06	1.08852e+06	1.08438e+06	1.05468e+06	1.00069e+06	925756	835758	739644	649934	582061	549733	555788	588144	627398	655810	660525	633648	572189	479592	372668	305251	367677	549764	786414	1.04299e+06	1.30011e+06	1.54324e+06	1.75997e+06
30.2734	4.86304e-09	20.7946	332.998	1676.7	5237.48	12558	25410.8	45640.8	74988.5	114906	166380	229776	304712	389984	483537	582498	683272	781691	873224	953223	1.01721e+06	1.06119e+06	1.08192e+06	1.07729e+06	1.04654e+06	990588	912362	817189	713445	613465	534042	493049	498119	537877	590773	637937	667351	673742	658727	632422	615751	638180	722820	870302	1.0637e+06	1.28223e+06	1.50716e+06	1.72245e+06	1.91437e+06
30.3345	6.42292e-09	20.5979	330.296	1665.2	5207.75	12500.6	25320.9	45523.6	74864.1	114813	166376	229937	305126	390744	484726	584175	685452	784325	876178	956256	1.01996e+06	1.06313e+06	1.0824e+06	1.07548e+06	1.04145e+06	981127	897396	795785	685445	580860	503499	477124	509323	581917	668971	751438	818539	866084	895678	914669	935847	975343	1.04764e+06	1.15953e+06	1.30768e+06	1.48104e+06	1.66504e+06	1.84462e+06	2.00575e+06
30.3955	5.66412e-09	21.0984	338.481	1707.17	5340.92	12824.2	25983.1	46724	76850.7	117873	170821	236082	313265	401118	497496	599389	703018	803989	897504	978623	1.04256e+06	1.08501e+06	1.10246e+06	1.09257e+06	1.0545e+06	989294	900444	794725	683802	586803	531117	540481	612045	719996	838547	950470	1.04583e+06	1.12014e+06	1.17354e+06	1.21056e+06	1.23975e+06	1.27265e+06	1.32138e+06	1.39511e+06	1.49682e+06	1.62232e+06	1.76179e+06	1.90242e+06	2.03082e+06
30.4565	8.25811e-09	22.4703	360.115	1814.43	5670.81	13602.9	27534.2	49465.8	81282.9	124553	180330	248986	330068	422217	523135	629623	737680	842673	939563	1.02319e+06	1.08857e+06	1.13128e+06	1.14781e+06	1.13594e+06	1.09516e+06	1.02725e+06	936958	833267	731406	654803	631290	675707	776096	906592	1.04423e+06	1.17313e+06	1.28335e+06	1.36959e+06	1.43063e+06	1.46911e+06	1.49134e+06	1.50671e+06	1.52636e+06	1.56076e+06	1.61677e+06	1.6953e+06	1.79101e+06	1.89382e+06	1.99145e+06
30.5176	8.47516e-09	24.5575	392.673	1974.17	6157.13	14739.7	29777	53394.1	87577.5	133960	193616	266883	353217	451116	558087	670700	784698	895189	996891	1.08444e+06	1.15274e+06	1.19733e+06	1.21483e+06	1.20334e+06	1.16299e+06	1.09658e+06	1.01044e+06	915838	830491	778258	781643	847198	960916	1.10002e+06	1.24395e+06	1.37746e+06	1.49022e+06	1.57614e+06	1.63294e+06	1.66205e+06	1.6685e+06	1.6606e+06	1.64907e+06	1.6454e+06	1.65915e+06	1.69521e+06	1.75212e+06	1.82246e+06	1.89506e+06
30.5786	1.05906e-08	26.9763	430.154	2156.85	6709.66	16022.8	32292.1	57771.5	94548.2	144315	208157	286364	378294	482290	595667	714774	835125	951611	1.05877e+06	1.15113e+06	1.22356e+06	1.27171e+06	1.29245e+06	1.28436e+06	1.2483e+06	1.18807e+06	1.11134e+06	1.0306e+06	963714	931623	950732	1.02339e+06	1.13694e+06	1.272e+06	1.41005e+06	1.53639e+06	1.64045e+06	1.7156e+06	1.75892e+06	1.77112e+06	1.75656e+06	1.72305e+06	1.68128e+06	1.64363e+06	1.62177e+06	1.62368e+06	1.65096e+06	1.69824e+06	1.75499e+06
30.6396	1.13037e-08	29.2849	465.673	2328.71	7225.62	17211.9	34605.6	61767.3	100863	153627	221138	303637	400389	509609	628461	753136	879001	1.00083e+06	1.11311e+06	1.21036e+06	1.28757e+06	1.34061e+06	1.36672e+06	1.36495e+06	1.33681e+06	1.2868e+06	1.22312e+06	1.1581e+06	1.10779e+06	1.08901e+06	1.11341e+06	1.18172e+06	1.28362e+06	1.40308e+06	1.52374e+06	1.63183e+06	1.71697e+06	1.77244e+06	1.79508e+06	1.78536e+06	1.74741e+06	1.68895e+06	1.62095e+06	1.55667e+06	1.50952e+06	1.48974e+06	1.50085e+06	1.53826e+06	1.591e+06
30.7007	1.11546e-08	31.0922	493.136	2459.89	7614.2	18095.3	36299.7	64651.1	105354	160151	230101	315396	415234	527753	650044	778243	907700	1.03322e+06	1.14937e+06	1.25085e+06	1.33288e+06	1.39166e+06	1.42479e+06	1.43178e+06	1.41448e+06	1.37755e+06	1.32885e+06	1.27934e+06	1.24219e+06	1.23009e+06	1.25126e+06	1.30593e+06	1.38631e+06	1.47974e+06	1.57248e+06	1.65227e+06	1.70958e+06	1.73809e+06	1.73491e+06	1.7007e+06	1.63975e+06	1.56009e+06	1.47329e+06	1.39365e+06	1.33602e+06	1.3118e+06	1.32451e+06	1.36803e+06	1.42931e+06
30.7617	1.12388e-08	32.101	507.928	2527.85	7807.19	18514.2	37063.8	65882.3	107160	162612	233258	319254	419769	532936	655879	784812	915218	1.0421e+06	1.16029e+06	1.26479e+06	1.35121e+06	1.41609e+06	1.4574e+06	1.47487e+06	1.47035e+06	1.44809e+06	1.41477e+06	1.3792e+06	1.35126e+06	1.33996e+06	1.35092e+06	1.38437e+06	1.43494e+06	1.49341e+06	1.54912e+06	1.59208e+06	1.61431e+06	1.61056e+06	1.57871e+06	1.5201e+06	1.43969e+06	1.34635e+06	1.25277e+06	1.17464e+06	1.12761e+06	1.12186e+06	1.15695e+06	1.22189e+06	1.30045e+06
30.8228	1.27202e-08	32.1225	507.155	2518.67	7763.03	18373.7	36714.6	65148.3	105795	160304	229646	313956	412431	523285	643793	770392	898864	1.02458e+06	1.14278e+06	1.24892e+06	1.33903e+06	1.41003e+06	1.4601e+06	1.48895e+06	1.49801e+06	1.49056e+06	1.47154e+06	1.44719e+06	1.42416e+06	1.40831e+06	1.40329e+06	1.40946e+06	1.42368e+06	1.44012e+06	1.45161e+06	1.45118e+06	1.43318e+06	1.3942e+06	1.33364e+06	1.25421e+06	1.16242e+06	1.06903e+06	988932	939029	932473	971397	1.0454e+06	1.13756e+06	1.23115e+06
30.8838	1.25863e-08	31.0851	489.791	2427.78	7469.37	17648.7	35210.7	62390.8	101190	153162	219228	299535	393366	499116	614331	735814	859791	982133	1.09862e+06	1.2052e+06	1.29834e+06	1.37521e+06	1.43403e+06	1.47415e+06	1.4962e+06	1.50205e+06	1.49462e+06	1.47754e+06	1.45459e+06	1.42911e+06	1.40325e+06	1.37757e+06	1.35084e+06	1.3204e+06	1.28282e+06	1.23477e+06	1.17391e+06	1.09977e+06	1.01457e+06	924160	838869	773748	745673	765377	829864	924655	1.0323e+06	1.13785e+06	1.23013e+06
30.9448	1.2059e-08	29.0449	456.865	2261.02	6946.45	16392.6	32670.1	57840	93752.3	141857	203041	277508	364703	463293	571204	685713	803590	921278	1.0351e+06	1.14149e+06	1.2372e+06	1.31948e+06	1.38627e+06	1.43628e+06	1.46901e+06	1.48473e+06	1.48433e+06	1.46916e+06	1.44074e+06	1.40052e+06	1.34969e+06	1.289e+06	1.21877e+06	1.1391e+06	1.05019e+06	952929	849660	745410	649608	577844	549965	578589	657309	767167	889538	1.01052e+06	1.12031e+06	1.21195e+06	1.28072e+06
31.0059	1.25949e-08	26.2087	411.836	2036.58	6253.52	14753.5	29404.1	52076.5	84470.8	127955	183427	251207	330974	421745	521889	629201	740993	854228	965664	1.07201e+06	1.17006e+06	1.25686e+06	1.32979e+06	1.38665e+06	1.42569e+06	1.44566e+06	1.44576e+06	1.42561e+06	1.38522e+06	1.32495e+06	1.24548e+06	1.14787e+06	1.03363e+06	904980	765254	620052	480146	369251	332471	395839	521934	670103	819731	960112	1.08458e+06	1.18851e+06	1.26871e+06	1.32317e+06	1.35107e+06
31.0669	1.19313e-08	22.9776	361.323	1788.73	5500.67	13002.1	25974.6	46132.2	75076.1	114157	164352	226169	299573	383946	478081	580199	688006	798759	909362	1.01647e+06	1.11661e+06	1.20628e+06	1.28209e+06	1.34086e+06	1.37972e+06	1.39622e+06	1.38843e+06	1.355e+06	1.29523e+06	1.20914e+06	1.09752e+06	961985	805024	630210	442931	254853	131770	244316	435397	629273	812545	978694	1.12305e+06	1.24209e+06	1.33334e+06	1.39543e+06	1.42811e+06	1.43223e+06	1.4097e+06
31.1279	1.23948e-08	20.0174	316.173	1572.95	4863.3	11563.2	23246.1	41564.4	68122.6	104351	151385	209953	280288	362049	454280	555386	663141	774730	886816	995634	1.09712e+06	1.18704e+06	1.26118e+06	1.31549e+06	1.34628e+06	1.3504e+06	1.32541e+06	1.26968e+06	1.18259e+06	1.06455e+06	917097	742850	545494	329681	100977	135211	371362	601426	818828	1.01745e+06	1.19184e+06	1.33748e+06	1.45093e+06	1.53006e+06	1.57413e+06	1.5838e+06	1.56113e+06	1.50946e+06	1.43317e+06
31.189	1.21273e-08	18.2622	291.164	1462.36	4564.85	10957.6	22237.5	40129.6	66361.6	102527	149946	209527	281644	366029	461695	566892	679095	795046	910827	1.02198e+06	1.12369e+06	1.21094e+06	1.27875e+06	1.32245e+06	1.33786e+06	1.32155e+06	1.27108e+06	1.18514e+06	1.06371e+06	908117	721114	506790	270571	24689	243415	504572	758774	998021	1.21491e+06	1.40288e+06	1.55645e+06	1.67156e+06	1.7457e+06	1.77811e+06	1.76979e+06	1.72349e+06	1.64358e+06	1.53586e+06	1.40724e+06
31.25	1.38395e-08	18.5155	298.054	1510.44	4754.02	11498	23492.9	42650.4	70899	110021	161485	226275	304740	396465	500176	613691	733921	856926	978024	1.09196e+06	1.1931e+06	1.27571e+06	1.33421e+06	1.36349e+06	1.35916e+06	1.31786e+06	1.2375e+06	1.11742e+06	958553	763499	536600	284486	49290.7	282935	568811	849752	1.11552e+06	1.35719e+06	1.5668e+06	1.73767e+06	1.86465e+06	1.94442e+06	1.97566e+06	1.95914e+06	1.89772e+06	1.79627e+06	1.66144e+06	1.50148e+06	1.32581e+06
31.311	1.31012e-08	20.7118	334.567	1700.16	5362.34	12988.1	26560	48231.9	80155	124284	182179	254805	342364	444152	558463	682548	812638	944032	1.07125e+06	1.18824e+06	1.28866e+06	1.36616e+06	1.41472e+06	1.42901e+06	1.4047e+06	1.33878e+06	1.22982e+06	1.07827e+06	886690	660511	411384	192028	279738	559312	857873	1.14789e+06	1.41607e+06	1.65211e+06	1.84754e+06	1.99567e+06	2.09187e+06	2.13374e+06	2.12123e+06	2.0567e+06	1.94485e+06	1.79257e+06	1.60872e+06	1.40382e+06	1.18987e+06
31.3721	1.40896e-08	23.9925	386.936	1962.55	6176.58	14924.4	30439.6	55120.2	91323.4	141141	206174	287310	384546	496832	621993	756698	896515	1.03603e+06	1.16905e+06	1.28887e+06	1.38856e+06	1.46135e+06	1.50102e+06	1.50224e+06	1.46101e+06	1.37498e+06	1.24385e+06	1.06987e+06	858886	623882	402159	328445	511503	794650	1.09404e+06	1.38182e+06	1.64244e+06	1.86447e+06	2.03904e+06	2.1597e+06	2.22243e+06	2.22585e+06	2.1712e+06	2.06238e+06	1.90579e+06	1.71017e+06	1.48632e+06	1.24699e+06	1.00699e+06
31.4331	1.54114e-08	27.4399	441.056	2229.47	6992.62	16837.6	34221.1	61747	101933	156962	228428	317113	422787	544069	678352	821794	969408	1.11521e+06	1.25248e+06	1.37402e+06	1.47258e+06	1.54119e+06	1.57364e+06	1.56487e+06	1.51145e+06	1.41196e+06	1.26763e+06	1.08325e+06	869468	650357	488474	502611	700858	975178	1.26377e+06	1.53828e+06	1.7817e+06	1.98189e+06	2.12994e+06	2.21977e+06	2.24814e+06	2.21469e+06	2.12194e+06	1.97516e+06	1.78226e+06	1.55356e+06	1.30164e+06	1.04154e+06	791995
31.4941	1.5006e-08	30.3934	486.832	2452.38	7665.43	18394.8	37259.2	67001.3	110233	169166	245352	339442	450997	578351	718553	867385	1.01947e+06	1.16846e+06	1.30731e+06	1.42863e+06	1.52505e+06	1.58968e+06	1.61653e+06	1.60102e+06	1.54044e+06	1.43447e+06	1.28597e+06	1.10234e+06	898887	707926	596653	644954	835608	1.09035e+06	1.35742e+06	1.60865e+06	1.82638e+06	1.99828e+06	2.1157e+06	2.17318e+06	2.16833e+06	2.10184e+06	1.97735e+06	1.80137e+06	1.58306e+06	1.33411e+06	1.0689e+06	805767	571865
31.5552	1.52051e-08	32.4285	517.771	2600.02	8101.6	19381.6	39138	70166.3	115092	176091	254629	351221	465247	594831	736800	886720	1.03903e+06	1.18725e+06	1.32429e+06	1.44279e+06	1.53555e+06	1.59596e+06	1.61849e+06	1.59914e+06	1.53598e+06	1.42974e+06	1.28464e+06	1.11006e+06	924106	761514	681563	736831	907493	1.13354e+06	1.37005e+06	1.58979e+06	1.77526e+06	1.91443e+06	1.99925e+06	2.02506e+06	1.99041e+06	1.89697e+06	1.74942e+06	1.55529e+06	1.32486e+06	1.0713e+06	811847	572713	405120
31.6162	1.4509e-08	33.296	530.084	2654.27	8247.38	19675.5	39622.1	70840.5	115883	176825	255007	350805	463464	590987	730113	876374	1.02424e+06	1.16735e+06	1.29881e+06	1.41157e+06	1.49882e+06	1.55446e+06	1.57351e+06	1.55265e+06	1.49066e+06	1.38904e+06	1.25289e+06	1.09246e+06	926308	786924	722546	769776	912252	1.1028e+06	1.3022e+06	1.48492e+06	1.63425e+06	1.73897e+06	1.79192e+06	1.78941e+06	1.73098e+06	1.61925e+06	1.45984e+06	1.26133e+06	1.03542e+06	798229	575003	415238	395328
31.6772	1.3709e-08	32.8876	522.185	2607.84	8082.13	19231.9	38630.8	68895.2	112421	171121	246177	337839	445261	566424	698119	836021	974844	1.10857e+06	1.23075e+06	1.33487e+06	1.4147e+06	1.46479e+06	1.48082e+06	1.46008e+06	1.40193e+06	1.3083e+06	1.18449e+06	1.04044e+06	893180	770483	710398	740729	850250	1.00172e+06	1.16107e+06	1.30497e+06	1.41805e+06	1.49031e+06	1.51576e+06	1.49183e+06	1.41913e+06	1.30135e+06	1.14533e+06	961413	764924	580708	453519	440309	533023
31.7383	1.28105e-08	31.2209	494.475	2463.34	7615.66	18078.3	36227.3	64457	104935	159359	228736	313199	411871	522800	642963	768341	894076	1.01469e+06	1.12437e+06	1.21729e+06	1.28797e+06	1.33167e+06	1.34473e+06	1.32499e+06	1.27213e+06	1.18813e+06	1.07784e+06	949929	818633	706220	642680	651673	727717	841469	963289	1.0722e+06	1.15462e+06	1.20209e+06	1.21009e+06	1.17746e+06	1.10624e+06	1.00182e+06	873493	735889	611866	534402	532815	601252	704345
31.7993	1.11459e-08	28.4365	449.301	2233.06	6887.85	16313.7	32618.5	57909.1	94071.8	142559	204194	279018	366177	463873	569374	679097	788747	893520	988358	1.06823e+06	1.12845e+06	1.16497e+06	1.17475e+06	1.15599e+06	1.10847e+06	1.03383e+06	935975	821738	702076	594172	522659	511185	560757	647327	743854	831439	898554	938751	949395	931194	888159	827856	761749	704981	673806	678984	719018	781280	849517
31.8604	1.02438e-08	24.8056	391.1	1939.78	5971.24	14115.1	28168.8	49916.6	80941.4	122443	175078	238828	312911	395746	484967	577496	669664	757390	836387	902401	951471	980180	985905	967043	923223	855508	766651	661538	548206	440295	361572	343357	393315	483090	583564	678004	757722	818555	859402	881625	888711	885851	879239	874948	877481	888477	906229	926314	942952
31.9214	6.59829e-09	20.7595	326.878	1619.28	4979.03	11757.3	23440.8	41500.6	67237.4	101631	145209	197935	259140	327492	400999	477075	552635	624234	688237	741012	779132	799585	799964	778655	734996	669438	583754	481492	369349	262384	201579	242467	353210	483952	614590	736340	844276	935436	1.00828e+06	1.06248e+06	1.09874e+06	1.11858e+06	1.12414e+06	1.11777e+06	1.1018e+06	1.07815e+06	1.04818e+06	1.01262e+06	971733
31.9824	5.9552e-09	16.9567	267.29	1325.7	4081.67	9651.89	19271.4	34171	55447.9	83940.3	120112	163959	214937	271930	333245	396653	459461	518621	570868	612881	641460	653710	647224	620267	571966	502552	413826	310590	207156	157735	232756	371823	528015	686331	839016	980401	1.10588e+06	1.21174e+06	1.29513e+06	1.35417e+06	1.38792e+06	1.39643e+06	1.38069e+06	1.34255e+06	1.28463e+06	1.21026e+06	1.12333e+06	1.02825e+06	929917
32.0435	5.49284e-09	14.3405	227.352	1134.05	3511.22	8348.56	16758.1	29867.5	48703	74071.9	106449	145881	191907	243512	299117	356592	413327	466322	512323	547984	570059	575612	562260	528479	474050	401003	316298	240950	227558	311761	454715	622167	798166	973130	1.13961e+06	1.29121e+06	1.42232e+06	1.5282e+06	1.60508e+06	1.65032e+06	1.66245e+06	1.64133e+06	1.58808e+06	1.50514e+06	1.39619e+06	1.26612e+06	1.12101e+06	968266	816981
32.1045	6.39675e-09	13.7874	220.255	1106.43	3448.06	8247.42	16645.1	29811.2	48822.8	74536.7	107466	147668	194664	247374	304106	362575	419976	473097	518479	552627	572261	574635	557966	522100	469757	409222	359785	355130	421346	548858	713493	896782	1.08594e+06	1.27103e+06	1.44359e+06	1.59616e+06	1.72225e+06	1.81647e+06	1.87467e+06	1.89409e+06	1.87347e+06	1.81318e+06	1.71514e+06	1.58288e+06	1.42137e+06	1.23707e+06	1.03787e+06	833550	637178
32.1655	7.32822e-09	15.1398	242.363	1219.41	3804.4	9106.04	18383.4	32922	53894.5	82216.5	118409	162477	213819	271169	332591	395518	456851	513114	560667	595985	616020	618679	603523	572875	533687	500247	495211	541161	644327	793277	971442	1.16407e+06	1.35888e+06	1.54533e+06	1.71415e+06	1.8572e+06	1.96754e+06	2.0396e+06	2.06935e+06	2.05445e+06	1.99437e+06	1.8904e+06	1.74564e+06	1.5649e+06	1.35451e+06	1.12226e+06	877253	630609	399030
32.2266	9.44419e-09	17.273	275.712	1383.01	4301.27	10261.9	20647.3	36848.2	60106.6	91356.4	131075	179160	234835	296613	362298	429066	493592	552259	601437	637851	659054	664086	654390	635136	616807	615799	650711	733198	861854	1.02588e+06	1.21167e+06	1.40615e+06	1.59743e+06	1.77487e+06	1.92895e+06	2.05144e+06	2.1355e+06	2.17595e+06	2.16936e+06	2.1143e+06	2.0113e+06	1.86291e+06	1.67359e+06	1.4495e+06	1.19828e+06	928715	650427	373807	114780
32.2876	9.95368e-09	19.1441	304.173	1518.77	4701.72	11165.3	22360.4	39717.6	64478.7	97528.8	139246	189383	246986	310373	377173	444431	508789	566748	615019	650980	673276	682609	682744	681568	691425	727010	799959	913528	1.06231e+06	1.23593e+06	1.42247e+06	1.61011e+06	1.78774e+06	1.94518e+06	2.07336e+06	2.1646e+06	2.21279e+06	2.21367e+06	2.16494e+06	2.06644e+06	1.92011e+06	1.73001e+06	1.50208e+06	1.24401e+06	964910	675221	387597	134387	200949
32.3486	1.14706e-08	20.113	317.908	1579.06	4862.66	11486.2	22878.9	40416.1	65246.4	98127.6	139286	188309	244097	304859	368196	431243	490910	544201	588649	622865	647239	664737	681628	707499	753615	829306	938323	1.07793e+06	1.24068e+06	1.41678e+06	1.59566e+06	1.76683e+06	1.92027e+06	2.04687e+06	2.13865e+06	2.18909e+06	2.19343e+06	2.14885e+06	2.05464e+06	1.91231e+06	1.72555e+06	1.50021e+06	1.24422e+06	967716	684224	417434	246876	331292	530532
32.4097	1.16428e-08	19.8314	311.578	1538.19	4707.33	11048.4	21863.1	38361.6	61499.9	91830.7	129385	173597	223283	276690	331618	385625	436332	481827	521181	555067	586380	620599	665376	728866	817132	932097	1.07124e+06	1.22864e+06	1.39636e+06	1.56547e+06	1.72671e+06	1.87098e+06	1.98973e+06	2.07534e+06	2.12146e+06	2.12333e+06	2.07804e+06	1.98474e+06	1.84478e+06	1.66178e+06	1.44176e+06	1.19336e+06	928750	667164	449401	372289	485326	672372	856314
32.4707	1.35208e-08	18.1417	282.831	1385.14	4203.96	9782.34	19184.9	33349.6	52947.4	78266	109130	144874	184376	226173	268658	310380	350441	388987	427701	470109	521364	587222	672417	779222	906915	1.0521e+06	1.2094e+06	1.37206e+06	1.53252e+06	1.68282e+06	1.81497e+06	1.92137e+06	1.99519e+06	2.03068e+06	2.02357e+06	1.97132e+06	1.87337e+06	1.73139e+06	1.54941e+06	1.33421e+06	1.09607e+06	851073	628546	488901	507264	653278	838865	1.01531e+06	1.1604e+06
32.5317	1.29813e-08	15.0298	231.587	1120.29	3356.35	7704.16	14894	25504.6	39866	57999	79605.8	104130	130901	159375	189477	221992	258896	303385	359401	430698	519882	627842	753655	894750	1.04715e+06	1.20573e+06	1.36444e+06	1.51659e+06	1.65516e+06	1.77311e+06	1.86376e+06	1.92111e+06	1.94027e+06	1.91769e+06	1.85158e+06	1.74211e+06	1.59171e+06	1.40549e+06	1.19189e+06	964617	747593	586881	551803	657543	835439	1.02572e+06	1.19745e+06	1.33411e+06	1.42608e+06
32.5928	1.31107e-08	10.6054	159.798	754.746	2204.36	4926.15	9264.23	15436.9	23536.1	33603.3	45803.9	60697.3	79527.8	104366	137925	183089	242398	317704	409993	519284	644563	783739	933648	1.09011e+06	1.24801e+06	1.40154e+06	1.54433e+06	1.66983e+06	1.77153e+06	1.8434e+06	1.88015e+06	1.87762e+06	1.83311e+06	1.74568e+06	1.61648e+06	1.44914e+06	1.25043e+06	1.03181e+06	813489	634780	564110	644007	821585	1.02892e+06	1.22801e+06	1.39857e+06	1.52843e+06	1.60996e+06	1.63883e+06
32.6538	1.48376e-08	5.13279	72.6345	322.313	893.802	1953.9	3801.59	7052.88	12772.9	22453.3	37906.1	61155.2	94320.6	139479	198500	272871	363517	470639	593570	730679	879313	1.03581e+06	1.19554e+06	1.35308e+06	1.50235e+06	1.6369e+06	1.75017e+06	1.83581e+06	1.88806e+06	1.90204e+06	1.87415e+06	1.80232e+06	1.68638e+06	1.5284e+06	1.33317e+06	1.10933e+06	872264	653198	521342	564001	749297	985512	1.22219e+06	1.43495e+06	1.60958e+06	1.73675e+06	1.81045e+06	1.82744e+06	1.78714e+06
32.7148	1.37296e-08	2.15953	46.5827	297.535	1131.89	3212.2	7535.37	15449.6	28634.6	49043.1	78803.8	120090	174960	245181	332040	436167	557373	694519	845428	1.00686e+06	1.17451e+06	1.34316e+06	1.50675e+06	1.65867e+06	1.79201e+06	1.89981e+06	1.97552e+06	2.01323e+06	2.00811e+06	1.95669e+06	1.85721e+06	1.70986e+06	1.51712e+06	1.28421e+06	1.0202e+06	742026	491906	397873	561991	836677	1.12527e+06	1.39456e+06	1.62783e+06	1.8141e+06	1.94562e+06	2.01741e+06	2.02706e+06	1.97477e+06	1.86328e+06
32.7759	1.54545e-08	8.64811	151.297	827.05	2790.36	7195.99	15607.1	29961.5	52495.7	85626.2	131795	193287	272030	369384	485950	621393	774306	942123	1.12109e+06	1.30632e+06	1.49187e+06	1.67098e+06	1.83624e+06	1.97998e+06	2.09454e+06	2.17269e+06	2.20801e+06	2.19523e+06	2.13058e+06	2.01213e+06	1.83998e+06	1.61645e+06	1.34631e+06	1.03713e+06	701070	367888	239156	523115	874045	1.21299e+06	1.51972e+06	1.78154e+06	1.98879e+06	2.13426e+06	2.21327e+06	2.22375e+06	2.16635e+06	2.0444e+06	1.86381e+06
32.8369	1.5482e-08	15.7017	263.72	1390.53	4542.62	11379	24035	45035.1	77158.3	123260	186059	267909	370556	494910	640840	807015	990794	1.18819e+06	1.39391e+06	1.60147e+06	1.80338e+06	1.99145e+06	2.15707e+06	2.29164e+06	2.38698e+06	2.43571e+06	2.43174e+06	2.37057e+06	2.24967e+06	2.06869e+06	1.82963e+06	1.53689e+06	1.1972e+06	819447	414473	20249	429101	839514	1.22478e+06	1.57189e+06	1.86916e+06	2.10667e+06	2.2767e+06	2.37408e+06	2.39644e+06	2.34434e+06	2.22126e+06	2.03347e+06	1.78994e+06
32.8979	1.5974e-08	22.541	372.452	1934.06	6228.25	15391.7	32096.1	59409.3	100604	158922	237312	338153	462981	612240	785083	979218	1.19084e+06	1.41465e+06	1.64393e+06	1.87077e+06	2.08632e+06	2.28117e+06	2.44573e+06	2.57071e+06	2.64758e+06	2.66907e+06	2.62957e+06	2.52554e+06	2.35582e+06	2.12185e+06	1.82779e+06	1.48064e+06	1.09056e+06	672882	273165	322204	733278	1.14915e+06	1.53294e+06	1.86812e+06	2.14234e+06	2.34614e+06	2.47299e+06	2.51943e+06	2.48523e+06	2.37339e+06	2.19003e+06	1.9442e+06	1.64772e+06
32.959	1.69097e-08	28.7516	470.853	2424.26	7743.09	18984.7	39287.6	72184.3	121360	190366	282315	399563	543418	713875	909416	1.12689e+06	1.36145e+06	1.60667e+06	1.85464e+06	2.09625e+06	2.32158e+06	2.52025e+06	2.68199e+06	2.79708e+06	2.85692e+06	2.85451e+06	2.78496e+06	2.64582e+06	2.43744e+06	2.16324e+06	1.82999e+06	1.44847e+06	1.03596e+06	630111	388133	600516	996726	1.39957e+06	1.76667e+06	2.07811e+06	2.3207e+06	2.48538e+06	2.56677e+06	2.56306e+06	2.47607e+06	2.31104e+06	2.07653e+06	1.78412e+06	1.44837e+06
33.02	1.96408e-08	33.9708	553.16	2832.32	8997.92	21946	45183.5	82600.9	138188	215708	318360	448429	606984	793603	1.00619e+06	1.24086e+06	1.49195e+06	1.75211e+06	2.01253e+06	2.26323e+06	2.4935e+06	2.6924e+06	2.84923e+06	2.95417e+06	2.99879e+06	2.97659e+06	2.88348e+06	2.71822e+06	2.48272e+06	2.18247e+06	1.8271e+06	1.43207e+06	1.02489e+06	673123	569164	816091	1.19099e+06	1.56982e+06	1.90966e+06	2.18904e+06	2.39454e+06	2.51776e+06	2.55456e+06	2.50478e+06	2.37209e+06	2.16379e+06	1.89059e+06	1.56644e+06	1.20898e+06
33.0811	2.07012e-08	37.8935	614.56	3134.36	9919.21	24101.6	49437	90044.6	150092	233445	343298	481822	649843	846581	1.06947e+06	1.31409e+06	1.57416e+06	1.84172e+06	2.10737e+06	2.36063e+06	2.59039e+06	2.78545e+06	2.93509e+06	3.02964e+06	3.06108e+06	3.02356e+06	2.9139e+06	2.73202e+06	2.48131e+06	2.16914e+06	1.80782e+06	1.41734e+06	1.03465e+06	745717	715686	959718	1.30467e+06	1.65034e+06	1.95488e+06	2.19652e+06	2.36222e+06	2.44451e+06	2.44057e+06	2.35177e+06	2.1835e+06	1.94488e+06	1.6486e+06	1.31121e+06	955204
33.1421	2.09484e-08	40.29	651.459	3312.71	10453	25325.2	51798	94076.6	156369	242521	355639	497732	669395	869563	1.09534e+06	1.34195e+06	1.6028e+06	1.8696e+06	2.13274e+06	2.38159e+06	2.60504e+06	2.79203e+06	2.93212e+06	3.01608e+06	3.0365e+06	2.98828e+06	2.86916e+06	2.68007e+06	2.42562e+06	2.11465e+06	1.76143e+06	1.38909e+06	1.04e+06	802678	804019	1.02721e+06	1.33431e+06	1.63966e+06	1.90339e+06	2.10433e+06	2.23031e+06	2.27504e+06	2.23703e+06	2.11914e+06	1.92829e+06	1.67531e+06	1.37514e+06	1.04842e+06	728904
33.2031	2.15856e-08	41.0228	661.743	3357.15	10568.7	25546.6	52131.1	94465.2	156656	242410	354660	495216	664465	861135	1.08216e+06	1.32262e+06	1.57587e+06	1.83365e+06	2.08648e+06	2.32398e+06	2.53541e+06	2.71019e+06	2.83847e+06	2.91173e+06	2.92331e+06	2.86892e+06	2.74711e+06	2.55965e+06	2.31193e+06	2.01361e+06	1.67985e+06	1.33486e+06	1.02149e+06	820589	828090	1.01976e+06	1.28332e+06	1.5439e+06	1.76427e+06	1.92461e+06	2.01403e+06	2.02759e+06	1.9652e+06	1.83115e+06	1.63392e+06	1.38642e+06	1.10725e+06	825838	599822
33.2642	2.10515e-08	40.0609	645.008	3266.1	10262.7	24760.5	50432.1	91214.2	150979	233182	340505	474535	635475	821945	1.03085e+06	1.25738e+06	1.49507e+06	1.73603e+06	1.97124e+06	2.19094e+06	2.3851e+06	2.54395e+06	2.6585e+06	2.72111e+06	2.72599e+06	2.66964e+06	2.55129e+06	2.37323e+06	2.14119e+06	1.86486e+06	1.5591e+06	1.24703e+06	967954	790650	789738	944290	1.16205e+06	1.37709e+06	1.55534e+06	1.67893e+06	1.73862e+06	1.73104e+06	1.65761e+06	1.52425e+06	1.34149e+06	1.1256e+06	901925	713446	627391
33.3252	2.10486e-08	37.4944	602.777	3047.64	9561.75	23034	46843.3	84591.7	139798	215571	314285	437285	584633	754930	945213	1.15096e+06	1.36617e+06	1.58359e+06	1.79498e+06	1.99148e+06	2.16408e+06	2.30406e+06	2.40351e+06	2.45579e+06	2.456e+06	2.40139e+06	2.29167e+06	2.12932e+06	1.91988e+06	1.67236e+06	1.40021e+06	1.12371e+06	876075	713368	696964	814234	988959	1.16282e+06	1.30533e+06	1.40107e+06	1.44284e+06	1.42914e+06	1.36321e+06	1.25303e+06	1.11195e+06	960361	828307	754196	766044
33.3862	2.09564e-08	33.5517	538.794	2721.06	8527.29	20517.9	41676.6	75170.1	124074	191085	278231	386620	516216	665695	832361	1.01216e+06	1.19975e+06	1.38875e+06	1.57192e+06	1.74155e+06	1.88983e+06	2.00927e+06	2.09312e+06	2.13581e+06	2.13329e+06	2.0834e+06	1.98613e+06	1.84379e+06	1.6613e+06	1.44637e+06	1.2102e+06	969218	749657	596377	564404	651916	794253	938966	1.05947e+06	1.14333e+06	1.18576e+06	1.18722e+06	1.15269e+06	1.0915e+06	1.01742e+06	948210	903068	896287	929799
33.4473	2.03749e-08	28.6371	459.614	2319.79	7265.19	17469.5	35460	63911.6	105413	162220	236017	327698	437186	563313	703755	855047	1.01267e+06	1.1712e+06	1.32456e+06	1.46629e+06	1.58984e+06	1.68898e+06	1.75813e+06	1.79266e+06	1.78925e+06	1.74615e+06	1.66333e+06	1.54268e+06	1.38808e+06	1.20561e+06	1.00389e+06	795342	599940	455018	417543	496485	629187	766736	887200	981464	1.04669e+06	1.08403e+06	1.09768e+06	1.09416e+06	1.08145e+06	1.06766e+06	1.05938e+06	1.0599e+06	1.06836e+06
33.5083	2.0519e-08	23.4195	376.036	1898.67	5948.27	14307.1	29048.5	52368.3	86392.7	132977	193509	268730	358587	462134	577479	701794	831384	961819	1.08812e+06	1.20496e+06	1.30699e+06	1.38905e+06	1.44647e+06	1.47538e+06	1.47291e+06	1.4374e+06	1.36857e+06	1.26762e+06	1.13728e+06	981974	808072	625010	449349	319394	308366	417579	569082	721966	861115	980113	1.07628e+06	1.14911e+06	1.19959e+06	1.22972e+06	1.24201e+06	1.23908e+06	1.22318e+06	1.19592e+06	1.15814e+06
33.5693	2.10983e-08	19.021	306.057	1548.52	4861.16	11715.7	23834.4	43053.4	71166.9	109761	160048	222717	297811	384629	481680	586684	696614	807798	916056	1.01688e+06	1.10566e+06	1.17788e+06	1.22938e+06	1.25655e+06	1.25659e+06	1.22765e+06	1.16896e+06	1.08102e+06	965653	826202	668051	500364	343329	255399	316517	470078	645496	817699	976166	1.11489e+06	1.22997e+06	1.31885e+06	1.3801e+06	1.4132e+06	1.41846e+06	1.39684e+06	1.34993e+06	1.27979e+06	1.18895e+06
33.6304	2.22967e-08	17.0689	275.43	1397.57	4400.03	10635.6	21701.5	39319.2	65194	100863	147540	205975	276327	358071	449938	549898	655192	762404	867582	966392	1.05431e+06	1.12683e+06	1.1797e+06	1.20912e+06	1.21199e+06	1.18611e+06	1.13035e+06	1.04486e+06	931276	793175	637168	476529	344287	315999	425624	601212	792692	979379	1.15038e+06	1.29842e+06	1.41822e+06	1.50591e+06	1.55895e+06	1.57605e+06	1.55713e+06	1.50328e+06	1.41666e+06	1.30045e+06	1.15873e+06
33.6914	2.26012e-08	18.4932	298.358	1513.91	4767.11	11526.5	23529.6	42655.1	70771.9	109574	160417	224154	301006	390446	491137	600901	716751	834960	951192	1.06067e+06	1.15837e+06	1.23929e+06	1.29865e+06	1.33221e+06	1.33648e+06	1.30901e+06	1.24862e+06	1.15566e+06	1.03242e+06	883783	719011	556768	438417	432283	551986	736020	937617	1.13353e+06	1.31051e+06	1.45967e+06	1.57463e+06	1.65091e+06	1.68578e+06	1.67815e+06	1.62856e+06	1.53905e+06	1.41307e+06	1.25534e+06	1.07161e+06
33.7524	2.51296e-08	22.1631	356.678	1805.64	5673.41	13689.9	27892.5	50473.2	83600.3	129226	188894	263554	353410	457791	575082	702696	837115	973978	1.10824e+06	1.23436e+06	1.34657e+06	1.43913e+06	1.50665e+06	1.54436e+06	1.54847e+06	1.5164e+06	1.44715e+06	1.34156e+06	1.2028e+06	1.03718e+06	856115	681153	554809	539403	650446	833613	1.03859e+06	1.23739e+06	1.4139e+06	1.55764e+06	1.66151e+06	1.72088e+06	1.73339e+06	1.69872e+06	1.61854e+06	1.49635e+06	1.33734e+06	1.14825e+06	937191
33.8135	2.43766e-08	26.3493	423.051	2136.78	6699.06	16130.2	32795.8	59224.8	97899.8	151034	220346	306856	410708	531034	665881	812188	965846	1.12181e+06	1.27428e+06	1.41696e+06	1.54333e+06	1.64695e+06	1.72187e+06	1.7629e+06	1.766e+06	1.72859e+06	1.64988e+06	1.53118e+06	1.3764e+06	1.19279e+06	992798	798478	650630	609433	699554	872945	1.07378e+06	1.26862e+06	1.43845e+06	1.57147e+06	1.66017e+06	1.70019e+06	1.68982e+06	1.62984e+06	1.52336e+06	1.37564e+06	1.19406e+06	988207	770669
33.8745	2.48712e-08	29.9166	479.517	2417.95	7568.04	18192.7	36929.3	66582	109885	169253	246535	342785	458073	591346	740348	901612	1.07053e+06	1.2415e+06	1.40812e+06	1.56348e+06	1.7005e+06	1.81224e+06	1.89232e+06	1.9353e+06	1.93699e+06	1.89487e+06	1.80832e+06	1.67901e+06	1.51121e+06	1.31255e+06	1.09541e+06	880593	705376	628577	687803	843461	1.03337e+06	1.21814e+06	1.37606e+06	1.49441e+06	1.56567e+06	1.58599e+06	1.55461e+06	1.47357e+06	1.34757e+06	1.18395e+06	992977	789032	594655
33.9355	2.50837e-08	32.2398	516.18	2599.9	8128.33	19517.3	39572.6	71265	117476	180733	262944	365161	487385	628419	785797	955781	1.13345e+06	1.31283e+06	1.48719e+06	1.64927e+06	1.79166e+06	1.90718e+06	1.98928e+06	2.03239e+06	2.03236e+06	1.9867e+06	1.89496e+06	1.75894e+06	1.58299e+06	1.37448e+06	1.14485e+06	912294	708707	589960	610014	742746	917777	1.08863e+06	1.23127e+06	1.33266e+06	1.38571e+06	1.38742e+06	1.3381e+06	1.24118e+06	1.10311e+06	933774	747942	569963	445251
33.9966	2.42586e-08	33.0147	528.261	2659.04	8307.66	19934	40388.1	72679.2	119715	184029	267516	371194	495000	637657	796601	967988	1.14678e+06	1.32693e+06	1.5016e+06	1.66347e+06	1.80512e+06	1.91939e+06	1.99977e+06	2.04081e+06	2.03845e+06	1.99034e+06	1.89611e+06	1.75755e+06	1.57879e+06	1.36657e+06	1.13072e+06	885887	656716	492137	466597	578198	741015	898450	1.02524e+06	1.1092e+06	1.14437e+06	1.12889e+06	1.06429e+06	955347	810346	642611	476023	361930	376604
34.0576	2.39954e-08	32.203	515.233	2593.12	8100.22	19431.7	39359.3	70804.3	116582	179136	260277	360955	481060	619296	773111	938711	1.11115e+06	1.28451e+06	1.45212e+06	1.60688e+06	1.74161e+06	1.84939e+06	1.924e+06	1.96024e+06	1.9543e+06	1.90401e+06	1.80907e+06	1.67122e+06	1.49425e+06	1.28408e+06	1.04881e+06	799288	551573	339893	265073	380999	548349	698801	811956	879237	896912	864578	784763	662908	508011	336414	198423	239638	412225
34.1187	2.34946e-08	30.082	481.586	2425	7578.2	18185.4	36843.6	66288.4	109152	167713	243646	337808	450052	579102	722497	876599	1.03669e+06	1.19713e+06	1.35159e+06	1.49337e+06	1.61566e+06	1.71201e+06	1.77658e+06	1.80458e+06	1.79252e+06	1.73852e+06	1.64245e+06	1.50606e+06	1.33299e+06	1.12865e+06	900054	655568	404587	157715	83216.5	292793	473468	615728	713704	763654	764074	715797	622005	488184	322234	137575	99201.4	296269	496093
34.1797	2.34087e-08	27.4083	439.372	2215.09	6929.48	16643.6	33745.2	60750	100076	153808	223465	309796	412603	530629	661498	801730	946827	1.09144e+06	1.22957e+06	1.35488e+06	1.461e+06	1.54187e+06	1.59211e+06	1.60732e+06	1.58444e+06	1.52193e+06	1.42005e+06	1.28087e+06	1.10843e+06	908711	689933	464022	256813	181547	321629	498960	656227	778584	858860	893381	881340	824815	729120	603871	466501	353422	331539	424255	569671
34.2407	2.18042e-08	25.6674	411.997	2079.42	6511.33	15651.5	31752.7	57185.8	94222.4	144805	210325	291414	387784	498107	619959	749844	883273	1.01493e+06	1.13889e+06	1.24892e+06	1.33877e+06	1.40255e+06	1.43508e+06	1.43223e+06	1.39122e+06	1.31091e+06	1.19199e+06	1.03721e+06	851664	643597	428212	251122	260074	438796	643814	833609	992998	1.11312e+06	1.18837e+06	1.21588e+06	1.19557e+06	1.1303e+06	1.02625e+06	893547	747998	614512	530262	529463	604415
34.3018	2.17018e-08	26.8753	430.937	2172.76	6796.44	16319	33068.5	59481.2	97870.9	150187	217776	301172	399917	512448	636040	766831	899921	1.02955e+06	1.14934e+06	1.25262e+06	1.33273e+06	1.38346e+06	1.39937e+06	1.37619e+06	1.31112e+06	1.2031e+06	1.05299e+06	863701	640293	390449	132767	185797	459447	729047	978402	1.19675e+06	1.37509e+06	1.50618e+06	1.58498e+06	1.60887e+06	1.578e+06	1.49545e+06	1.36745e+06	1.2037e+06	1.01817e+06	831059	672530	583406	590432
34.3628	2.02451e-08	32.1035	512.927	2577.39	8036.15	19236.1	38863.9	69704.4	114370	175022	253094	349059	462230	590636	730972	878640	1.02787e+06	1.17195e+06	1.30349e+06	1.41483e+06	1.4984e+06	1.54719e+06	1.55517e+06	1.51772e+06	1.43202e+06	1.29736e+06	1.1155e+06	891111	633284	364392	211358	412188	715640	1.0211e+06	1.30481e+06	1.55251e+06	1.75311e+06	1.89804e+06	1.98133e+06	1.99988e+06	1.95367e+06	1.8459e+06	1.68307e+06	1.47508e+06	1.23564e+06	983744	748008	576615	532221
34.4238	2.1237e-08	40.6184	646.623	3237.99	10062.7	24011.4	48366.4	86499.6	141540	216036	311628	428772	566513	722352	892200	1.07044e+06	1.25011e+06	1.42315e+06	1.58079e+06	1.71399e+06	1.81394e+06	1.87258e+06	1.88317e+06	1.84078e+06	1.74291e+06	1.58997e+06	1.38617e+06	1.14123e+06	875360	636847	543024	690610	976376	1.29648e+06	1.60491e+06	1.87728e+06	2.0974e+06	2.25372e+06	2.33856e+06	2.3479e+06	2.28144e+06	2.14263e+06	1.93856e+06	1.67996e+06	1.38132e+06	1.06205e+06	751560	509673	455765
34.4849	2.21638e-08	51.0723	810.844	4049.76	12553.8	29883.7	60056.2	107169	174994	266566	383797	527145	695363	885344	1.09209e+06	1.30882e+06	1.52716e+06	1.73751e+06	1.92948e+06	2.09246e+06	2.2162e+06	2.29144e+06	2.31063e+06	2.2685e+06	2.16285e+06	1.99524e+06	1.77219e+06	1.50737e+06	1.227e+06	982938	868480	962615	1.21835e+06	1.53917e+06	1.86239e+06	2.15227e+06	2.38621e+06	2.54897e+06	2.63073e+06	2.62645e+06	2.53561e+06	2.36206e+06	2.11383e+06	1.8029e+06	1.44515e+06	1.06136e+06	683585	396651	427041
34.5459	2.2472e-08	62.3564	987.999	4924.89	15237.6	36205.4	72631.5	129388	210929	320804	461206	632591	833392	1.05986e+06	1.30603e+06	1.56388e+06	1.82357e+06	2.07388e+06	2.30275e+06	2.49793e+06	2.64766e+06	2.74148e+06	2.77092e+06	2.73036e+06	2.61771e+06	2.4354e+06	2.19153e+06	1.90216e+06	1.59598e+06	1.32391e+06	1.16828e+06	1.20704e+06	1.42496e+06	1.73534e+06	2.06353e+06	2.3627e+06	2.60345e+06	2.76661e+06	2.84021e+06	2.81824e+06	2.70011e+06	2.49029e+06	2.19797e+06	1.83669e+06	1.42409e+06	983047	551564	290971	524150
34.6069	2.3656e-08	73.648	1165	5797.87	17910.5	42491.2	85114.3	151406	246477	374363	537512	736351	968974	1.23097e+06	1.51543e+06	1.8131e+06	2.1127e+06	2.40144e+06	2.66566e+06	2.89154e+06	3.06591e+06	3.17713e+06	3.21593e+06	3.17626e+06	3.05612e+06	2.85853e+06	2.59269e+06	2.27609e+06	1.93852e+06	1.62969e+06	1.42641e+06	1.4086e+06	1.5832e+06	1.87409e+06	2.19812e+06	2.49829e+06	2.73856e+06	2.896e+06	2.95668e+06	2.91384e+06	2.76705e+06	2.5216e+06	2.18801e+06	1.78154e+06	1.32195e+06	835284	377277	332350	735624
34.668	2.51613e-08	84.3117	1331.75	6618.23	20415.8	48367.8	96753.9	171881	279445	423898	607886	831768	1.09329e+06	1.3874e+06	1.70628e+06	2.03953e+06	2.37457e+06	2.69719e+06	2.99228e+06	3.24463e+06	3.43987e+06	3.56535e+06	3.61111e+06	3.57076e+06	3.44239e+06	3.22945e+06	2.94191e+06	2.59815e+06	2.22835e+06	1.88095e+06	1.62927e+06	1.55542e+06	1.68347e+06	1.9481e+06	2.26023e+06	2.55386e+06	2.78692e+06	2.93315e+06	2.97706e+06	2.9115e+06	2.73645e+06	2.45821e+06	2.08878e+06	1.6453e+06	1.15018e+06	636317	245694	541889	1.00451e+06
34.729	2.61615e-08	93.8414	1480.22	7346.03	22630.2	53542.1	106962	189767	308126	466812	668590	913712	1.19957e+06	1.52051e+06	1.86791e+06	2.23035e+06	2.59413e+06	2.94386e+06	3.26322e+06	3.5359e+06	3.74658e+06	3.88184e+06	3.93126e+06	3.88825e+06	3.751e+06	3.52331e+06	3.21572e+06	2.84704e+06	2.44737e+06	2.06365e+06	1.76632e+06	1.63909e+06	1.71998e+06	1.95429e+06	2.24885e+06	2.52991e+06	2.75025e+06	2.88099e+06	2.90569e+06	2.81723e+06	2.6163e+06	2.3104e+06	1.91322e+06	1.44426e+06	930621	430350	357445	815655	1.29024e+06
34.79	2.6696e-08	101.838	1604.14	7950.06	24457.6	57786.9	115287	204262	331219	501134	716805	978331	1.28275e+06	1.62389e+06	1.9924e+06	2.37609e+06	2.76034e+06	3.12885e+06	3.46444e+06	3.75001e+06	3.9696e+06	4.10936e+06	4.15861e+06	4.11075e+06	3.96416e+06	3.72296e+06	3.39802e+06	3.00828e+06	2.58333e+06	2.16828e+06	1.83064e+06	1.65502e+06	1.69114e+06	1.89436e+06	2.16843e+06	2.43303e+06	2.63694e+06	2.74967e+06	2.75451e+06	2.64493e+06	2.4227e+06	2.09691e+06	1.68344e+06	1.20586e+06	705039	351213	620241	1.10274e+06	1.56513e+06
34.8511	2.58603e-08	108.002	1698.81	8407.29	25827.5	60937.4	121400	214789	347797	525473	750557	1.02295e+06	1.33935e+06	1.69314e+06	2.07443e+06	2.47042e+06	2.86587e+06	3.24389e+06	3.58678e+06	3.87703e+06	4.0984e+06	4.23692e+06	4.28195e+06	4.22707e+06	4.07093e+06	3.81795e+06	3.47919e+06	3.07341e+06	2.62931e+06	2.18986e+06	1.81938e+06	1.60281e+06	1.60003e+06	1.77535e+06	2.02935e+06	2.27624e+06	2.46227e+06	2.55656e+06	2.54308e+06	2.41652e+06	2.18033e+06	1.84589e+06	1.43301e+06	975444	560982	518656	910138	1.37569e+06	1.80754e+06
34.9121	2.52479e-08	112.133	1761.14	8702.69	26694.8	62888.8	125098	220996	357301	539003	768690	1.04603e+06	1.36741e+06	1.72585e+06	2.11109e+06	2.50996e+06	2.9069e+06	3.28477e+06	3.62571e+06	3.91219e+06	4.12804e+06	4.25954e+06	4.29634e+06	4.23242e+06	4.06679e+06	3.80418e+06	3.45568e+06	3.03968e+06	2.58364e+06	2.12808e+06	1.73404e+06	1.48655e+06	1.4549e+06	1.61023e+06	1.84844e+06	2.07932e+06	2.24851e+06	2.32633e+06	2.29855e+06	2.16201e+06	1.9228e+06	1.59629e+06	1.21069e+06	825522	609803	788879	1.18715e+06	1.61379e+06	1.9997e+06
34.9731	2.42066e-08	114.129	1789.61	8829.11	27038.7	63595.3	126296	222743	359523	541438	770838	1.04712e+06	1.36641e+06	1.72147e+06	2.10184e+06	2.49421e+06	2.88302e+06	3.25119e+06	3.58111e+06	3.85559e+06	4.05892e+06	4.1779e+06	4.20278e+06	4.12811e+06	3.95338e+06	3.68361e+06	3.32985e+06	2.90989e+06	2.44977e+06	1.98739e+06	1.58061e+06	1.31523e+06	1.27014e+06	1.41909e+06	1.64967e+06	1.86889e+06	2.02458e+06	2.09028e+06	2.05495e+06	1.91878e+06	1.69207e+06	1.39727e+06	1.07816e+06	829303	813948	1.06372e+06	1.42804e+06	1.80005e+06	2.12753e+06
35.0342	2.27632e-08	113.98	1784.17	8786.86	26861.9	63067.2	125022	220095	354592	533006	757379	1.02682e+06	1.33723e+06	1.68122e+06	2.04832e+06	2.42533e+06	2.79694e+06	3.14653e+06	3.45703e+06	3.71196e+06	3.8964e+06	3.998e+06	4.00783e+06	3.92118e+06	3.73811e+06	3.46393e+06	3.10959e+06	2.69217e+06	2.23614e+06	1.7769e+06	1.36976e+06	1.10368e+06	1.06842e+06	1.23072e+06	1.46422e+06	1.67733e+06	1.82416e+06	1.88381e+06	1.84991e+06	1.72727e+06	1.5321e+06	1.2962e+06	1.07787e+06	972308	1.05957e+06	1.30494e+06	1.6151e+06	1.92103e+06	2.18089e+06
35.0952	2.10971e-08	111.762	1746.14	8583.14	26188.5	61365.7	121407	213300	342937	514402	729365	986644	1.28196e+06	1.60791e+06	1.95417e+06	2.30787e+06	2.65426e+06	2.97743e+06	3.26122e+06	3.49015e+06	3.65039e+06	3.73068e+06	3.72313e+06	3.6239e+06	3.4337e+06	3.15815e+06	2.80803e+06	2.39965e+06	1.95603e+06	1.51046e+06	1.11763e+06	875631	885066	1.08301e+06	1.32736e+06	1.53777e+06	1.6795e+06	1.73901e+06	1.71544e+06	1.61867e+06	1.47038e+06	1.30773e+06	1.18673e+06	1.16993e+06	1.28281e+06	1.4905e+06	1.73483e+06	1.96728e+06	2.154e+06
35.1562	1.89447e-08	107.628	1678.05	8231.14	25061	58596.6	115673	202768	325252	486718	688427	928912	1.20378e+06	1.50572e+06	1.82472e+06	2.14847e+06	2.46301e+06	2.75341e+06	3.00467e+06	3.2026e+06	3.33469e+06	3.39099e+06	3.36478e+06	3.25321e+06	3.05767e+06	2.7841e+06	2.44312e+06	2.05035e+06	1.62764e+06	1.20746e+06	848826	672359	770717	1.01421e+06	1.26668e+06	1.47211e+06	1.60905e+06	1.67128e+06	1.66273e+06	1.59673e+06	1.49666e+06	1.39662e+06	1.33777e+06	1.35404e+06	1.45159e+06	1.60559e+06	1.77804e+06	1.93373e+06	2.04572e+06
35.2173	1.82248e-08	101.791	1583.43	7749	23537.4	54902	108114	189039	302444	451376	636668	856596	1.10672e+06	1.37994e+06	1.6667e+06	1.95546e+06	2.23321e+06	2.48628e+06	2.70103e+06	2.86475e+06	2.96645e+06	2.99759e+06	2.95278e+06	2.83018e+06	2.63191e+06	2.36424e+06	2.0377e+06	1.66752e+06	1.27537e+06	896367	607829	565606	769200	1.03812e+06	1.2843e+06	1.47722e+06	1.60579e+06	1.66887e+06	1.6731e+06	1.63237e+06	1.56762e+06	1.50517e+06	1.47185e+06	1.48578e+06	1.5477e+06	1.64101e+06	1.74026e+06	1.81999e+06	1.85952e+06
35.2783	1.63184e-08	94.5151	1466.54	7158.6	21687.3	50451.4	99077.1	172749	275577	410037	576540	773149	995461	1.23668e+06	1.48789e+06	1.73842e+06	1.97646e+06	2.1897e+06	2.36607e+06	2.49447e+06	2.56555e+06	2.57229e+06	2.51063e+06	2.37982e+06	2.18274e+06	1.92609e+06	1.62065e+06	1.2822e+06	935205	628656	485806	614150	868796	1.12899e+06	1.35307e+06	1.52514e+06	1.63973e+06	1.69823e+06	1.70777e+06	1.68069e+06	1.6335e+06	1.58484e+06	1.55162e+06	1.54396e+06	1.56135e+06	1.59294e+06	1.62186e+06	1.63032e+06	1.60334e+06
35.3394	1.64487e-08	86.0952	1332.19	6484.38	19587.9	45432.5	88948.8	154602	245822	364524	510732	682353	875113	1.08265e+06	1.29678e+06	1.50789e+06	1.70547e+06	1.87874e+06	2.01727e+06	2.11172e+06	2.15441e+06	2.13991e+06	2.06555e+06	1.93174e+06	1.74229e+06	1.5048e+06	1.23144e+06	941714	672588	509051	561680	769423	1.01397e+06	1.24265e+06	1.434e+06	1.57852e+06	1.67333e+06	1.72055e+06	1.72651e+06	1.70099e+06	1.6561e+06	1.60444e+06	1.5566e+06	1.51846e+06	1.48946e+06	1.46288e+06	1.42806e+06	1.37343e+06	1.28915e+06
35.4004	1.75257e-08	76.847	1185.46	5752.26	17321.1	40043.6	78135	135335	214414	316759	442071	588194	751083	924930	1.10242e+06	1.27511e+06	1.43393e+06	1.56972e+06	1.67383e+06	1.73868e+06	1.75839e+06	1.7292e+06	1.64999e+06	1.52263e+06	1.35257e+06	1.14977e+06	931196	727618	596683	607461	749669	949717	1.15568e+06	1.34134e+06	1.49329e+06	1.60501e+06	1.67472e+06	1.70435e+06	1.69882e+06	1.66531e+06	1.61216e+06	1.54759e+06	1.47814e+06	1.40736e+06	1.33504e+06	1.25745e+06	1.1686e+06	1.06199e+06	932233
35.4614	1.81466e-08	67.0955	1031.61	4988.85	14970.7	34488.2	67052.4	115708	182617	268717	373483	494807	629010	770972	914388	1.05213e+06	1.17667e+06	1.28061e+06	1.35716e+06	1.40069e+06	1.40723e+06	1.37496e+06	1.30475e+06	1.20073e+06	1.07138e+06	931261	804099	724335	725146	809765	948830	1.10833e+06	1.26388e+06	1.40013e+06	1.50793e+06	1.58254e+06	1.6226e+06	1.62947e+06	1.60655e+06	1.55867e+06	1.49118e+06	1.40917e+06	1.31659e+06	1.21565e+06	1.10659e+06	987927	857202	711908	550442
35.5225	2.01233e-08	57.1707	875.95	4221.21	12622.2	28973.9	56127.7	96502.4	151743	222456	308028	406560	514901	628794	743120	852224	950309	1.03187e+06	1.09217e+06	1.12767e+06	1.13659e+06	1.11929e+06	1.07891e+06	1.02188e+06	958576	903314	872613	879958	929082	1.01217e+06	1.11483e+06	1.22218e+06	1.32187e+06	1.40481e+06	1.46502e+06	1.49916e+06	1.50613e+06	1.48663e+06	1.44267e+06	1.37706e+06	1.29289e+06	1.19299e+06	1.07962e+06	954232	817517	669679	510865	341706	164074
35.5835	1.99578e-08	47.414	724.017	3477.58	10365.4	23720.3	45815.7	78555.3	123211	180224	249088	328319	415516	507502	600548	690660	773905	846773	906541	951621	981870	998820	1.00576e+06	1.00758e+06	1.01022e+06	1.01959e+06	1.04025e+06	1.07406e+06	1.11966e+06	1.17299e+06	1.22836e+06	1.27972e+06	1.32152e+06	1.34933e+06	1.35997e+06	1.35158e+06	1.32344e+06	1.27576e+06	1.20938e+06	1.12548e+06	1.02538e+06	910281	781289	639427	485830	322048	150948	43497.7	213916
35.6445	2.13961e-08	38.202	581.982	2789.84	8302.7	18980.4	36645.2	62851.2	98696.5	144689	200677	265844	338767	417533	499905	583510	666042	745463	820162	889062	951666	1.008e+06	1.0585e+06	1.1038e+06	1.14447e+06	1.18088e+06	1.21292e+06	1.24004e+06	1.26126e+06	1.27529e+06	1.28074e+06	1.27633e+06	1.26099e+06	1.23398e+06	1.19488e+06	1.14355e+06	1.08002e+06	1.00433e+06	916512	816491	704163	579533	442976	295765	142732	67780.9	216692	386580	554548
35.7056	2.1631e-08	30.0064	457.662	2198.75	6565.78	15080.5	29296.3	50641.7	80294.1	119087	167456	225415	292566	368128	450984	539726	632706	728083	823858	917909	1.00803e+06	1.09197e+06	1.16748e+06	1.2324e+06	1.28475e+06	1.3228e+06	1.3452e+06	1.35109e+06	1.34016e+06	1.31273e+06	1.26972e+06	1.21264e+06	1.14342e+06	1.06424e+06	977298	884484	787158	685957	580794	471125	356677	239644	136659	134936	251121	397592	551113	703011	846492
35.7666	2.20904e-08	23.5003	362.121	1760.94	5332.51	12443.1	24600.6	43345.8	70149	106312	152874	210526	279532	359665	450151	549639	656202	767355	880119	991111	1.09668e+06	1.19304e+06	1.27648e+06	1.34355e+06	1.39122e+06	1.41713e+06	1.41968e+06	1.3982e+06	1.35304e+06	1.28553e+06	1.19799e+06	1.09358e+06	976118	849849	719124	588126	460706	340724	234318	159843	160877	236096	342108	461319	587770	717333	845413	966606	1.07492e+06
35.8276	2.2019e-08	19.5939	309.154	1540.17	4778.46	11419.8	23105.3	41615.6	68746.6	106170	155285	217077	291979	379762	479457	589311	706795	828664	951055	1.06965e+06	1.17986e+06	1.27706e+06	1.3568e+06	1.41511e+06	1.44867e+06	1.45505e+06	1.43287e+06	1.38194e+06	1.30324e+06	1.19896e+06	1.07237e+06	927683	769778	603978	435829	271366	122114	88379.6	208910	336694	457740	572140	681622	787727	890912	990063	1.08242e+06	1.16381e+06	1.22919e+06
35.8887	2.03827e-08	18.8746	304.792	1549.62	4892.64	11866.9	24306	44214.4	73608.9	114342	167917	235315	316835	411978	519366	636718	760890	887959	1.01338e+06	1.13219e+06	1.23924e+06	1.32943e+06	1.39807e+06	1.44106e+06	1.45519e+06	1.43831e+06	1.38952e+06	1.30925e+06	1.19924e+06	1.06252e+06	903221	726400	537745	343331	149859	50780.5	223978	389638	540159	674378	792664	896427	987596	1.068e+06	1.13875e+06	1.19975e+06	1.24948e+06	1.28513e+06	1.30297e+06
35.9497	1.77113e-08	20.6434	335.341	1711.4	5414.36	13139.8	26896	48845.5	81117.3	125602	183750	256378	343513	444281	556838	678381	805204	932838	1.05623e+06	1.16998e+06	1.26862e+06	1.34691e+06	1.40011e+06	1.42429e+06	1.41654e+06	1.37521e+06	1.3e+06	1.19206e+06	1.05394e+06	889519	703888	503269	295734	104478	160096	351082	535995	704468	852883	979706	1.08486e+06	1.16935e+06	1.23491e+06	1.28342e+06	1.31646e+06	1.33483e+06	1.33828e+06	1.32553e+06	1.29449e+06
36.0107	1.86309e-08	23.455	379.077	1924.2	6053.56	14606.6	29723.3	53658.5	88571.5	136303	198162	274733	365724	469866	584876	707484	833529	958125	1.07587e+06	1.18113e+06	1.26831e+06	1.33218e+06	1.36815e+06	1.37259e+06	1.34303e+06	1.27835e+06	1.17888e+06	1.04644e+06	884322	697134	490802	273211	74102.1	199231	413728	618842	806370	971680	1.11179e+06	1.22517e+06	1.31156e+06	1.37183e+06	1.40763e+06	1.42102e+06	1.41406e+06	1.38844e+06	1.34523e+06	1.28475e+06	1.20672e+06
36.0718	1.6448e-08	26.2239	420.677	2120.07	6623.6	15874.5	32091.2	57560.3	94409.3	144374	208583	287369	380130	485246	600066	720960	843444	962366	1.07215e+06	1.16709e+06	1.24161e+06	1.29066e+06	1.30992e+06	1.29613e+06	1.24729e+06	1.16282e+06	1.0436e+06	892033	711917	508293	287218	55509.7	179823	411361	632291	836338	1.01815e+06	1.17352e+06	1.2995e+06	1.39449e+06	1.45814e+06	1.49124e+06	1.49547e+06	1.4731e+06	1.4267e+06	1.35881e+06	1.27173e+06	1.16735e+06	1.0472e+06
36.1328	1.64734e-08	28.3605	451.847	2262.3	7023.57	16731	33623	59960.2	97788.6	148706	213647	292711	385033	488722	600870	717627	834344	945781	1.04636e+06	1.13047e+06	1.19275e+06	1.22841e+06	1.23353e+06	1.20529e+06	1.14219e+06	1.0442e+06	912815	751111	563896	358646	156276	154511	364573	586461	798009	990808	1.15891e+06	1.29787e+06	1.40461e+06	1.47742e+06	1.5159e+06	1.52078e+06	1.49383e+06	1.43756e+06	1.355e+06	1.24943e+06	1.12423e+06	982673	827891
36.1938	1.46254e-08	29.5673	468.359	2331.99	7201.29	17065.6	34122.6	60551.2	98274	148729	212666	289987	379635	479558	586726	697228	806435	909206	1.00016e+06	1.07394e+06	1.12556e+06	1.15067e+06	1.14581e+06	1.10873e+06	1.03853e+06	935884	803227	645273	470744	301071	215934	320041	508452	708967	900655	1.07348e+06	1.22078e+06	1.33779e+06	1.42132e+06	1.46955e+06	1.48205e+06	1.45957e+06	1.40397e+06	1.31797e+06	1.20502e+06	1.06903e+06	914203	744897	565479
36.2549	1.52895e-08	29.7043	468.228	2320.34	7132.58	16827.7	33501.6	59198	95679.6	144212	205377	278930	363711	457620	557659	660030	760307	853646	935043	999607	1.04286e+06	1.061e+06	1.05121e+06	1.01186e+06	942803	845642	724284	586281	446989	342072	335875	441608	600252	770881	934378	1.08006e+06	1.20084e+06	1.29177e+06	1.34955e+06	1.37238e+06	1.3598e+06	1.31264e+06	1.23287e+06	1.12346e+06	988222	831648	658787	475256	287972
36.3159	1.40825e-08	28.7296	450.897	2225.07	6811.94	16007.9	31747.3	55888.9	90003.1	135176	191843	259671	337486	423265	514185	606735	696872	780233	852368	909000	946296	961129	951342	916002	855701	772964	673026	565527	468205	411363	426515	511157	634190	768610	897730	1.01103e+06	1.10135e+06	1.16374e+06	1.19493e+06	1.19316e+06	1.15807e+06	1.09062e+06	992969	868481	721648	558342	387096	226939	158232
36.377	1.5358e-08	26.673	416.886	2049.01	6248.7	14629.5	28909.1	50716	81400.4	121865	172426	232715	301633	377346	457350	538568	617504	690426	753579	803412	836814	851350	845491	818863	772530	709393	634848	557917	492724	458064	469140	524620	608459	702733	793679	871579	929573	962870	968363	944451	890964	809160	701799	573475	431885	293366	207334	255687	390576
36.438	1.56307e-08	23.6247	367.632	1799.33	5465.11	12745.4	25093.2	43867.7	70177.4	104742	147783	198952	257301	321291	388849	457460	524295	586365	640692	684493	715371	731498	731801	716150	685569	642491	591099	537760	491276	462008	458363	481696	525139	577859	629397	671335	697364	703009	685415	643273	576898	488568	383716	275560	203384	237560	357699	504931	654345
36.499	1.37664e-08	19.728	305.38	1487.11	4495.07	10435.5	20457.9	35623.6	56785.3	84485.3	118879	159688	206183	257204	311199	366302	420425	471366	516930	555058	583954	602207	608917	603809	587346	560854	526638	488094	449728	416858	394596	385966	390117	402316	415805	423800	420609	402012	365400	310050	238225	160681	124675	194802	320295	462983	609691	752268	883798
36.5601	1.29254e-08	15.1727	233.085	1126.83	3382.8	7803.48	15209.7	26349.5	41819.2	62000.9	87019.6	116718	150654	188107	228109	269478	310868	350819	387818	420362	447031	466554	477894	480319	473484	457502	433012	401229	363970	323647	283153	245564	213462	187818	166941	146544	121155	85786.6	37440.5	32713.4	113469	211749	324304	447832	578130	710217	838555	957310	1.06065e+06
36.6211	1.30627e-08	10.1895	154.292	735.762	2180.89	4973.84	9600.26	16502.8	26049.3	38512.3	54056.1	72727.8	94447	118992	145985	174869	204897	235124	264418	291487	314931	333318	345265	349550	345208	331638	308684	276699	236590	189843	138636	86590.8	45396.4	56395.9	101808	150930	199674	249068	301949	361791	431558	512728	604839	705549	810998	916256	1.01575e+06	1.10366e+06	1.1743e+06
36.6821	1.02742e-08	5.05853	73.1014	333.205	948.343	2094.26	3964.27	6794.5	10892.3	16644.2	24488	34848.8	48057.7	64268.4	83387.3	105023	128459	152661	176303	197832	215552	227742	232772	229249	216160	193038	160220	119533	77577.7	62199.8	102089	165347	234593	304329	371719	435145	494071	549086	601855	654847	710782	771864	839035	911489	986607	1.06026e+06	1.12732e+06	1.18223e+06	1.21949e+06
36.7432	1.07102e-08	1.0803	12.4374	63.0532	262.752	841.723	2149.58	4641.43	8841.48	15287.2	24460	36708.7	52175.1	70727.5	91911.1	114922	138608	161501	181879	197860	207521	209036	200839	181824	151656	111653	69565.2	64743.5	121213	199673	286149	375451	463900	548397	626412	696161	756799	808559	852780	891752	928317	965246	1.00448e+06	1.04645e+06	1.08975e+06	1.13119e+06	1.16624e+06	1.1897e+06	1.19635e+06
36.8042	9.40126e-09	5.05315	82.697	427.009	1369.97	3374.17	7007.03	12895.4	21662.7	33854	49854.9	69812.6	93567.6	120603	150023	180553	210592	238283	261641	278709	287776	287664	278146	260649	239476	223588	226571	259147	320255	401176	493038	588807	682927	770940	849381	915841	969077	1.00911e+06	1.03725e+06	1.05594e+06	1.06842e+06	1.07815e+06	1.08804e+06	1.09966e+06	1.11268e+06	1.12473e+06	1.13179e+06	1.12889e+06	1.1109e+06
36.8652	8.71036e-09	9.18526	147.487	744.8	2333.05	5607.28	11365.4	20429.7	33556	51337.3	74110.2	101874	134230	170349	208979	248483	286932	322235	352323	375384	390157	396316	394959	389199	384679	389340	411354	455472	520852	602351	693157	786504	876351	957628	1.02637e+06	1.07985e+06	1.11669e+06	1.13699e+06	1.1423e+06	1.13549e+06	1.12048e+06	1.10161e+06	1.08287e+06	1.06695e+06	1.05443e+06	1.04352e+06	1.03032e+06	1.00969e+06	976240
36.9263	1.13978e-08	12.5463	199.625	998.55	3097.73	7373.12	14801.6	26357.6	42900.6	65063.9	93152.9	127065	166241	209646	255808	302887	348810	391440	428809	459391	482424	498277	508806	517602	529860	551511	587530	640122	707969	786885	871129	954555	1.03136e+06	1.09653e+06	1.14615e+06	1.17764e+06	1.18987e+06	1.18334e+06	1.16015e+06	1.12395e+06	1.07961e+06	1.0327e+06	988567	951142	921799	898771	877509	851852	815440
36.9873	1.24303e-08	14.9353	236.275	1175.01	3623.96	8575.85	17118.4	30314.7	49078.1	74054.5	105520	143306	186765	234771	285778	337925	389190	437596	481458	519656	551931	579136	603395	628012	657005	694191	742068	800950	868777	941580	1.01426e+06	1.08137e+06	1.1377e+06	1.17881e+06	1.20131e+06	1.20318e+06	1.18394e+06	1.14483e+06	1.08885e+06	1.02077e+06	946952	874838	811924	763972	732913	715666	705007	691969	668226
37.0483	1.27602e-08	16.2255	255.545	1265.18	3884.77	9152.81	18191.8	32081.8	51732.9	77769	110434	149529	194392	243923	296662	350908	404900	457020	506028	551298	593011	632255	670955	711567	756517	807510	864919	927472	992338	1.05551e+06	1.11234e+06	1.15806e+06	1.18828e+06	1.19937e+06	1.18885e+06	1.15555e+06	1.09995e+06	1.02426e+06	932685	831572	729703	638321	569974	534319	531620	550992	576682	594827	595886
37.1094	1.42261e-08	16.3557	256.538	1264.89	3868.06	9076.93	17970.6	31572.8	50731.8	76016.6	107638	145404	188723	236644	287952	341303	395391	449136	501865	553448	604353	655568	708364	763918	822873	884948	948727	1.01166e+06	1.07027e+06	1.1205e+06	1.15808e+06	1.17893e+06	1.17954e+06	1.15728e+06	1.11066e+06	1.03956e+06	945413	831426	702915	568175	440783	344655	313592	355519	434782	517284	584854	628386	643470
37.1704	1.61983e-08	15.3318	239.403	1175.13	3577.68	8359.1	16480.1	28839.4	46171.5	68964.1	97403.5	131357	170395	213854	260938	310844	362900	416686	472109	529402	589014	651409	716787	784803	854355	923481	989399	1.04866e+06	1.09741e+06	1.13164e+06	1.14756e+06	1.14182e+06	1.11186e+06	1.0561e+06	974132	866839	736457	586608	422444	251765	100086	143669	296842	443711	570477	670792	740439	776871	779212
37.2314	1.3997e-08	13.2274	205.349	1002.16	3033.7	7049.13	13825.3	24079.4	38395.4	57173.7	80610.2	108709	141331	178264	219315	264389	313545	366995	425023	487849	555429	627262	702226	778492	853521	924151	986752	1.03743e+06	1.0723e+06	1.08768e+06	1.08046e+06	1.04823e+06	989591	904310	793471	659660	507333	344339	191917	151961	280916	442473	596665	731578	840224	917718	960849	968049	939417
37.2925	1.46736e-08	10.1795	156.585	757.264	2272.34	5237.02	10197.7	17660.4	28059.8	41755	59052.1	80250.6	105700	135845	171243	212520	260279	314950	376630	444928	518846	596724	676230	754424	827863	892764	945205	981345	997680	991297	960142	903291	821275	716560	594559	466360	356709	316252	381328	513016	665211	814161	946894	1.05491e+06	1.13222e+06	1.17477e+06	1.18026e+06	1.14815e+06	1.07959e+06
37.3535	1.35517e-08	6.38169	96.2522	456.853	1348.4	3068.51	5935.6	10299	16576.4	25307.3	37200.1	53142.1	74156.5	101307	135568	177683	228033	286518	352470	424595	500959	579009	655648	727347	790307	840651	874660	889022	881124	849362	793554	715538	620324	518663	432588	400006	450877	569519	721192	881136	1.03389e+06	1.16879e+06	1.27788e+06	1.35512e+06	1.39624e+06	1.39867e+06	1.36157e+06	1.2858e+06	1.17388e+06
37.4146	1.39072e-08	2.07654	28.8614	132.408	411.423	1076.7	2518.6	5332.15	10309.4	18410.7	30713.4	48337	72349.9	103661	142908	190343	245737	308302	376638	448727	521955	593191	658898	715299	758567	785068	791619	775805	736358	673720	591066	496629	409326	367248	411018	532921	696513	875238	1.05289e+06	1.21814e+06	1.36215e+06	1.47768e+06	1.55899e+06	1.60187e+06	1.60369e+06	1.56353e+06	1.48216e+06	1.3621e+06	1.20748e+06
37.4756	1.21987e-08	2.49663	45.4856	259.336	910.644	2435.39	5455.5	10774.1	19346.5	32227.4	50495.5	75159.4	107052	146718	194307	249481	311332	378346	448388	518731	586137	646965	697333	733309	751132	747466	719679	666179	586923	484460	367172	262265	247257	365058	547353	751144	958487	1.15823e+06	1.34138e+06	1.50012e+06	1.62767e+06	1.7184e+06	1.76809e+06	1.77402e+06	1.73517e+06	1.65228e+06	1.52786e+06	1.36618e+06	1.17325e+06
37.5366	9.60466e-09	7.00735	116.169	606.289	1964.66	4889.39	10271.8	19156.8	32680.5	51987.9	78132.9	111969	154034	204442	262787	328071	398656	472259	545986	616404	679660	731639	768150	785141	778929	746426	685366	594510	473849	324926	152733	73636.4	276290	503124	736006	966527	1.18661e+06	1.38834e+06	1.56416e+06	1.70725e+06	1.81179e+06	1.87326e+06	1.88865e+06	1.85668e+06	1.77786e+06	1.65456e+06	1.49107e+06	1.29355e+06	1.07038e+06
37.5977	8.41725e-09	11.2021	182.041	931.086	2956.92	7213.42	14860.1	27188.2	45524.8	71120.4	105026	147965	200214	261498	330904	406836	486996	568419	647550	720358	782504	829537	857119	861273	838638	786737	704266	591495	451201	292684	163828	236123	440789	673236	910513	1.14115e+06	1.35583e+06	1.54612e+06	1.70447e+06	1.8244e+06	1.90074e+06	1.9299e+06	1.91001e+06	1.8411e+06	1.72516e+06	1.56616e+06	1.37016e+06	1.14558e+06	904257
37.6587	9.88181e-09	14.818	238.684	1209.86	3807.42	9203.46	18786.3	34057.5	56508.3	87482	128031	178776	239786	310471	389517	474857	563687	652531	737359	813748	877082	922800	946661	945047	915291	856086	768074	655022	526868	408895	360072	438202	609754	820308	1.04079e+06	1.25476e+06	1.45052e+06	1.6186e+06	1.75121e+06	1.84209e+06	1.88666e+06	1.88219e+06	1.82788e+06	1.72496e+06	1.57679e+06	1.38887e+06	1.16922e+06	929298	687769
37.7197	9.41566e-09	17.6334	282.593	1425.04	4461.14	10726.7	21779.3	39273.1	64814.9	99808.4	145298	201824	269296	346898	433036	525327	620641	715200	804719	884607	950203	997050	1.02121e+06	1.0196e+06	990416	933635	851836	751691	646984	563791	541146	605774	743355	920640	1.11083e+06	1.29559e+06	1.46171e+06	1.59901e+06	1.69953e+06	1.75734e+06	1.76844e+06	1.73089e+06	1.64485e+06	1.51263e+06	1.33877e+06	1.13029e+06	897607	657936	449558
37.7808	9.0104e-09	19.4816	311.168	1563.82	4878.79	11690.5	23653.9	42505.8	69908	107283	155651	215485	286589	368012	458005	554031	652827	750520	842792	925102	992939	1.04212e+06	1.06911e+06	1.07139e+06	1.0479e+06	999533	929925	846641	762969	699544	681511	725334	825760	962119	1.11228e+06	1.25837e+06	1.38677e+06	1.48708e+06	1.55146e+06	1.57436e+06	1.55237e+06	1.48425e+06	1.37092e+06	1.21552e+06	1.02352e+06	803410	569596	357672	288732
37.8418	1.03482e-08	20.2656	322.921	1619	5038.81	12044.9	24313	43586.9	71519.2	109505	158524	218995	290668	372545	462849	559049	657929	755718	848267	931267	1.00051e+06	1.05218e+06	1.08317e+06	1.09142e+06	1.07631e+06	1.03909e+06	983426	916154	848012	793823	770147	788653	849009	939297	1.04288e+06	1.14398e+06	1.22961e+06	1.28968e+06	1.31671e+06	1.30559e+06	1.25343e+06	1.1595e+06	1.02515e+06	853820	651210	426644	206143	181220	404767
37.9028	1.03644e-08	19.9721	317.701	1590.12	4940.63	11790.8	23761.5	42531.8	69683.4	106543	154031	212532	281791	360846	448012	540903	636514	731343	821564	903239	972555	1.02609e+06	1.0611e+06	1.0758e+06	1.06967e+06	1.04376e+06	1.00103e+06	946692	888431	836232	801042	791605	810457	852275	906208	959777	1.00156e+06	1.02227e+06	1.01498e+06	975056	900029	789510	645062	470149	270493	67111.2	196993	432832	668166
37.9639	1.09475e-08	18.6898	296.98	1484.87	4609.04	10989.3	22127.5	39576.8	64799.2	99021.5	143100	197401	261713	335189	416329	503010	592556	681849	767487	845963	913876	968153	1.00628e+06	1.02653e+06	1.02816e+06	1.01165e+06	978811	932991	879069	823339	772944	734597	712573	706791	712426	721475	725105	715470	686684	635300	560800	466828	365252	288837	299641	411924	576360	758809	942035
38.0249	1.14007e-08	16.6389	264.338	1321.52	4101.99	9781.42	19700.1	35248.7	57743.5	88301.4	127721	176379	234151	300361	373760	452551	534442	616737	696462	770511	835815	889521	929168	952864	959432	948549	920843	877966	822618	758542	690432	623708	564007	516195	482967	463734	454944	452044	451929	454738	464543	488470	533818	604366	698719	811474	935307	1.0624e+06	1.18516e+06
38.0859	1.0931e-08	14.2353	226.48	1134.08	3526.49	8425.68	17006.2	30499.8	50091	76809	111425	154360	205608	264685	330604	401878	476553	552275	626378	696006	758236	810232	849388	873473	880770	870191	841379	794793	731786	654716	567179	474571	385496	314645	284025	307997	374351	461646	556269	651719	745283	836148	924369	1.01019e+06	1.09357e+06	1.17378e+06	1.24932e+06	1.31787e+06	1.3765e+06
38.147	9.25566e-09	12.2046	194.994	980.734	3063.66	7354.63	14917	26887.1	44383.5	68410.7	99762.5	138931	186029	240726	302211	369176	439830	511945	582919	649881	709803	759639	796474	817673	821034	804934	768473	711619	635402	542288	437126	330219	247456	241363	326713	456653	600404	744931	883533	1.01205e+06	1.12773e+06	1.22881e+06	1.31433e+06	1.38396e+06	1.43779e+06	1.47618e+06	1.49953e+06	1.50815e+06	1.50212e+06
38.208	8.28698e-09	11.5623	185.747	939.338	2950.24	7120.12	14516.7	26298.4	43624.5	67556.4	98955.5	138384	186013	241551	304191	372583	444837	518564	590945	658828	718863	767653	801926	818724	815600	790823	743627	674546	586030	483922	381614	310592	321413	422318	572274	741033	913170	1.07952e+06	1.23365e+06	1.37068e+06	1.48692e+06	1.57978e+06	1.6477e+06	1.69011e+06	1.7073e+06	1.70035e+06	1.67093e+06	1.6211e+06	1.5532e+06
38.269	8.65285e-09	12.8784	207.159	1048.83	3297.45	7964.8	16249.8	29452.6	48871.8	75690.9	110861	154986	208220	270185	339908	415802	495667	576748	655813	729287	793409	844421	878792	893458	886098	855464	801828	727712	639311	549426	482353	473249	542790	675635	843857	1.0264e+06	1.20928e+06	1.38258e+06	1.53875e+06	1.67194e+06	1.77772e+06	1.853e+06	1.89602e+06	1.90629e+06	1.88452e+06	1.83251e+06	1.75298e+06	1.64938e+06	1.52574e+06
38.3301	6.88605e-09	15.5905	250.179	1263.5	3962.34	9546.24	19425.6	35115.8	58113.7	89762.6	131116	182806	244929	316957	397680	485183	576877	669563	759554	842831	915245	972756	1.01171e+06	1.02913e+06	1.02311e+06	993231	941203	871812	794462	725260	687675	705619	787906	922835	1.09006e+06	1.27098e+06	1.45107e+06	1.61915e+06	1.76655e+06	1.88654e+06	1.97414e+06	2.02605e+06	2.04051e+06	2.01732e+06	1.95769e+06	1.86414e+06	1.7403e+06	1.59071e+06	1.42061e+06
38.3911	6.3621e-09	18.7574	300.151	1511.61	4727.03	11356.5	23044.8	41543	68562.6	105619	153873	213991	286013	369266	462307	562912	668124	774344	877477	973125	1.05683e+06	1.12435e+06	1.17198e+06	1.1969e+06	1.1976e+06	1.17434e+06	1.12979e+06	1.06988e+06	1.00478e+06	949665	923555	943752	1.01717e+06	1.13692e+06	1.28764e+06	1.4525e+06	1.61665e+06	1.76796e+06	1.89681e+06	1.99582e+06	2.05964e+06	2.08484e+06	2.06982e+06	2.01472e+06	1.92126e+06	1.79257e+06	1.63302e+06	1.44791e+06	1.24332e+06
38.4521	8.24954e-09	21.6943	346.408	1740.86	5432.42	13024	26374.3	47450.2	78160.3	120180	174778	242661	323841	417540	522142	635192	753458	873042	989551	1.09832e+06	1.19466e+06	1.27421e+06	1.33321e+06	1.36892e+06	1.38002e+06	1.36702e+06	1.33282e+06	1.28323e+06	1.22754e+06	1.17855e+06	1.15134e+06	1.15963e+06	1.21054e+06	1.3014e+06	1.42148e+06	1.55645e+06	1.69202e+06	1.81573e+06	1.91739e+06	1.98917e+06	2.02549e+06	2.02289e+06	1.97991e+06	1.89698e+06	1.77622e+06	1.62122e+06	1.43683e+06	1.22883e+06	1.00371e+06
38.5132	9.17694e-09	23.9796	382.352	1918.8	5979.48	14316.5	28954.6	52029.3	85605.8	131491	191051	265043	353487	455560	569561	692911	822230	953456	1.08203e+06	1.20314e+06	1.31198e+06	1.40408e+06	1.47562e+06	1.5238e+06	1.5472e+06	1.54616e+06	1.52314e+06	1.48305e+06	1.4335e+06	1.38464e+06	1.34827e+06	1.33565e+06	1.35427e+06	1.40506e+06	1.48204e+06	1.57445e+06	1.66984e+06	1.75627e+06	1.82353e+06	1.86358e+06	1.87069e+06	1.84135e+06	1.77417e+06	1.66971e+06	1.53026e+06	1.35963e+06	1.16286e+06	945907	715325
38.5742	1.03341e-08	25.3691	404.176	2026.74	6311.23	15100.6	30522	54817	90153.9	138433	201099	278973	372114	479729	600122	730712	868103	1.00821e+06	1.14646e+06	1.27798e+06	1.39795e+06	1.5018e+06	1.5856e+06	1.64637e+06	1.68235e+06	1.69334e+06	1.68092e+06	1.64867e+06	1.60223e+06	1.54918e+06	1.49847e+06	1.45926e+06	1.43902e+06	1.44149e+06	1.46531e+06	1.50438e+06	1.5495e+06	1.59047e+06	1.61778e+06	1.62349e+06	1.60177e+06	1.54894e+06	1.46345e+06	1.34569e+06	1.19783e+06	1.02351e+06	827600	615870	394742
38.6353	1.37475e-08	25.7577	410.266	2056.88	6404.3	15322.5	30971.5	55631.7	91515.7	140575	204314	283622	378636	488651	612070	746417	888404	1.03405e+06	1.17886e+06	1.31804e+06	1.44676e+06	1.5604e+06	1.65486e+06	1.72685e+06	1.77411e+06	1.79568e+06	1.79205e+06	1.76531e+06	1.71914e+06	1.65879e+06	1.59073e+06	1.5221e+06	1.45983e+06	1.40935e+06	1.37333e+06	1.35082e+06	1.33742e+06	1.32631e+06	1.30976e+06	1.2805e+06	1.2326e+06	1.16196e+06	1.06644e+06	945818	801568	636661	455269	262490	64617.9
38.6963	1.51274e-08	25.173	401.108	2011.89	6267.55	15004.6	30350.7	54561.3	89839.2	138147	201028	279442	373629	483022	606190	740842	883886	1.03153e+06	1.17945e+06	1.32296e+06	1.45726e+06	1.57768e+06	1.67993e+06	1.76031e+06	1.81602e+06	1.84525e+06	1.84739e+06	1.82314e+06	1.77447e+06	1.70465e+06	1.61806e+06	1.52001e+06	1.41637e+06	1.31301e+06	1.21512e+06	1.12637e+06	1.04816e+06	979199	915789	852707	784400	706074	614435	508146	388298	260251	146664	148406	273097
38.7573	1.62466e-08	23.7884	379.484	1905.77	5944.72	14251.6	28870.2	51981.8	85735.6	132073	192556	268208	359383	465668	585828	717795	858705	1.00499e+06	1.1525e+06	1.29668e+06	1.43278e+06	1.55604e+06	1.66197e+06	1.74651e+06	1.80631e+06	1.83882e+06	1.84254e+06	1.81703e+06	1.76299e+06	1.68225e+06	1.57771e+06	1.45321e+06	1.31339e+06	1.16348e+06	1.00909e+06	855965	709760	575849	459169	364119	294418	252550	238657	250210	283744	336369	405424	487685	579142
38.8184	1.60122e-08	21.9491	350.86	1765.7	5519.57	13261.2	26923.9	48587.6	80323.2	124028	181260	253088	339958	441592	556922	684070	820365	962418	1.10622e+06	1.24732e+06	1.38096e+06	1.50233e+06	1.60673e+06	1.68985e+06	1.74792e+06	1.77794e+06	1.77782e+06	1.74649e+06	1.68399e+06	1.59147e+06	1.47118e+06	1.32639e+06	1.16127e+06	980679	790080	595347	402942	221918	91862.1	164915	298622	420857	524769	609791	677520	730938	773925	810666	844922
38.8794	1.70131e-08	20.1973	323.717	1633.37	5119.07	12330	25095.1	45396.1	75222.2	116412	170497	238546	321038	417751	527694	649069	779286	915020	1.05231e+06	1.18669e+06	1.3134e+06	1.42754e+06	1.52432e+06	1.59928e+06	1.64855e+06	1.66898e+06	1.6584e+06	1.61576e+06	1.54124e+06	1.43636e+06	1.30409e+06	1.14897e+06	977459	798808	627464	488744	423617	458606	562605	689774	813562	921086	1.00612e+06	1.06615e+06	1.10118e+06	1.11325e+06	1.1061e+06	1.08481e+06	1.05537e+06
38.9404	1.69178e-08	19.2204	308.656	1560.16	4897.55	11813.7	24075.2	43599.3	72310.2	111983	164086	229624	309009	401947	507364	623373	747280	875651	1.00441e+06	1.12898e+06	1.2445e+06	1.34601e+06	1.42869e+06	1.48815e+06	1.52064e+06	1.52332e+06	1.49452e+06	1.43394e+06	1.34296e+06	1.22496e+06	1.08596e+06	935718	790104	674539	622915	656742	761126	901958	1.05114e+06	1.19065e+06	1.30928e+06	1.40004e+06	1.45896e+06	1.48447e+06	1.47718e+06	1.43968e+06	1.37644e+06	1.29369e+06	1.19919e+06
[truncated: 385 more rows]
[truncated: 975 more columns]

## Sheet: panel g
	Integrated echo intensity (a.u.)
ω1(2) (MHz)	MCTH (2h)
0	1.12486e-08	3.81691	64.1737	348.294	1189.66	3135.82	6974.26	13725	24596.8	40907.5	63974.7	94983	134840	184035	242507	309543	383719	462879	544179	624183	699015	764559	816698	851581	865897	857136	823839	765803	684264	582085	464138	338570	222515	164646	216758	318248	419903	505480	568360	606183	620085	615020	600310	589524	597800	635491	702337	788439	879893
[truncated: 1,023 more rows]
[truncated: 975 more columns]

## Sheet: panel h
	H:C (-)
time-on-stream (h)	MTH	MCTH
2	1	0.63636
[truncated: 2 more rows]
